# Supplementary material for: Crystal structures of two solvates of (18-crown-6)potassium acetate
Source: Acta Crystallogr E Crystallogr Commun. 2016 Nov 8;72(Pt 12):1757–61. doi: 10.1107/S2056989016017436 (PMC5137602; doi:10.1107/S2056989016017436)
Supplement: Supplementary file 1 [file e-72-01757-sup1.cif]

##############################################################################
#                                                                            #
# This CIF contains the data in a paper accepted for publication in          #
# Acta Crystallographica Section E. It conforms to the requirements of       #
# Notes for Authors for Acta Crystallographica Section E, and has been       #
# peer reviewed under the auspices of the IUCr Commission on Journals.       #
#                                                                            #
# Full details of the Crystallographic Information File format               #
# are given in the paper "The Crystallographic Information File (CIF):       #
# a New Standard Archive File for Crystallography" by S. R. Hall, F. H.      #
# Allen and I. D. Brown [Acta Cryst. (1991), A47, 655-685].                  #
#                                                                            #
# The current version of the core CIF dictionary is obtainable from          #
# ftp://ftp.iucr.org/pub/cif_core.dic.                                       #
#                                                                            #
# Software is freely available for graphical display of the structure(s)     #
# in this CIF. For information consult the CIF software page                 #
# http://www.iucr.org/resources/cif/software.                                #
#                                                                            #
# This file may be used for bona fide research purposes within the           #
# scientific community so long as proper attribution is given to the journal # 
# article from which it was obtained.                                        #
#                                                                            #
##############################################################################
data_1
_database_code_depnum_ccdc_archive 'CCDC 1513648'
_audit_creation_method     'SHELXL-2016/4'
_journal_date_recd_electronic     2016-10-13
_journal_date_accepted     2016-10-31
_journal_name_full     'Acta Crystallographica, Section E'
_journal_year     2016
_journal_volume     72
_journal_issue     12
_journal_page_first     1757
_journal_page_last     1761
_journal_paper_category     GM
_journal_paper_doi     10.1107/S2056989016017436
_journal_coeditor_code     HB7621
_publ_contact_author_name     'Frank T. Edelmann'
_publ_contact_author_address
;
Chemisches Institut der Otto-von-Guericke-Universit\"at Magdeburg,
Universit\"atsplatz 2, 39106 Magdeburg, Germany
;
_publ_contact_author_email     frank.edelmann@ovgu.de
_publ_contact_author_fax     '0049391 67 12933'
_publ_contact_author_phone     '0049391 67 58327'
_publ_section_title
;
Crystal structures of two solvates of (18-crown-6)potassium acetate
;
loop_
    _publ_author_name
    _publ_author_footnote
    _publ_author_address
    'Liebing, Phil' .
;
Chemisches Institut der Otto-von-Guericke-Universit\"at Magdeburg,
Universit\"atsplatz 2, 39106 Magdeburg, Germany
;
    'Zaeni, Ahmad' .
;
Chemistry Department, Haluoleo University, Kendari, Indonesia
;
    'Olbrich, Falk' .
;
Institut f\"ur Anorganische und Angewandte Chemie der Universit\"at Hamburg,
Martin-Luther-King-Platz 6, 20146 Hamburg, Germany
;
    'Edelmann, Frank T.' .
;
Chemisches Institut der Otto-von-Guericke-Universit\"at Magdeburg,
Universit\"atsplatz 2, 39106 Magdeburg, Germany
;
_publ_section_synopsis
;
Hydrogen bonding plays an important role in the structures of two solvated
forms of [K(18<i>c</i>6)]OAc (18<i>c</i>6 = 18-crown-6 =
1,4,7,10,13,16-hexaoxacyclooctadecane and OAc = acetate).
;
_chemical_name_systematic
;
(Acetato-\k^2^<i>O</i>,<i>O</i>')(1,4,7,10,13,16-hexaoxacyclooctadecane-\
\k^6^<i>O</i>)potassium dihydrate
;
_chemical_name_common
;
(18-Crown-6)potassium acetate dihydrate
;
_chemical_formula_moiety     'C14 H27 K O8, 2(H2 O)'
_chemical_formula_sum     'C14 H31 K O10'
_chemical_formula_iupac     '[K (C2 H3 O2) (C12 H24 O6)], 2H2 O'
_chemical_formula_weight     398.49
_chemical_melting_point     ?
_shelx_space_group_comment
;
The symmetry employed for this shelxl refinement is uniquely defined
by the following loop, which should always be used as a source of
symmetry information in preference to the above space-group names.
They are only intended as comments.
;
_space_group_crystal_system     monoclinic
_space_group_name_H-M_alt     'P 21/c'
_space_group_name_Hall     '-P 2ybc'
loop_
    _space_group_symop_operation_xyz
    'x, y, z'
    '-x, y+1/2, -z+1/2'
    '-x, -y, -z'
    'x, -y-1/2, z-1/2'
_cell_length_a     11.683(2)
_cell_length_b     8.594(2)
_cell_length_c     20.083(4)
_cell_angle_alpha     90
_cell_angle_beta     100.59(3)
_cell_angle_gamma     90
_cell_volume     1982.1(7)
_cell_formula_units_Z     4
_cell_measurement_reflns_used     100
_cell_measurement_theta_min     2.00
_cell_measurement_theta_max     27.50
_cell_measurement_temperature     173(2)
_exptl_crystal_description     block
_exptl_crystal_colour     colorless
_exptl_crystal_size_max     0.600
_exptl_crystal_size_mid     0.400
_exptl_crystal_size_min     0.300
_exptl_crystal_density_diffrn     1.335
_exptl_crystal_density_meas     ?
_exptl_crystal_density_method     ?
_exptl_crystal_F_000     856
_exptl_absorpt_coefficient_mu     0.314
_exptl_absorpt_correction_type     multi-scan
_exptl_absorpt_process_details
;
(SADABS; Bruker, 2001)
;
_shelx_estimated_absorpt_T_min     0.834
_shelx_estimated_absorpt_T_max     0.912
_exptl_absorpt_correction_T_min     0.8340
_exptl_absorpt_correction_T_max     0.9117
_diffrn_ambient_temperature     173(2)
_diffrn_radiation_type     MoK\a
_diffrn_radiation_wavelength     0.71073
_diffrn_measurement_device_type     'Bruker SMART CCD'
_diffrn_measurement_method     '\w'
_diffrn_detector_area_resol_mean     ?
_diffrn_reflns_number     11876
_diffrn_reflns_av_R_equivalents     0.0247
_diffrn_reflns_theta_min     1.773
_diffrn_reflns_theta_max     26.995
_diffrn_reflns_theta_full     25.242
_diffrn_measured_fraction_theta_max     0.998
_diffrn_measured_fraction_theta_full     0.999
_diffrn_reflns_limit_h_min     -14
_diffrn_reflns_limit_h_max     14
_diffrn_reflns_limit_k_min     -10
_diffrn_reflns_limit_k_max     10
_diffrn_reflns_limit_l_min     -25
_diffrn_reflns_limit_l_max     12
_refine_special_details     ?
_reflns_number_total     4316
_reflns_number_gt     3626
_reflns_threshold_expression     'I > 2\s(I)'
_refine_ls_structure_factor_coef     Fsqd
_refine_ls_matrix_type     full
_refine_ls_R_factor_all     0.0386
_refine_ls_R_factor_gt     0.0305
_refine_ls_wR_factor_gt     0.0753
_refine_ls_wR_factor_ref     0.0795
_refine_ls_goodness_of_fit_ref     1.043
_refine_ls_restrained_S_all     1.046
_refine_ls_number_reflns     4316
_refine_ls_number_parameters     244
_refine_ls_number_restraints     4
_refine_ls_hydrogen_treatment     mixed
_refine_ls_weighting_scheme     calc
_refine_ls_weighting_details
              'w=1/[\s^2^(Fo^2^)+(0.0364P)^2^+0.3159P] where P=(Fo^2^+2Fc^2^)/3'
_atom_sites_solution_hydrogens     mixed
_atom_sites_solution_primary     direct
_atom_sites_solution_secondary     difmap
_refine_ls_shift/su_max     0.000
_refine_ls_shift/su_mean     0.000
_refine_diff_density_max     0.189
_refine_diff_density_min     -0.249
_refine_ls_extinction_method
;
SHELXL2016 (Sheldrick, 2015)
;
_refine_ls_extinction_coef     0.0102(9)
_refine_ls_extinction_expression
                                  'Fc^*^=kFc[1+0.001xFc^2^\l^3^/sin(2\q)]^-1/4^'
loop_
    _atom_type_symbol
    _atom_type_description
    _atom_type_scat_dispersion_real
    _atom_type_scat_dispersion_imag
    _atom_type_scat_source
    'C' 'C' 0.0033 0.0016
                         'International Tables Vol C Tables 4.2.6.8 and 6.1.1.4'
    'H' 'H' 0.0000 0.0000
                         'International Tables Vol C Tables 4.2.6.8 and 6.1.1.4'
    'O' 'O' 0.0106 0.0060
                         'International Tables Vol C Tables 4.2.6.8 and 6.1.1.4'
    'K' 'K' 0.2009 0.2494
                         'International Tables Vol C Tables 4.2.6.8 and 6.1.1.4'
_computing_data_collection
;
SMART (Bruker, 2001)
;
_computing_cell_refinement
;
SAINT (Bruker, 2001)
;
_computing_data_reduction
;
SAINT (Bruker, 2001)
;
_computing_structure_solution
;
SHELXS97 (Sheldrick, 2008)
;
_computing_structure_refinement
;
SHELXL2016 (Sheldrick, 2015)
;
_computing_molecular_graphics
;
DIAMOND (Brandenburg, 1999)
;
_computing_publication_material
;
publCIF (Westrip, 2010)
;
loop_
    _atom_site_type_symbol
    _atom_site_label
    _atom_site_fract_x
    _atom_site_fract_y
    _atom_site_fract_z
    _atom_site_U_iso_or_equiv
    _atom_site_adp_type
    _atom_site_calc_flag
    _atom_site_occupancy
    _atom_site_disorder_assembly
    _atom_site_disorder_group
    C C1 0.19215(12) -0.24843(16) 0.26697(7) 0.0406(3) Uani d 1 . .
    H H1A 0.221033 -0.313862 0.307113 0.049 Uiso calc 1 . .
    H H1B 0.230318 -0.283302 0.229444 0.049 Uiso calc 1 . .
    C C2 0.06322(12) -0.26499(16) 0.24703(7) 0.0382(3) Uani d 1 . .
    H H2A 0.041712 -0.376538 0.244126 0.046 Uiso calc 1 . .
    H H2B 0.024397 -0.215362 0.281429 0.046 Uiso calc 1 . .
    C C3 -0.09719(11) -0.19603(16) 0.16312(7) 0.0374(3) Uani d 1 . .
    H H3A -0.133676 -0.141690 0.197352 0.045 Uiso calc 1 . .
    H H3B -0.124628 -0.305238 0.160118 0.045 Uiso calc 1 . .
    C C4 -0.13129(12) -0.11823(15) 0.09584(7) 0.0391(3) Uani d 1 . .
    H H4A -0.091094 -0.168296 0.062154 0.047 Uiso calc 1 . .
    H H4B -0.216334 -0.127743 0.079787 0.047 Uiso calc 1 . .
    C C5 -0.14346(12) 0.13078(17) 0.04410(7) 0.0403(3) Uani d 1 . .
    H H5A -0.228583 0.115280 0.030922 0.048 Uiso calc 1 . .
    H H5B -0.106306 0.096893 0.006017 0.048 Uiso calc 1 . .
    C C6 -0.11728(11) 0.29849(16) 0.05959(7) 0.0377(3) Uani d 1 . .
    H H6A -0.151622 0.363527 0.020283 0.045 Uiso calc 1 . .
    H H6B -0.151457 0.330953 0.099006 0.045 Uiso calc 1 . .
    C C7 0.03764(12) 0.47494(15) 0.09298(7) 0.0370(3) Uani d 1 . .
    H H7A 0.004496 0.504928 0.133100 0.044 Uiso calc 1 . .
    H H7B 0.006123 0.546253 0.055350 0.044 Uiso calc 1 . .
    C C8 0.16749(12) 0.48729(16) 0.10895(7) 0.0396(3) Uani d 1 . .
    H H8A 0.201647 0.438366 0.072478 0.048 Uiso calc 1 . .
    H H8B 0.191122 0.598056 0.112413 0.048 Uiso calc 1 . .
    C C9 0.33226(12) 0.41468(17) 0.18955(7) 0.0422(3) Uani d 1 . .
    H H9A 0.359744 0.523840 0.191439 0.051 Uiso calc 1 . .
    H H9B 0.367361 0.358512 0.155230 0.051 Uiso calc 1 . .
    C C10 0.36735(11) 0.33922(18) 0.25737(7) 0.0430(3) Uani d 1 . .
    H H10A 0.452159 0.351775 0.273446 0.052 Uiso calc 1 . .
    H H10B 0.326178 0.389241 0.290618 0.052 Uiso calc 1 . .
    C C11 0.36879(11) 0.09996(19) 0.31478(7) 0.0452(4) Uani d 1 . .
    H H11A 0.323873 0.143600 0.347687 0.054 Uiso calc 1 . .
    H H11B 0.452733 0.114220 0.333181 0.054 Uiso calc 1 . .
    C C12 0.34212(12) -0.0685(2) 0.30425(8) 0.0483(4) Uani d 1 . .
    H H12A 0.384333 -0.110725 0.269761 0.058 Uiso calc 1 . .
    H H12B 0.368262 -0.125858 0.347112 0.058 Uiso calc 1 . .
    C C14 0.37145(11) 0.02001(15) 0.09102(6) 0.0323(3) Uani d 1 . .
    C C15 0.50091(13) 0.0405(2) 0.09116(9) 0.0514(4) Uani d 1 . .
    H H15A 0.535582 -0.060718 0.084288 0.062 Uiso calc 1 . .
    H H15B 0.538963 0.084059 0.134728 0.062 Uiso calc 1 . .
    H H15C 0.511530 0.111363 0.054547 0.062 Uiso calc 1 . .
    O O1 0.21942(8) -0.08938(11) 0.28225(5) 0.0363(2) Uani d 1 . .
    O O2 0.02642(7) -0.19209(10) 0.18282(4) 0.0337(2) Uani d 1 . .
    O O3 -0.09923(8) 0.04182(10) 0.10328(4) 0.0358(2) Uani d 1 . .
    O O4 0.00621(8) 0.31881(10) 0.07425(4) 0.0353(2) Uani d 1 . .
    O O5 0.20816(8) 0.41003(11) 0.17174(5) 0.0371(2) Uani d 1 . .
    O O6 0.33857(8) 0.17840(12) 0.25161(5) 0.0421(2) Uani d 1 . .
    O O7 0.30476(8) 0.13088(11) 0.06867(5) 0.0371(2) Uani d 1 . .
    O O8 0.33793(9) -0.10438(11) 0.11438(5) 0.0411(2) Uani d 1 . .
    O O9 0.63538(9) 0.64950(12) 0.01773(5) 0.0439(2) Uani d 1 . .
    H H1 0.6336(18) 0.5550(15) -0.0055(9) 0.073(6) Uiso d 1 . .
    H H2 0.6560(16) 0.7200(18) -0.0134(8) 0.068(6) Uiso d 1 . .
    O O10 0.40196(10) 0.64828(13) 0.03746(7) 0.0561(3) Uani d 1 . .
    H H3 0.3823(17) 0.7270(19) 0.0651(9) 0.078(6) Uiso d 1 . .
    H H4 0.4786(9) 0.666(2) 0.0337(10) 0.072(6) Uiso d 1 . .
    K K 0.15130(2) 0.07687(3) 0.15141(2) 0.03251(9) Uani d 1 . .
loop_
    _atom_site_aniso_label
    _atom_site_aniso_U_11
    _atom_site_aniso_U_22
    _atom_site_aniso_U_33
    _atom_site_aniso_U_12
    _atom_site_aniso_U_13
    _atom_site_aniso_U_23
    C1 0.0477(8) 0.0403(7) 0.0343(7) 0.0144(6) 0.0086(6) 0.0010(5)
    C2 0.0502(8) 0.0332(7) 0.0334(7) 0.0008(6) 0.0135(6) 0.0018(5)
    C3 0.0289(6) 0.0326(7) 0.0528(8) -0.0046(5) 0.0130(5) -0.0003(6)
    C4 0.0320(6) 0.0335(7) 0.0490(8) -0.0077(5) 0.0002(6) -0.0065(6)
    C5 0.0383(7) 0.0467(8) 0.0315(7) -0.0040(6) -0.0054(5) 0.0027(6)
    C6 0.0340(7) 0.0431(7) 0.0344(7) 0.0025(6) 0.0022(5) 0.0097(6)
    C7 0.0498(8) 0.0300(6) 0.0330(7) -0.0010(6) 0.0122(6) -0.0020(5)
    C8 0.0503(8) 0.0352(7) 0.0367(7) -0.0104(6) 0.0169(6) -0.0043(6)
    C9 0.0336(7) 0.0474(8) 0.0496(8) -0.0148(6) 0.0180(6) -0.0163(6)
    C10 0.0264(6) 0.0584(9) 0.0453(8) -0.0128(6) 0.0094(5) -0.0213(7)
    C11 0.0249(6) 0.0722(10) 0.0360(7) 0.0049(6) -0.0008(5) -0.0059(7)
    C12 0.0284(7) 0.0660(10) 0.0488(8) 0.0141(7) 0.0029(6) 0.0021(7)
    C14 0.0370(6) 0.0346(7) 0.0254(6) -0.0023(5) 0.0057(5) -0.0034(5)
    C15 0.0366(7) 0.0540(9) 0.0601(10) -0.0016(7) -0.0002(6) 0.0185(7)
    O1 0.0293(4) 0.0430(5) 0.0365(5) 0.0083(4) 0.0056(4) 0.0000(4)
    O2 0.0297(4) 0.0368(5) 0.0358(5) -0.0009(4) 0.0090(3) 0.0042(4)
    O3 0.0361(5) 0.0321(5) 0.0345(5) -0.0052(4) -0.0056(4) -0.0002(4)
    O4 0.0352(5) 0.0319(5) 0.0384(5) -0.0017(4) 0.0063(4) -0.0023(4)
    O5 0.0333(5) 0.0428(5) 0.0369(5) -0.0102(4) 0.0111(4) -0.0038(4)
    O6 0.0367(5) 0.0542(6) 0.0341(5) -0.0079(4) 0.0035(4) -0.0097(4)
    O7 0.0401(5) 0.0349(5) 0.0380(5) 0.0031(4) 0.0111(4) 0.0016(4)
    O8 0.0480(6) 0.0338(5) 0.0443(5) 0.0002(4) 0.0162(4) 0.0032(4)
    O9 0.0538(6) 0.0397(6) 0.0411(5) -0.0111(5) 0.0161(5) -0.0043(4)
    O10 0.0452(6) 0.0414(6) 0.0854(9) -0.0081(5) 0.0213(6) -0.0203(6)
    K 0.03047(15) 0.03681(16) 0.03057(15) -0.00472(11) 0.00648(10) -0.00161(10)
_geom_special_details
;
 All esds (except the esd in the dihedral angle between two l.s. planes)
 are estimated using the full covariance matrix.  The cell esds are taken
 into account individually in the estimation of esds in distances, angles
 and torsion angles; correlations between esds in cell parameters are only
 used when they are defined by crystal symmetry.  An approximate (isotropic)
 treatment of cell esds is used for estimating esds involving l.s. planes.
;
loop_
    _geom_bond_atom_site_label_1
    _geom_bond_atom_site_label_2
    _geom_bond_site_symmetry_2
    _geom_bond_distance
    _geom_bond_publ_flag
    C1 O1 . 1.4241(17) ?
    C1 C2 . 1.493(2) ?
    C1 H1A . 0.9900 ?
    C1 H1B . 0.9900 ?
    C2 O2 . 1.4271(15) ?
    C2 H2A . 0.9900 ?
    C2 H2B . 0.9900 ?
    C3 O2 . 1.4259(15) ?
    C3 C4 . 1.495(2) ?
    C3 H3A . 0.9900 ?
    C3 H3B . 0.9900 ?
    C4 O3 . 1.4261(16) ?
    C4 H4A . 0.9900 ?
    C4 H4B . 0.9900 ?
    C5 O3 . 1.4277(16) ?
    C5 C6 . 1.494(2) ?
    C5 H5A . 0.9900 ?
    C5 H5B . 0.9900 ?
    C6 O4 . 1.4292(15) ?
    C6 H6A . 0.9900 ?
    C6 H6B . 0.9900 ?
    C7 O4 . 1.4234(16) ?
    C7 C8 . 1.4956(19) ?
    C7 H7A . 0.9900 ?
    C7 H7B . 0.9900 ?
    C8 O5 . 1.4270(17) ?
    C8 H8A . 0.9900 ?
    C8 H8B . 0.9900 ?
    C9 O5 . 1.4287(16) ?
    C9 C10 . 1.496(2) ?
    C9 H9A . 0.9900 ?
    C9 H9B . 0.9900 ?
    C10 O6 . 1.4220(18) ?
    C10 H10A . 0.9900 ?
    C10 H10B . 0.9900 ?
    C11 O6 . 1.4227(17) ?
    C11 C12 . 1.488(2) ?
    C11 H11A . 0.9900 ?
    C11 H11B . 0.9900 ?
    C12 O1 . 1.4316(16) ?
    C12 H12A . 0.9900 ?
    C12 H12B . 0.9900 ?
    C14 O8 . 1.2584(16) ?
    C14 O7 . 1.2601(16) ?
    C14 C15 . 1.5222(19) ?
    C14 K . 3.0775(14) ?
    C15 H15A . 0.9800 ?
    C15 H15B . 0.9800 ?
    C15 H15C . 0.9800 ?
    K O1 . 2.9684(11) y
    K O2 . 2.8649(10) y
    K O3 . 2.9244(11) y
    K O4 . 2.9380(11) y
    K O5 . 2.9506(12) y
    K O6 . 2.8248(13) y
    K O7 . 2.6992(11) y
    K O8 . 2.8861(11) y
    O9 H1 . 0.935(9) ?
    O9 H2 . 0.933(9) ?
    O10 H3 . 0.930(9) ?
    O10 H4 . 0.925(9) ?
loop_
    _geom_angle_atom_site_label_1
    _geom_angle_atom_site_label_2
    _geom_angle_atom_site_label_3
    _geom_angle_site_symmetry_1
    _geom_angle_site_symmetry_3
    _geom_angle
    _geom_angle_publ_flag
    O1 C1 C2 . . 108.91(11) ?
    O1 C1 H1A . . 109.9 ?
    C2 C1 H1A . . 109.9 ?
    O1 C1 H1B . . 109.9 ?
    C2 C1 H1B . . 109.9 ?
    H1A C1 H1B . . 108.3 ?
    O2 C2 C1 . . 108.79(11) ?
    O2 C2 H2A . . 109.9 ?
    C1 C2 H2A . . 109.9 ?
    O2 C2 H2B . . 109.9 ?
    C1 C2 H2B . . 109.9 ?
    H2A C2 H2B . . 108.3 ?
    O2 C3 C4 . . 109.16(10) ?
    O2 C3 H3A . . 109.8 ?
    C4 C3 H3A . . 109.8 ?
    O2 C3 H3B . . 109.8 ?
    C4 C3 H3B . . 109.8 ?
    H3A C3 H3B . . 108.3 ?
    O3 C4 C3 . . 108.40(11) ?
    O3 C4 H4A . . 110.0 ?
    C3 C4 H4A . . 110.0 ?
    O3 C4 H4B . . 110.0 ?
    C3 C4 H4B . . 110.0 ?
    H4A C4 H4B . . 108.4 ?
    O3 C5 C6 . . 108.32(10) ?
    O3 C5 H5A . . 110.0 ?
    C6 C5 H5A . . 110.0 ?
    O3 C5 H5B . . 110.0 ?
    C6 C5 H5B . . 110.0 ?
    H5A C5 H5B . . 108.4 ?
    O4 C6 C5 . . 108.72(11) ?
    O4 C6 H6A . . 109.9 ?
    C5 C6 H6A . . 109.9 ?
    O4 C6 H6B . . 109.9 ?
    C5 C6 H6B . . 109.9 ?
    H6A C6 H6B . . 108.3 ?
    O4 C7 C8 . . 109.02(11) ?
    O4 C7 H7A . . 109.9 ?
    C8 C7 H7A . . 109.9 ?
    O4 C7 H7B . . 109.9 ?
    C8 C7 H7B . . 109.9 ?
    H7A C7 H7B . . 108.3 ?
    O5 C8 C7 . . 108.44(10) ?
    O5 C8 H8A . . 110.0 ?
    C7 C8 H8A . . 110.0 ?
    O5 C8 H8B . . 110.0 ?
    C7 C8 H8B . . 110.0 ?
    H8A C8 H8B . . 108.4 ?
    O5 C9 C10 . . 108.15(11) ?
    O5 C9 H9A . . 110.1 ?
    C10 C9 H9A . . 110.1 ?
    O5 C9 H9B . . 110.1 ?
    C10 C9 H9B . . 110.1 ?
    H9A C9 H9B . . 108.4 ?
    O6 C10 C9 . . 109.03(11) ?
    O6 C10 H10A . . 109.9 ?
    C9 C10 H10A . . 109.9 ?
    O6 C10 H10B . . 109.9 ?
    C9 C10 H10B . . 109.9 ?
    H10A C10 H10B . . 108.3 ?
    O6 C11 C12 . . 108.85(11) ?
    O6 C11 H11A . . 109.9 ?
    C12 C11 H11A . . 109.9 ?
    O6 C11 H11B . . 109.9 ?
    C12 C11 H11B . . 109.9 ?
    H11A C11 H11B . . 108.3 ?
    O1 C12 C11 . . 109.71(11) ?
    O1 C12 H12A . . 109.7 ?
    C11 C12 H12A . . 109.7 ?
    O1 C12 H12B . . 109.7 ?
    C11 C12 H12B . . 109.7 ?
    H12A C12 H12B . . 108.2 ?
    O8 C14 O7 . . 124.10(12) ?
    O8 C14 C15 . . 118.35(12) ?
    O7 C14 C15 . . 117.53(12) ?
    O8 C14 K . . 69.40(7) ?
    O7 C14 K . . 60.89(7) ?
    C15 C14 K . . 152.01(10) ?
    C14 C15 H15A . . 109.5 ?
    C14 C15 H15B . . 109.5 ?
    H15A C15 H15B . . 109.5 ?
    C14 C15 H15C . . 109.5 ?
    H15A C15 H15C . . 109.5 ?
    H15B C15 H15C . . 109.5 ?
    C1 O1 C12 . . 110.99(10) ?
    C1 O1 K . . 104.96(7) ?
    C12 O1 K . . 107.66(8) ?
    C3 O2 C2 . . 111.21(10) ?
    C3 O2 K . . 119.27(7) ?
    C2 O2 K . . 118.17(7) ?
    C4 O3 C5 . . 112.42(10) ?
    C4 O3 K . . 111.20(7) ?
    C5 O3 K . . 114.02(8) ?
    C7 O4 C6 . . 111.79(10) ?
    C7 O4 K . . 115.59(7) ?
    C6 O4 K . . 119.00(7) ?
    C8 O5 C9 . . 111.47(10) ?
    C8 O5 K . . 107.42(7) ?
    C9 O5 K . . 104.72(8) ?
    C10 O6 C11 . . 111.82(11) ?
    C10 O6 K . . 119.92(8) ?
    C11 O6 K . . 121.45(8) ?
    C14 O7 K . . 95.04(7) ?
    C14 O8 K . . 86.51(8) ?
    H1 O9 H2 . . 102.4(17) ?
    H3 O10 H4 . . 106.0(17) ?
    O7 K O6 . . 82.55(3) ?
    O7 K O2 . . 134.19(3) ?
    O6 K O2 . . 116.84(3) ?
    O7 K O8 . . 46.80(3) ?
    O6 K O8 . . 80.06(3) ?
    O2 K O8 . . 93.48(3) ?
    O7 K O3 . . 123.50(3) ?
    O6 K O3 . . 149.82(3) ?
    O2 K O3 . . 58.02(3) ?
    O8 K O3 . . 128.09(3) ?
    O7 K O4 . . 86.43(3) ?
    O6 K O4 . . 116.96(3) ?
    O2 K O4 . . 114.79(3) ?
    O8 K O4 . . 129.49(3) ?
    O3 K O4 . . 56.85(3) ?
    O7 K O5 . . 76.12(3) ?
    O6 K O5 . . 58.43(3) ?
    O2 K O5 . . 149.68(3) ?
    O8 K O5 . . 113.44(3) ?
    O3 K O5 . . 109.39(3) ?
    O4 K O5 . . 58.64(3) ?
    O7 K O1 . . 121.82(3) ?
    O6 K O1 . . 58.09(3) ?
    O2 K O1 . . 58.75(3) ?
    O8 K O1 . . 82.87(3) ?
    O3 K O1 . . 109.41(4) ?
    O4 K O1 . . 147.39(3) ?
    O5 K O1 . . 109.13(3) ?
loop_
    _geom_torsion_atom_site_label_1
    _geom_torsion_atom_site_label_2
    _geom_torsion_atom_site_label_3
    _geom_torsion_atom_site_label_4
    _geom_torsion_site_symmetry_1
    _geom_torsion_site_symmetry_2
    _geom_torsion_site_symmetry_3
    _geom_torsion_site_symmetry_4
    _geom_torsion
    _geom_torsion_publ_flag
    O1 C1 C2 O2 . . . . 69.56(13) ?
    O2 C3 C4 O3 . . . . -64.30(14) ?
    O3 C5 C6 O4 . . . . 63.29(14) ?
    O4 C7 C8 O5 . . . . -71.79(13) ?
    O5 C9 C10 O6 . . . . 66.16(13) ?
    O6 C11 C12 O1 . . . . -63.66(15) ?
    C2 C1 O1 C12 . . . . 177.74(11) ?
    C2 C1 O1 K . . . . -66.22(11) ?
    C11 C12 O1 C1 . . . . 175.73(11) ?
    C11 C12 O1 K . . . . 61.37(12) ?
    C4 C3 O2 C2 . . . . 179.89(10) ?
    C4 C3 O2 K . . . . 36.94(13) ?
    C1 C2 O2 C3 . . . . -176.43(11) ?
    C1 C2 O2 K . . . . -33.03(13) ?
    C3 C4 O3 C5 . . . . -171.43(11) ?
    C3 C4 O3 K . . . . 59.34(12) ?
    C6 C5 O3 C4 . . . . 173.54(11) ?
    C6 C5 O3 K . . . . -58.71(12) ?
    C8 C7 O4 C6 . . . . 178.85(10) ?
    C8 C7 O4 K . . . . 38.46(12) ?
    C5 C6 O4 C7 . . . . -176.94(10) ?
    C5 C6 O4 K . . . . -38.05(12) ?
    C7 C8 O5 C9 . . . . 178.87(10) ?
    C7 C8 O5 K . . . . 64.69(11) ?
    C10 C9 O5 C8 . . . . 177.00(11) ?
    C10 C9 O5 K . . . . -67.16(10) ?
    C9 C10 O6 C11 . . . . -179.41(10) ?
    C9 C10 O6 K . . . . -27.92(13) ?
    C12 C11 O6 C10 . . . . -177.04(11) ?
    C12 C11 O6 K . . . . 31.96(14) ?
    O8 C14 O7 K . . . . 30.29(13) ?
    C15 C14 O7 K . . . . -148.16(11) ?
    O7 C14 O8 K . . . . -28.09(12) ?
    C15 C14 O8 K . . . . 150.35(11) ?
loop_
    _geom_hbond_atom_site_label_D
    _geom_hbond_atom_site_label_H
    _geom_hbond_atom_site_label_A
    _geom_hbond_site_symmetry_A
    _geom_hbond_distance_DH
    _geom_hbond_distance_HA
    _geom_hbond_distance_DA
    _geom_hbond_angle_DHA
    O9 H1 O10 3_665 0.935(9) 1.881(14) 2.790(3) 165(4)
    O9 H2 O7 3_665 0.933(9) 1.809(16) 2.741(3) 175(4)
    O10 H3 O8 1_565 0.930(9) 1.881(17) 2.810(3) 175(4)
    O10 H4 O9 . 0.925(9) 1.922(12) 2.827(3) 166(4)
_shelx_hkl_file
;
   0   0  -1   -0.05    2.39   1
   0   0  -2 3497.77  120.51   1
   0   0  -2 3869.22  133.29   1
   0   0  -3    2.89    2.55   1
   0   0  -3    3.87    2.74   1
   0   0  -4 2161.91   75.56   1
   0   0  -4 2163.80   76.09   1
   0   0  -5    5.24    2.76   1
   0   0  -5    3.05    3.03   1
   0   0  -6 4431.69  152.32   1
   0   0  -6 4576.85  157.95   1
   0   0  -7    0.65    2.72   1
   0   0  -8  769.35   28.82   1
   0   0  -8  857.60   32.78   1
   0   0  -9   -0.36    2.85   1
   0   0  -9    1.90    3.40   1
   0   0 -10  210.98   10.04   1
   0   0 -10  229.20   11.73   1
   0   0 -11   -1.49    2.97   1
   0   0 -11    4.91    3.71   1
   0   0 -12 4857.95  167.07   1
   0   0 -12 4824.34  167.55   1
   0   0 -13    4.29    3.69   1
   0   0 -14 1104.06   42.27   1
   0   0 -15    3.60    3.97   1
   0   0 -16  148.92    9.87   1
   0   0 -17    1.21    4.33   1
   0   0 -18   35.05    5.50   1
   0   0 -19   -3.21    4.08   1
   0   0 -20  569.07   25.34   1
   0   0 -21    8.41    5.20   1
   0   0 -22   71.85    7.74   1
   0   0 -23   -2.50    4.87   1
   0   0 -24  155.85   11.14   1
   0   0 -25    8.10    6.06   1
   0   0 -26    4.70    6.54   1
   0   1 -26   16.83    6.82   1
   0   1 -25   21.66    6.13   1
   0   1 -24   16.46    5.94   1
   0   1 -23  139.75   10.27   1
   0   1 -22   11.12    5.23   1
   0   1 -21  176.87   11.45   1
   0   1 -20   55.62    6.54   1
   0   1 -19  393.72   18.94   1
   0   1 -18  168.22   10.79   1
   0   1 -17  538.74   23.65   1
   0   1 -16  242.83   13.16   1
   0   1 -15  167.08   10.36   1
   0   1 -14   -0.42    3.23   1
   0   1 -13  970.04   36.23   1
   0   1 -13  994.73   38.43   1
   0   1 -12 3632.55  126.09   1
   0   1 -12 3715.82  130.15   1
   0   1 -11  128.94    7.55   1
   0   1 -11  138.33    8.76   1
   0   1 -10  901.84   33.74   1
   0   1 -10  916.50   35.14   1
   0   1  -9   42.63    4.48   1
   0   1  -9   47.62    5.14   1
   0   1  -8  737.04   28.03   1
   0   1  -8  734.62   28.62   1
   0   1  -7 1596.07   57.00   1
   0   1  -7 1505.34   54.43   1
   0   1  -6  244.82   11.32   1
   0   1  -6  240.18   11.48   1
   0   1  -516091.50  546.32   1
   0   1  -516647.09  565.31   1
   0   1  -4 1304.97   47.01   1
   0   1  -4 1331.14   48.01   1
   0   1  -3  378.40   15.69   1
   0   1  -3  373.96   15.51   1
   0   1  -2 1933.92   68.14   1
   0   1  -1 1180.91   42.65   1
   0  -1   0    1.25    2.53   1
   0  -1   0    0.51    2.53   1
   0   1   0    1.42    2.63   1
   0  -1  -1 1168.60   42.09   1
   0  -1  -1 1170.78   42.17   1
   0   1   1 1145.21   41.34   1
   0  -1  -2 2018.04   70.89   1
   0  -1  -2 1901.84   66.91   1
   0   1   2 1933.90   67.93   1
   0  -1  -3  371.84   15.46   1
   0   1   3  366.89   15.00   1
   0  -1  -4 1419.83   51.06   1
   0   1   4 1330.05   47.52   1
   0  -1  -516507.73  559.85   1
   0  -1  -516303.98  553.70   1
   0  -1  -6  246.97   10.95   1
   0  -1  -6  243.44   11.63   1
   0  -1  -7 1615.39   57.19   1
   0  -1  -7 1582.89   57.13   1
   0  -1  -8  794.16   29.50   1
   0  -1  -8  763.36   29.62   1
   0  -1  -9   46.81    4.22   1
   0  -1  -9   51.30    5.27   1
   0  -1 -10  887.82   32.71   1
   0  -1 -10  953.05   36.40   1
   0  -1 -11  139.35    7.41   1
   0  -1 -11  143.89    8.91   1
   0  -1 -12 3623.70  125.13   1
   0  -1 -12 3582.36  125.67   1
   0  -1 -13 1027.52   39.56   1
   0  -1 -14    3.35    3.99   1
   0  -1 -15  145.20    9.46   1
   0  -1 -16  230.09   12.77   1
   0  -1 -17  487.27   21.90   1
   0  -1 -18  157.63   10.37   1
   0  -1 -19  386.69   18.79   1
   0  -1 -20   59.94    6.85   1
   0  -1 -21  163.69   11.05   1
   0  -1 -22    8.44    5.32   1
   0  -1 -23  125.90    9.79   1
   0  -1 -24   11.91    6.18   1
   0  -1 -25   29.58    6.49   1
   0   2 -25   51.65    7.68   1
   0   2 -24   45.79    7.23   1
   0   2 -23    1.77    5.06   1
   0   2 -22   34.31    6.21   1
   0   2 -21  257.69   14.50   1
   0   2 -20  314.21   16.34   1
   0   2 -19  556.18   24.76   1
   0   2 -18   28.13    5.66   1
   0   2 -17   -3.40    4.03   1
   0   2 -16 1741.69   64.44   1
   0   2 -15  287.63   13.54   1
   0   2 -15  431.04   19.64   1
   0   2 -14   18.01    4.02   1
   0   2 -14   16.54    4.46   1
   0   2 -13    0.86    3.41   1
   0   2 -13   -0.03    3.66   1
   0   2 -12  105.60    7.16   1
   0   2 -12  123.41    8.40   1
   0   2 -11  856.71   32.68   1
   0   2 -11  878.28   34.15   1
   0   2 -10 4210.61  145.89   1
   0   2 -10 4433.14  153.99   1
   0   2  -9 7726.68  264.56   1
   0   2  -9 8410.56  288.11   1
   0   2  -8    5.13    3.32   1
   0   2  -8    4.64    3.35   1
   0   2  -7 1076.72   39.92   1
   0   2  -7 1088.22   40.45   1
   0   2  -6  263.54   12.35   1
   0   2  -6  272.36   12.67   1
   0   2  -5 1062.64   39.37   1
   0   2  -5 1002.58   37.20   1
   0   2  -419924.25  676.13   1
   0   2  -419692.45  668.04   1
   0   2  -3 3208.79  111.71   1
   0   2  -2 1024.56   37.91   1
   0   2  -1 1856.01   65.91   1
   0  -2   0 1401.78   50.37   1
   0   2   0 1348.81   48.75   1
   0  -2  -1 1884.83   66.56   1
   0  -2  -1 1917.29   67.75   1
   0   2   1 1894.38   67.10   1
   0  -2  -2  985.55   36.28   1
   0  -2  -2 1020.07   37.46   1
   0   2   2 1021.44   37.61   1
   0  -2  -3 3023.55  105.19   1
   0  -2  -3 3105.20  107.90   1
   0   2   3 2910.84  101.32   1
   0  -2  -420317.11  689.12   1
   0  -2  -419767.67  670.54   1
   0   2   419910.75  675.17   1
   0  -2  -5 1045.23   38.68   1
   0  -2  -5 1031.98   38.07   1
   0   2   5  988.09   36.35   1
   0  -2  -6  263.53   12.37   1
   0  -2  -6  260.57   12.08   1
   0   2   6  273.09   12.19   1
   0  -2  -7 1159.38   42.89   1
   0   2   7 1081.55   39.45   1
   0  -2  -8    4.34    3.34   1
   0   2   8    4.61    3.01   1
   0  -2  -9 8479.26  290.46   1
   0   2   9 8103.50  276.48   1
   0  -2 -10 4273.06  148.67   1
   0   2  10 3995.81  137.77   1
   0  -2 -11  874.33   34.01   1
   0   2  11  841.50   31.27   1
   0  -2 -12  106.56    7.78   1
   0   2  12  118.73    6.83   1
   0  -2 -13    2.11    3.79   1
   0  -2 -14   16.80    4.46   1
   0  -2 -15  444.20   20.13   1
   0  -2 -16 1779.21   65.66   1
   0  -2 -17   -0.58    4.00   1
   0  -2 -18   30.51    5.36   1
   0  -2 -19  569.25   25.17   1
   0  -2 -20  306.39   16.15   1
   0  -2 -21  261.59   14.65   1
   0  -2 -22   17.05    5.66   1
   0  -2 -23    2.27    4.95   1
   0  -2 -24   47.41    7.08   1
   0  -2 -25   52.47    7.58   1
   0   3 -25    5.14    6.80   1
   0   3 -24   10.36    6.14   1
   0   3 -23   -0.27    5.05   1
   0   3 -22   47.47    6.79   1
   0   3 -21    9.81    5.32   1
   0   3 -20    6.02    4.94   1
   0   3 -19    9.96    5.27   1
   0   3 -18  848.64   34.70   1
   0   3 -17  247.80   13.69   1
   0   3 -16   59.19    5.99   1
   0   3 -16   89.65    7.63   1
   0   3 -15    2.01    3.74   1
   0   3 -15    5.62    4.46   1
   0   3 -14  468.05   20.10   1
   0   3 -14  653.38   27.27   1
   0   3 -13  418.22   18.36   1
   0   3 -13  377.63   17.54   1
   0   3 -12  397.84   17.62   1
   0   3 -12  375.46   17.30   1
   0   3 -11   12.97    4.10   1
   0   3 -11   13.49    4.22   1
   0   3 -10  967.72   36.83   1
   0   3 -10  978.10   37.46   1
   0   3  -9   28.42    4.67   1
   0   3  -8 1040.95   39.23   1
   0   3  -8 1049.17   39.48   1
   0   3  -7   43.48    5.11   1
   0   3  -7   43.32    4.90   1
   0   3  -6    2.31    3.39   1
   0   3  -6   11.68    3.61   1
   0   3  -5    2.15    3.48   1
   0   3  -4 5349.43  184.50   1
   0   3  -3 3073.06  107.59   1
   0   3  -2 9704.70  331.41   1
   0   3  -1 1126.74   41.73   1
   0  -3   0    1.93    3.08   1
   0   3   0    2.32    3.54   1
   0  -3  -1 1196.67   43.63   1
   0  -3  -1 1139.75   41.89   1
   0   3   1 1194.30   43.96   1
   0  -3  -2 9747.67  332.35   1
   0  -3  -2 9893.75  337.40   1
   0   3   210192.54  347.68   1
   0  -3  -3 2999.67  104.63   1
   0  -3  -3 2976.35  103.88   1
   0   3   3 2898.09  101.34   1
   0  -3  -4 5516.26  189.74   1
   0  -3  -4 5566.93  191.41   1
   0   3   4 5475.59  188.32   1
   0  -3  -5    0.79    3.03   1
   0  -3  -5    1.62    3.11   1
   0   3   5    3.14    3.29   1
   0  -3  -6   10.15    3.54   1
   0  -3  -6   10.54    3.45   1
   0   3   6    4.25    3.30   1
   0  -3  -7   37.38    4.61   1
   0  -3  -7   38.67    4.54   1
   0   3   7   41.55    4.69   1
   0  -3  -8 1008.17   38.15   1
   0  -3  -8 1001.84   37.60   1
   0   3   8 1000.23   37.09   1
   0  -3  -9   31.98    4.57   1
   0  -3  -9   26.06    4.16   1
   0   3   9   34.62    4.34   1
   0  -3 -10  949.82   36.46   1
   0  -3 -10  928.15   35.40   1
   0   3  10  910.07   33.99   1
   0  -3 -11   14.07    3.98   1
   0  -3 -11   10.82    3.81   1
   0   3  11   17.16    3.82   1
   0  -3 -12  386.21   17.64   1
   0  -3 -12  401.35   17.81   1
   0  -3 -13  406.90   18.49   1
   0  -3 -13  400.33   17.88   1
   0  -3 -14  663.18   27.49   1
   0  -3 -14  644.53   26.37   1
   0  -3 -15   -0.88    3.76   1
   0  -3 -16   97.19    7.81   1
   0  -3 -17  230.15   12.92   1
   0  -3 -18  857.15   34.88   1
   0  -3 -19    7.93    4.82   1
   0  -3 -20    3.11    4.55   1
   0  -3 -21    9.12    4.89   1
   0  -3 -22   44.66    6.72   1
   0  -3 -23    5.08    5.38   1
   0  -3 -24   11.25    5.80   1
   0  -3 -25    0.86    5.54   1
   0   4 -24    6.82    6.82   1
   0   4 -23   44.53    7.12   1
   0   4 -22   42.49    6.85   1
   0   4 -21   56.61    7.25   1
   0   4 -20   24.90    6.12   1
   0   4 -19   35.75    6.21   1
   0   4 -18    1.55    4.85   1
   0   4 -17  116.52    9.05   1
   0   4 -16   14.87    4.92   1
   0   4 -16    7.73    4.91   1
   0   4 -15  522.42   22.36   1
   0   4 -15  498.49   22.27   1
   0   4 -14   69.98    6.54   1
   0   4 -14   70.29    6.78   1
   0   4 -13   27.00    4.97   1
   0   4 -13   35.45    5.33   1
   0   4 -12  189.53   10.89   1
   0   4 -12  184.54   10.75   1
   0   4 -11 1934.01   70.04   1
   0   4 -11 1994.46   72.22   1
   0   4 -10  450.79   19.84   1
   0   4 -10  468.99   20.34   1
   0   4  -9   95.03    7.11   1
   0   4  -8  556.49   23.25   1
   0   4  -8  624.64   25.30   1
   0   4  -7  115.20    8.06   1
   0   4  -7  110.98    7.54   1
   0   4  -6 1859.26   67.25   1
   0   4  -5 2633.65   93.34   1
   0   4  -4  219.94   11.67   1
   0   4  -3 3887.94  135.57   1
   0   4  -2  343.42   15.77   1
   0   4  -1  541.59   22.41   1
   0  -4   0 8614.17  294.65   1
   0   4   0 8619.90  295.15   1
   0  -4  -1  545.97   21.95   1
   0  -4  -1  520.87   21.33   1
   0   4   1  517.95   21.53   1
   0  -4  -2  340.91   15.02   1
   0  -4  -2  342.90   15.29   1
   0   4   2  354.54   15.97   1
   0  -4  -3 3884.64  134.79   1
   0  -4  -3 3838.73  133.39   1
   0   4   3 3797.35  132.21   1
   0  -4  -4  214.18   10.82   1
   0  -4  -4  223.06   11.20   1
   0   4   4  219.32   11.31   1
   0  -4  -5 2725.16   95.91   1
   0  -4  -5 2643.82   93.13   1
   0   4   5 2570.48   90.71   1
   0  -4  -6 1878.18   67.41   1
   0  -4  -6 1792.56   64.45   1
   0   4   6 1847.69   66.26   1
   0  -4  -7  119.59    7.79   1
   0  -4  -7  109.14    7.30   1
   0   4   7  114.94    7.57   1
   0  -4  -8  602.93   24.60   1
   0  -4  -8  618.36   24.91   1
   0   4   8  611.49   24.40   1
   0  -4  -9  104.93    7.52   1
   0  -4  -9   99.97    7.14   1
   0   4   9   96.72    6.85   1
   0  -4 -10  457.03   19.93   1
   0  -4 -10  442.25   19.08   1
   0   4  10  438.26   18.44   1
   0  -4 -11 1900.48   69.03   1
   0  -4 -11 1865.80   67.46   1
   0   4  11 1832.76   65.50   1
   0  -4 -12  194.96   11.06   1
   0  -4 -12  203.68   11.09   1
   0  -4 -13   42.79    5.49   1
   0  -4 -13   33.10    4.95   1
   0  -4 -14   73.56    6.80   1
   0  -4 -14   66.29    6.28   1
   0  -4 -15  472.09   21.23   1
   0  -4 -15  501.96   21.79   1
   0  -4 -16    7.44    4.57   1
   0  -4 -16   10.19    4.60   1
   0  -4 -17   91.50    7.89   1
   0  -4 -17  102.96    7.95   1
   0  -4 -18   -1.03    4.40   1
   0  -4 -18    6.95    5.08   1
   0  -4 -19   41.92    6.45   1
   0  -4 -20    8.07    5.55   1
   0  -4 -21   46.22    6.66   1
   0  -4 -22   32.63    6.43   1
   0  -4 -23   44.05    7.03   1
   0  -4 -24    3.38    5.58   1
   0   5 -24    9.85    7.66   1
   0   5 -23  279.35   15.85   1
   0   5 -22  235.03   14.07   1
   0   5 -21   -0.64    5.29   1
   0   5 -20   24.68    6.07   1
   0   5 -19  261.05   14.54   1
   0   5 -18  244.60   13.85   1
   0   5 -17  120.53    8.87   1
   0   5 -17  104.90    8.54   1
   0   5 -16   26.65    5.18   1
   0   5 -16   16.92    5.26   1
   0   5 -15   59.66    6.41   1
   0   5 -15   53.23    6.34   1
   0   5 -14 1011.73   39.54   1
   0   5 -14 1083.83   42.25   1
   0   5 -13  380.00   17.91   1
   0   5 -13  365.62   17.40   1
   0   5 -12  376.09   17.75   1
   0   5 -12  369.68   17.38   1
   0   5 -11  704.06   28.95   1
   0   5 -11  756.77   30.52   1
   0   5 -10  383.43   17.95   1
   0   5 -10  398.76   18.16   1
   0   5  -9    6.79    4.10   1
   0   5  -9    1.20    3.59   1
   0   5  -8   -2.43    3.61   1
   0   5  -8    3.87    3.88   1
   0   5  -7  253.29   13.31   1
   0   5  -7  255.47   12.69   1
   0   5  -6   39.43    5.71   1
   0   5  -5 5038.31  175.03   1
   0   5  -4  473.25   20.77   1
   0   5  -3  896.87   35.10   1
   0   5  -2 4578.49  159.36   1
   0   5  -1 1696.20   61.97   1
   0   5   0    3.59    3.91   1
   0  -5  -1 1623.40   59.01   1
   0   5   1 1586.28   58.11   1
   0  -5  -2 4639.48  160.57   1
   0  -5  -2 4610.36  159.87   1
   0   5   2 4455.80  154.98   1
   0  -5  -3  826.40   31.83   1
   0  -5  -3  832.37   32.28   1
   0   5   3  841.24   32.86   1
   0  -5  -4  470.08   19.81   1
   0  -5  -4  481.53   20.37   1
   0   5   4  473.84   20.38   1
   0  -5  -5 5076.26  175.55   1
   0  -5  -5 4884.35  169.16   1
   0   5   5 4819.71  167.13   1
   0  -5  -6   52.20    5.37   1
   0  -5  -6   54.69    5.55   1
   0   5   6   64.48    6.21   1
   0  -5  -7  275.06   13.43   1
   0  -5  -7  267.22   13.12   1
   0   5   7  262.14   13.07   1
   0  -5  -8    4.07    3.84   1
   0  -5  -8    1.10    3.63   1
   0   5   8    5.10    3.91   1
   0  -5  -9    5.92    3.74   1
   0  -5  -9    4.67    3.82   1
   0   5   9    5.26    3.98   1
   0  -5 -10  402.36   18.21   1
   0  -5 -10  403.15   17.98   1
   0   5  10  379.00   16.84   1
   0  -5 -11  713.81   29.04   1
   0  -5 -11  694.13   28.04   1
   0  -5 -12  359.49   17.13   1
   0  -5 -12  362.87   16.85   1
   0  -5 -13  372.32   17.69   1
   0  -5 -13  348.09   16.42   1
   0  -5 -14 1011.15   39.73   1
   0  -5 -14 1049.93   40.52   1
   0  -5 -15   58.94    6.52   1
   0  -5 -15   55.38    6.17   1
   0  -5 -16   16.68    5.08   1
   0  -5 -16   18.56    5.04   1
   0  -5 -17   93.46    8.19   1
   0  -5 -17   92.80    7.73   1
   0  -5 -18  266.22   14.61   1
   0  -5 -19  222.38   13.12   1
   0  -5 -20   18.01    5.93   1
   0  -5 -21   -0.80    4.79   1
   0  -5 -22  255.64   14.83   1
   0  -5 -23  254.58   14.92   1
   0  -5 -24   -4.86    5.39   1
   0   6 -23    0.99    6.12   1
   0   6 -22    4.45    6.35   1
   0   6 -21   48.26    7.78   1
   0   6 -20   63.98    7.65   1
   0   6 -19  135.45   10.10   1
   0   6 -18   47.66    6.89   1
   0   6 -17   85.98    7.91   1
   0   6 -17   72.46    7.60   1
   0   6 -16  122.98    9.14   1
   0   6 -16  120.39    9.19   1
   0   6 -15   21.82    5.32   1
   0   6 -15   27.99    5.51   1
   0   6 -14  173.19   11.05   1
   0   6 -14  169.70   10.72   1
   0   6 -13  206.06   12.23   1
   0   6 -13  204.18   11.96   1
   0   6 -12   19.20    5.21   1
   0   6 -12   24.92    5.29   1
   0   6 -11   62.84    6.86   1
   0   6 -11   60.56    6.36   1
   0   6 -10  205.52   12.27   1
   0   6 -10  206.93   11.66   1
   0   6  -9   31.68    5.85   1
   0   6  -9   36.56    5.34   1
   0   6  -8   -2.84    3.93   1
   0   6  -8   16.24    4.50   1
   0   6  -7 2272.34   82.32   1
   0   6  -6 1526.74   57.04   1
   0   6  -5  368.76   17.68   1
   0   6  -4  448.17   20.36   1
   0   6  -3  157.04   10.33   1
   0   6  -2 2437.77   87.58   1
   0   6  -1   49.80    6.56   1
   0   6   0  208.10   12.05   1
   0  -6  -1   38.51    5.22   1
   0   6   1   46.42    6.17   1
   0  -6  -2 2542.78   90.51   1
   0   6   2 2472.73   88.56   1
   0  -6  -3  131.85    8.30   1
   0  -6  -3  135.42    8.66   1
   0   6   3  143.46    9.62   1
   0  -6  -4  457.02   19.60   1
   0  -6  -4  465.91   20.19   1
   0   6   4  494.60   21.57   1
   0  -6  -5  368.67   16.65   1
   0  -6  -5  370.21   16.98   1
   0   6   5  363.87   17.08   1
   0  -6  -6 1523.87   55.98   1
   0  -6  -6 1548.18   56.95   1
   0   6   6 1511.81   55.88   1
   0  -6  -7 2387.63   85.34   1
   0  -6  -7 2422.98   86.56   1
   0   6   7 2423.19   86.61   1
   0  -6  -8   15.92    4.25   1
   0  -6  -8   18.89    4.48   1
   0   6   8   27.21    5.20   1
   0  -6  -9   42.45    5.35   1
   0  -6  -9   47.02    5.53   1
   0   6   9   57.63    6.12   1
   0  -6 -10  227.56   12.35   1
   0  -6 -10  215.27   11.70   1
   0   6  10  204.34   11.25   1
   0  -6 -11   62.02    6.35   1
   0  -6 -11   55.80    6.05   1
   0  -6 -12   28.14    5.16   1
   0  -6 -12   24.24    4.96   1
   0  -6 -13  191.84   11.39   1
   0  -6 -13  192.17   11.13   1
   0  -6 -14  146.49    9.88   1
   0  -6 -14  165.26   10.21   1
   0  -6 -15   30.92    5.83   1
   0  -6 -15   19.71    5.10   1
   0  -6 -16  136.97    9.72   1
   0  -6 -17   79.26    7.59   1
   0  -6 -18   32.22    6.00   1
   0  -6 -19  125.29    9.77   1
   0  -6 -20   55.57    7.23   1
   0  -6 -21   47.61    7.08   1
   0  -6 -22   -5.31    5.04   1
   0  -6 -23    1.82    5.72   1
   0   7 -21    4.51    6.54   1
   0   7 -20    6.67    6.39   1
   0   7 -19   50.10    7.34   1
   0   7 -18   38.20    6.91   1
   0   7 -18   35.33    6.88   1
   0   7 -17  187.34   11.82   1
   0   7 -17  189.77   12.07   1
   0   7 -16   10.85    5.74   1
   0   7 -16   -2.29    4.56   1
   0   7 -15  116.58    9.25   1
   0   7 -15  124.50    9.24   1
   0   7 -14    1.42    5.13   1
   0   7 -14   -0.20    4.66   1
   0   7 -13   76.95    7.73   1
   0   7 -13   75.03    7.47   1
   0   7 -12  339.71   17.29   1
   0   7 -12  342.69   16.81   1
   0   7 -11   55.71    6.72   1
   0   7 -11   47.52    6.14   1
   0   7 -10   55.62    6.79   1
   0   7 -10   52.90    6.15   1
   0   7  -9    1.18    4.43   1
   0   7  -9    3.63    4.35   1
   0   7  -8 1170.04   45.58   1
   0   7  -8 1176.59   44.77   1
   0   7  -7 1802.90   66.93   1
   0   7  -6  829.16   33.90   1
   0   7  -5    5.56    4.46   1
   0   7  -4 1794.82   66.55   1
   0   7  -3  166.17   10.95   1
   0   7  -2  257.86   14.25   1
   0   7  -1  195.01   12.05   1
   0   7   0   -3.14    3.90   1
   0  -7  -2  277.91   14.08   1
   0   7   2  279.26   14.91   1
   0   7   3  164.66   10.93   1
   0  -7  -4 1788.14   65.05   1
   0  -7  -4 1793.61   65.68   1
   0   7   4 1812.81   66.80   1
   0  -7  -5    1.47    3.89   1
   0  -7  -5    7.12    4.25   1
   0   7   5    9.12    4.95   1
   0  -7  -6  839.06   33.15   1
   0  -7  -6  880.60   34.83   1
   0   7   6  852.79   34.21   1
   0  -7  -7 1865.78   68.01   1
   0  -7  -7 1883.99   68.82   1
   0   7   7 1867.11   68.44   1
   0  -7  -8 1214.70   46.09   1
   0  -7  -8 1177.39   44.88   1
   0   7   8 1238.42   47.09   1
   0  -7  -9   12.18    4.78   1
   0  -7  -9   -3.86    4.03   1
   0   7   9    8.58    4.71   1
   0  -7 -10   48.59    6.05   1
   0  -7 -10   46.70    5.86   1
   0  -7 -11   34.65    5.58   1
   0  -7 -11   39.15    5.74   1
   0  -7 -12  354.93   17.20   1
   0  -7 -12  319.00   15.82   1
   0  -7 -13   75.42    7.22   1
   0  -7 -14   -2.08    4.34   1
   0  -7 -15  123.67    9.43   1
   0  -7 -16   -1.97    4.63   1
   0  -7 -17  201.91   12.50   1
   0  -7 -18   30.09    6.81   1
   0  -7 -19   56.95    7.37   1
   0  -7 -20   -5.56    4.86   1
   0  -7 -21    5.68    7.01   1
   0   8 -18    0.42    6.19   1
   0   8 -17    5.66    5.77   1
   0   8 -16    6.58    6.61   1
   0   8 -15   11.94    6.21   1
   0   8 -14   78.43    8.15   1
   0   8 -13   35.01    6.37   1
   0   8 -12  130.57   10.06   1
   0   8 -12  117.96    8.84   1
   0   8 -11  329.00   17.32   1
   0   8 -11  313.14   15.81   1
   0   8 -10   92.09    8.70   1
   0   8 -10  110.09    8.29   1
   0   8  -9  143.55   10.48   1
   0   8  -9  132.53    9.14   1
   0   8  -8   84.80    8.22   1
   0   8  -8   69.48    6.76   1
   0   8  -7   41.26    6.38   1
   0   8  -6  588.41   26.10   1
   0   8  -5  198.41   12.42   1
   0   8  -4  152.47   10.72   1
   0   8  -3   90.56    8.23   1
   0   8  -2  271.21   14.94   1
   0   8  -1   69.28    7.31   1
   0   8   0  142.81   10.27   1
   0   8   1   76.01    7.68   1
   0   8   2  267.43   14.69   1
   0   8   3   93.03    8.17   1
   0  -8  -4  155.81   10.03   1
   0   8   4  160.93   10.75   1
   0  -8  -5  197.75   11.55   1
   0   8   5  191.41   11.80   1
   0  -8  -6  648.63   26.85   1
   0  -8  -6  642.42   27.02   1
   0   8   6  634.85   27.21   1
   0  -8  -7   57.44    6.12   1
   0  -8  -7   45.03    6.06   1
   0   8   7   58.14    6.64   1
   0  -8  -8   79.14    7.01   1
   0  -8  -8   85.50    7.53   1
   0   8   8   88.17    7.77   1
   0  -8  -9  126.15    8.84   1
   0  -8  -9  147.41    9.76   1
   0  -8 -10  109.82    8.35   1
   0  -8 -10   99.92    8.11   1
   0  -8 -11  320.89   16.06   1
   0  -8 -12  114.76    8.88   1
   0  -8 -13   28.05    6.22   1
   0  -8 -14   91.11    8.33   1
   0  -8 -15   17.89    6.26   1
   0  -8 -16    3.96    5.96   1
   0  -8 -17    8.68    6.07   1
   0  -8 -18   -4.59    4.86   1
   0  -8 -19   64.46    8.66   1
   0   9 -17    6.01    6.41   1
   0   9 -16   95.60    9.18   1
   0   9 -15   15.87    7.35   1
   0   9 -14   15.87    6.57   1
   0   9 -13   14.50    6.44   1
   0   9 -12  186.47   12.57   1
   0   9 -11   15.82    6.44   1
   0   9 -10    2.20    5.02   1
   0   9  -9    7.90    5.84   1
   0   9  -8  403.13   20.25   1
   0   9  -7    7.55    5.39   1
   0   9  -6   31.37    6.47   1
   0   9  -5   16.19    5.23   1
   0   9  -4  142.99   10.58   1
   0   9  -3  188.51   12.39   1
   0   9  -2    4.99    5.28   1
   0   9  -1   28.69    5.86   1
   0   9   0   10.32    5.46   1
   0   9   1   35.41    6.11   1
   0   9   2    6.76    5.29   1
   0   9   3  210.06   12.86   1
   0   9   4  160.74   10.94   1
   0   9   5   15.95    5.87   1
   0  -9  -6   25.62    5.76   1
   0   9   6   33.34    6.28   1
   0  -9  -7    8.89    5.79   1
   0   9   7   19.08    6.13   1
   0  -9  -8  430.83   20.12   1
   0  10 -13    4.32    5.84   1
   0  10 -11    1.90    6.10   1
   0  10 -10   12.52    6.77   1
   0  10  -9  193.28   13.08   1
   0  10  -8   83.62    8.83   1
   0  10  -7   26.37    6.76   1
   0  10  -6   47.43    7.16   1
   0  10  -5  293.08   16.65   1
   0  10  -4  182.11   12.58   1
   0  10  -3    1.78    5.56   1
   0  10  -2   33.18    6.44   1
   0  10  -1    1.38    4.94   1
   0  10   0   40.33    6.73   1
   0  10   1    8.57    5.62   1
   0  10   2   53.35    7.24   1
   0  10   3   12.83    6.20   1
   0  10   4  184.98   12.12   1
   0  10   5  301.33   16.45   1
   0  10   6   48.92    7.18   1
   0  11  -6   36.80    7.62   1
   0  11  -5   43.50    7.61   1
   0  11  -4  305.37   17.52   1
   0  11  -3    2.46    6.26   1
   0  11  -2   28.37    7.43   1
   0  11  -1   10.90    6.29   1
   0  11   0    1.61    6.84   1
   0  11   1   17.07    6.88   1
   0  11   2   30.31    7.56   1
   0  11   3   12.62    6.33   1
   0  11   4  270.26   15.78   1
   0  11   5   44.38    7.58   1
  -1  11   5   32.31    7.22   1
  -1  11   4   -2.70    5.61   1
  -1  11   3   33.79    7.44   1
  -1  11   2   22.70    6.64   1
  -1  11   0   -0.63    5.74   1
  -1  11  -1   97.01    9.61   1
  -1  11  -2   19.76    6.47   1
  -1  11  -3   45.83    7.77   1
  -1  11  -4   44.82    7.81   1
  -1  11  -5   42.11    7.48   1
   1 -10  -7  120.28    9.46   1
  -1  10   6   11.00    6.25   1
  -1  10   5  109.23    9.37   1
  -1  10   4   11.68    5.77   1
  -1  10   3  265.91   15.29   1
  -1  10   2  112.11    9.62   1
  -1  10   1    0.69    5.48   1
  -1  10   0   92.35    9.03   1
  -1  10  -1   59.59    7.78   1
  -1  10  -2    1.44    5.85   1
  -1  10  -3    5.34    6.02   1
  -1  10  -4    6.08    5.18   1
  -1  10  -5   28.51    6.70   1
  -1  10  -6  118.34   10.18   1
  -1  10  -7   98.29    9.36   1
  -1  10  -8   20.28    6.87   1
  -1  10  -9    2.53    5.75   1
  -1  10 -10   60.52    8.18   1
  -1  10 -11   73.25    8.60   1
  -1  10 -12    2.79    6.16   1
   1  -9 -11   25.26    6.03   1
   1  -9 -10  164.92   10.85   1
   1  -9  -9   51.57    6.70   1
   1  -9  -8   -0.16    4.75   1
  -1   9   7   80.32    7.84   1
   1  -9  -7   87.67    8.01   1
  -1   9   6  574.59   25.49   1
   1  -9  -6  583.61   25.53   1
  -1   9   5    8.05    5.39   1
   1  -9  -5    1.29    4.77   1
  -1   9   4   71.72    7.57   1
   1  -9  -4   62.36    6.97   1
  -1   9   3   33.53    5.97   1
  -1   9   2  246.33   14.19   1
  -1   9   1   76.72    7.81   1
  -1   9   0   79.53    7.99   1
  -1   9  -1    4.97    5.00   1
  -1   9  -2   79.66    8.06   1
  -1   9  -3   -3.28    4.86   1
  -1   9  -4    4.08    5.16   1
  -1   9  -5   14.04    5.84   1
  -1   9  -6  103.89    9.21   1
  -1   9  -7    5.63    5.12   1
  -1   9  -8    2.15    5.38   1
  -1   9  -9   -3.78    5.17   1
  -1   9 -10  522.38   24.52   1
  -1   9 -11   17.66    5.86   1
  -1   9 -12   63.50    7.81   1
  -1   9 -13   33.65    7.08   1
  -1   9 -14    2.80    6.10   1
  -1   9 -15   51.40    7.91   1
  -1   9 -16    1.49    6.16   1
   1  -8 -13   39.68    6.47   1
   1  -8 -12    4.86    5.36   1
   1  -8 -11   89.14    7.92   1
   1  -8 -10    3.51    5.08   1
   1  -8  -9   -0.12    4.39   1
  -1   8   8    0.86    4.84   1
   1  -8  -8    3.50    4.61   1
  -1   8   7   76.06    7.30   1
   1  -8  -7   82.90    7.45   1
  -1   8   6  111.36    8.75   1
   1  -8  -6  109.37    8.37   1
  -1   8   5    7.46    5.17   1
   1  -8  -5   10.23    5.11   1
  -1   8   4  861.37   34.95   1
   1  -8  -4  848.75   34.13   1
  -1   8   3  242.17   13.66   1
   1  -8  -3  247.61   13.47   1
  -1   8   2   35.06    5.86   1
  -1   8   1   32.14    5.55   1
  -1   8   0  330.16   16.88   1
  -1   8  -1  219.83   12.98   1
  -1   8  -2   25.81    5.56   1
  -1   8  -3   77.73    7.86   1
  -1   8  -4    0.62    4.41   1
  -1   8  -5    6.03    4.54   1
  -1   8  -6  176.40   11.81   1
  -1   8  -7    4.64    4.76   1
  -1   8  -8  937.64   38.20   1
  -1   8 -10   71.11    7.70   1
  -1   8 -11  116.13    9.59   1
  -1   8 -12   92.22    8.62   1
  -1   8 -13  228.73   13.67   1
  -1   8 -14    2.31    5.16   1
  -1   8 -15   81.41    8.28   1
  -1   8 -16   14.76    6.36   1
  -1   8 -17   12.11    6.25   1
  -1   8 -18   51.25    7.92   1
   1  -7 -21   99.14    9.09   1
   1  -7 -20    3.13    5.50   1
   1  -7 -19   43.29    6.71   1
   1  -7 -18   -3.68    4.80   1
   1  -7 -17  316.97   16.47   1
   1  -7 -16    8.17    5.48   1
   1  -7 -15   14.17    5.58   1
   1  -7 -15    9.20    5.56   1
   1  -7 -14   55.42    6.58   1
   1  -7 -14   67.06    7.00   1
   1  -7 -13    2.38    4.79   1
   1  -7 -13    4.96    5.06   1
   1  -7 -12    3.48    4.68   1
   1  -7 -12   -3.67    4.11   1
   1  -7 -11   26.37    5.15   1
   1  -7 -11   23.61    5.15   1
   1  -7 -10   20.89    4.90   1
   1  -7 -10   28.23    5.21   1
  -1   7   9   72.02    6.68   1
   1  -7  -9   64.28    6.35   1
   1  -7  -9   70.29    6.82   1
  -1   7   8 1383.13   51.89   1
   1  -7  -8 1463.34   54.24   1
   1  -7  -8 1452.58   54.43   1
  -1   7   7   77.78    7.22   1
   1  -7  -7   75.24    6.52   1
   1  -7  -7   76.66    7.08   1
  -1   7   6  312.68   15.64   1
   1  -7  -6  202.69   11.01   1
   1  -7  -6  307.17   15.32   1
  -1   7   5  213.38   12.25   1
   1  -7  -5  123.71    8.13   1
   1  -7  -5  207.32   11.78   1
  -1   7   4   89.95    7.79   1
   1  -7  -4   92.46    7.55   1
  -1   7   3  894.62   35.69   1
   1  -7  -3  909.36   35.87   1
  -1   7   2  113.11    8.75   1
   1  -7  -1  392.25   18.18   1
  -1   7   0   73.14    7.31   1
  -1   7  -1  237.72   13.41   1
  -1   7  -2   80.94    7.68   1
  -1   7  -3  944.39   37.66   1
  -1   7  -4 1555.66   58.49   1
  -1   7  -5   20.62    5.35   1
  -1   7  -6  322.67   16.63   1
  -1   7  -7   63.81    7.36   1
  -1   7  -7   83.16    6.89   1
  -1   7  -8   59.59    6.97   1
  -1   7  -8   47.86    5.96   1
  -1   7  -9  431.07   20.38   1
  -1   7  -9  412.21   18.71   1
  -1   7 -10    8.11    4.92   1
  -1   7 -10    2.73    4.34   1
  -1   7 -11  148.21   10.41   1
  -1   7 -11  138.57    9.59   1
  -1   7 -12   11.49    5.22   1
  -1   7 -12    6.61    4.83   1
  -1   7 -13  404.97   19.66   1
  -1   7 -13  401.68   18.91   1
  -1   7 -14    1.15    5.23   1
  -1   7 -14    3.94    5.10   1
  -1   7 -15   32.24    6.64   1
  -1   7 -15   23.01    5.92   1
  -1   7 -16    3.83    5.27   1
  -1   7 -16   -4.82    4.78   1
  -1   7 -17   27.32    6.31   1
  -1   7 -18   10.72    6.13   1
   1  -6 -23    5.21    6.02   1
   1  -6 -22   -2.55    5.07   1
   1  -6 -21   11.29    6.06   1
   1  -6 -20  177.76   11.73   1
   1  -6 -19    3.79    5.15   1
   1  -6 -18   69.78    7.46   1
   1  -6 -17   -3.58    4.33   1
   1  -6 -17   -4.53    4.44   1
   1  -6 -16   87.73    7.71   1
   1  -6 -15   19.64    4.98   1
   1  -6 -15   28.17    5.53   1
   1  -6 -14  139.47    9.43   1
   1  -6 -14  143.89    9.60   1
   1  -6 -13    5.07    4.38   1
   1  -6 -13   -1.43    3.93   1
   1  -6 -12   -3.01    3.74   1
   1  -6 -11  224.94   12.27   1
   1  -6 -11  198.89   11.36   1
   1  -6 -10 1549.76   57.30   1
   1  -6 -10 1509.03   56.12   1
  -1   6   9  494.51   21.22   1
   1  -6  -9  481.33   20.85   1
   1  -6  -9  476.83   20.97   1
  -1   6   8 4414.05  153.72   1
   1  -6  -8 4428.22  154.18   1
   1  -6  -8 4203.04  146.94   1
  -1   6   7  195.42   11.15   1
   1  -6  -7  183.40   10.36   1
   1  -6  -7  183.62   10.94   1
  -1   6   6  203.02   11.39   1
   1  -6  -6  186.94   10.26   1
   1  -6  -6  193.99   11.01   1
  -1   6   5  294.80   14.62   1
   1  -6  -5  284.33   13.54   1
   1  -6  -5  310.27   15.03   1
  -1   6   4    8.47    4.33   1
   1  -6  -4    7.11    3.70   1
   1  -6  -4    8.01    3.95   1
  -1   6   3    6.38    3.96   1
   1  -6  -3   -0.48    3.48   1
   1  -6  -3    2.49    3.72   1
  -1   6   2  161.13   10.15   1
   1  -6  -2  164.84    9.84   1
  -1   6   1  127.31    9.01   1
   1  -6  -1  129.57    8.64   1
  -1   6   0  187.74   11.18   1
   1  -6   0  179.11   10.45   1
  -1   6  -2  983.90   38.47   1
  -1   6  -3  155.67   10.14   1
  -1   6  -4 1368.60   51.57   1
  -1   6  -5  282.81   14.75   1
  -1   6  -6  613.06   26.09   1
  -1   6  -6  666.78   26.77   1
  -1   6  -7  208.51   12.34   1
  -1   6  -7  243.92   12.50   1
  -1   6  -8  149.64   10.20   1
  -1   6  -8  151.11    9.34   1
  -1   6  -9   10.39    4.77   1
  -1   6  -9    9.97    4.24   1
  -1   6 -10  373.77   18.10   1
  -1   6 -10  380.81   17.60   1
  -1   6 -11   -0.52    4.40   1
  -1   6 -12  395.88   18.88   1
  -1   6 -12  383.23   17.96   1
  -1   6 -13    6.07    4.57   1
  -1   6 -13    4.19    4.57   1
  -1   6 -14   23.50    5.50   1
  -1   6 -14   13.08    5.12   1
  -1   6 -15    6.06    4.81   1
  -1   6 -15   -3.36    4.69   1
  -1   6 -16  242.47   13.63   1
  -1   6 -16  228.81   13.20   1
  -1   6 -17    4.93    5.12   1
  -1   6 -17    8.21    5.90   1
  -1   6 -18   17.97    6.29   1
  -1   6 -18    5.00    5.72   1
  -1   6 -20   18.10    7.12   1
  -1   6 -21   56.74    7.53   1
  -1   6 -22  120.80    9.96   1
   1  -5 -24    7.17    5.99   1
   1  -5 -23   41.84    6.85   1
   1  -5 -22    2.41    5.52   1
   1  -5 -21  419.69   20.41   1
   1  -5 -20    5.24    5.20   1
   1  -5 -19   15.34    5.46   1
   1  -5 -19   10.73    5.11   1
   1  -5 -18  147.83   10.12   1
   1  -5 -18  161.70   10.41   1
   1  -5 -17  571.71   25.00   1
   1  -5 -17  527.98   23.31   1
   1  -5 -16  159.08   10.41   1
   1  -5 -16  126.93    8.97   1
   1  -5 -15  372.40   17.82   1
   1  -5 -15  351.65   16.90   1
   1  -5 -14   -1.93    3.97   1
   1  -5 -14   -0.88    4.03   1
   1  -5 -13    9.61    4.29   1
   1  -5 -13   12.76    4.54   1
   1  -5 -12    0.37    3.66   1
   1  -5 -11    4.86    3.83   1
   1  -5 -11    9.24    4.04   1
  -1   5  10   19.26    4.30   1
   1  -5 -10   16.53    4.22   1
   1  -5 -10   15.66    4.27   1
  -1   5   9   60.85    5.75   1
   1  -5  -9   53.07    5.55   1
   1  -5  -9   54.99    5.73   1
  -1   5   8   44.94    5.25   1
   1  -5  -8   41.48    5.00   1
   1  -5  -8   42.66    5.21   1
  -1   5   7  580.95   23.81   1
   1  -5  -7  576.61   23.57   1
   1  -5  -7  568.49   23.57   1
  -1   5   6 5053.09  174.94   1
   1  -5  -6 5084.99  175.74   1
   1  -5  -6 4982.83  172.69   1
  -1   5   5 2175.83   77.83   1
   1  -5  -5 2182.96   77.63   1
   1  -5  -5 2241.85   80.12   1
  -1   5   4  215.84   11.54   1
   1  -5  -4  209.12   10.69   1
   1  -5  -4  210.24   11.22   1
  -1   5   3  117.72    8.18   1
   1  -5  -3  117.03    7.41   1
   1  -5  -3  120.93    8.04   1
  -1   5   2    6.38    3.84   1
   1  -5  -2    9.31    3.94   1
  -1   5   1 2951.64  104.24   1
   1  -5  -1 2954.14  104.09   1
  -1   5   0  251.80   12.99   1
   1  -5   0  259.12   12.91   1
  -1   5  -1    7.95    3.97   1
  -1   5  -2  868.63   34.03   1
  -1   5  -3   47.39    5.88   1
  -1   5  -5   -1.43    3.64   1
  -1   5  -6   50.51    6.03   1
  -1   5  -6   57.32    5.50   1
  -1   5  -7   26.36    5.06   1
  -1   5  -7   34.92    4.94   1
  -1   5  -8  327.18   15.96   1
  -1   5  -8  316.13   14.86   1
  -1   5  -9  263.52   13.80   1
  -1   5  -9  269.97   13.48   1
  -1   5 -10  417.17   19.13   1
  -1   5 -10  434.37   19.22   1
  -1   5 -11   79.60    7.23   1
  -1   5 -11   63.51    6.21   1
  -1   5 -12  113.09    8.44   1
  -1   5 -12  133.74    8.99   1
  -1   5 -13 1032.12   40.24   1
  -1   5 -13 1013.96   39.56   1
  -1   5 -14   45.60    6.04   1
  -1   5 -14   40.21    5.72   1
  -1   5 -15  194.87   11.53   1
  -1   5 -15  209.75   12.15   1
  -1   5 -16  335.89   16.63   1
  -1   5 -16  362.71   17.87   1
  -1   5 -17   33.19    5.79   1
  -1   5 -17   28.11    5.67   1
  -1   5 -18   42.88    6.53   1
  -1   5 -19    3.99    5.32   1
  -1   5 -20  110.31    9.11   1
  -1   5 -21    4.07    5.61   1
  -1   5 -22   87.57    8.64   1
  -1   5 -23    5.30    6.09   1
  -1   5 -24    3.13    6.75   1
   1  -4 -25  144.35   10.95   1
   1  -4 -24   19.69    6.04   1
   1  -4 -23    7.11    6.10   1
   1  -4 -22   56.52    7.13   1
   1  -4 -21   37.90    6.19   1
   1  -4 -21   42.71    6.64   1
   1  -4 -20   39.66    5.97   1
   1  -4 -20   38.19    6.28   1
   1  -4 -19   42.25    6.02   1
   1  -4 -19   36.28    5.92   1
   1  -4 -18   34.52    5.71   1
   1  -4 -18   30.15    5.40   1
   1  -4 -17 1135.64   44.16   1
   1  -4 -17 1219.46   46.71   1
   1  -4 -16  303.29   15.39   1
   1  -4 -16  316.64   15.67   1
   1  -4 -15   12.61    4.29   1
   1  -4 -15   10.61    4.35   1
   1  -4 -14  178.67   10.68   1
   1  -4 -14  167.37   10.12   1
   1  -4 -13  784.56   31.45   1
   1  -4 -13  802.64   31.93   1
   1  -4 -12  429.77   19.17   1
   1  -4 -12  417.93   18.69   1
   1  -4 -11   24.90    4.51   1
   1  -4 -11   19.57    4.22   1
  -1   4  10  244.03   11.66   1
   1  -4 -10  254.52   12.76   1
  -1   4   9   35.48    4.56   1
   1  -4  -9   40.26    4.92   1
   1  -4  -9   39.95    5.03   1
  -1   4   8   11.23    3.65   1
   1  -4  -8    9.01    3.80   1
   1  -4  -8    8.36    3.71   1
  -1   4   7  284.79   13.28   1
   1  -4  -7  295.95   13.79   1
   1  -4  -7  289.65   13.74   1
  -1   4   6    4.11    3.44   1
   1  -4  -6    5.37    3.28   1
   1  -4  -6    9.59    3.74   1
  -1   4   5 1059.98   39.63   1
   1  -4  -5 1110.69   41.15   1
   1  -4  -5 1133.18   42.30   1
  -1   4   4  649.99   25.83   1
   1  -4  -4  636.67   24.98   1
   1  -4  -4  619.29   24.80   1
  -1   4   3 2134.13   76.04   1
   1  -4  -3 2139.14   75.64   1
   1  -4  -3 2169.77   77.23   1
  -1   4   2  573.77   23.36   1
   1  -4  -2  570.12   22.57   1
   1  -4  -2  572.34   23.17   1
  -1   4   1 4108.66  142.82   1
   1  -4  -1 4027.49  139.96   1
  -1   4   0 2936.98  103.30   1
   1  -4   0 3034.94  106.44   1
  -1   4  -1 2135.83   76.34   1
   1  -4   1 2220.61   78.95   1
  -1   4  -2   58.69    5.87   1
  -1   4  -3  252.35   12.69   1
  -1   4  -4  158.98    9.53   1
  -1   4  -5  101.44    7.58   1
  -1   4  -5  112.13    7.27   1
  -1   4  -6  717.93   28.71   1
  -1   4  -6  705.44   27.63   1
  -1   4  -7 2524.62   89.81   1
  -1   4  -7 2621.08   92.55   1
  -1   4  -8 1061.80   40.43   1
  -1   4  -8 1106.77   41.58   1
  -1   4  -9   30.94    4.93   1
  -1   4  -9   27.36    4.62   1
  -1   4 -10  228.71   12.22   1
  -1   4 -10  236.61   12.31   1
  -1   4 -11 1145.34   43.53   1
  -1   4 -11 1170.33   44.28   1
  -1   4 -12  501.08   21.63   1
  -1   4 -12  486.95   21.24   1
  -1   4 -13  498.28   21.67   1
  -1   4 -13  495.19   21.79   1
  -1   4 -14  562.10   23.89   1
  -1   4 -14  553.69   23.93   1
  -1   4 -15   92.13    7.42   1
  -1   4 -15  105.60    8.13   1
  -1   4 -16  121.76    8.53   1
  -1   4 -16  116.18    8.76   1
  -1   4 -17  474.51   20.92   1
  -1   4 -17  512.09   22.98   1
  -1   4 -18   47.94    6.45   1
  -1   4 -19  115.59    9.12   1
  -1   4 -20   19.22    6.02   1
  -1   4 -21  248.05   14.35   1
  -1   4 -22   17.08    6.06   1
  -1   4 -23   21.24    6.52   1
  -1   4 -24   98.70    9.05   1
   1  -3 -25   66.50    7.68   1
   1  -3 -24   39.68    6.83   1
   1  -3 -23   90.32    8.47   1
   1  -3 -22   38.53    6.48   1
   1  -3 -21  351.35   17.83   1
   1  -3 -20   13.42    5.01   1
   1  -3 -19  124.01    9.17   1
   1  -3 -18    2.19    4.47   1
   1  -3 -17    0.72    4.10   1
   1  -3 -16   23.35    5.03   1
   1  -3 -15  749.57   30.50   1
   1  -3 -14    9.10    4.07   1
   1  -3 -14    1.81    3.82   1
   1  -3 -13  192.36   10.98   1
   1  -3 -13  210.75   11.52   1
   1  -3 -12 1977.27   71.52   1
   1  -3 -12 2000.38   72.11   1
  -1   3  11  660.86   25.19   1
   1  -3 -11  739.99   29.43   1
   1  -3 -11  717.29   28.60   1
  -1   3  10 2207.56   77.54   1
   1  -3 -10 2237.55   79.89   1
   1  -3 -10 2279.65   81.27   1
  -1   3   9   27.01    3.92   1
   1  -3  -9   29.94    4.42   1
   1  -3  -9   23.75    4.19   1
  -1   3   8 4400.03  151.72   1
   1  -3  -8 4680.04  161.98   1
   1  -3  -8 4522.08  156.66   1
  -1   3   7   61.45    5.24   1
   1  -3  -7   54.38    5.16   1
   1  -3  -7   51.72    5.15   1
  -1   3   6 3526.52  122.37   1
   1  -3  -6 3592.34  124.88   1
   1  -3  -6 3587.90  124.90   1
  -1   3   5 1537.90   55.28   1
   1  -3  -5 1599.50   57.42   1
   1  -3  -5 1531.34   55.38   1
  -1   3   4   85.17    6.23   1
   1  -3  -4   86.03    6.00   1
   1  -3  -4   90.89    6.42   1
  -1   3   3  189.53    9.86   1
   1  -3  -3  184.76    9.33   1
   1  -3  -3  179.79    9.49   1
  -1   3   2 4810.28  165.96   1
   1  -3  -2 4636.70  159.60   1
   1  -3  -2 4848.91  167.26   1
  -1   3   1 3501.07  121.81   1
   1  -3  -1 3587.57  124.14   1
   1  -3  -1 3456.92  120.25   1
  -1   3   0 5029.91  173.51   1
   1  -3   0 4899.46  168.99   1
  -1   3  -1  961.61   36.19   1
   1  -3   1  958.42   35.93   1
  -1   3  -2  724.50   28.21   1
  -1   3  -3  468.43   19.64   1
  -1   3  -4 4341.48  150.48   1
  -1   3  -4 4400.71  151.90   1
  -1   3  -5  244.93   12.16   1
  -1   3  -5  257.91   12.13   1
  -1   3  -6  232.06   11.73   1
  -1   3  -6  233.43   11.41   1
  -1   3  -7 2013.85   72.10   1
  -1   3  -7 2057.70   73.31   1
  -1   3  -8  292.86   13.92   1
  -1   3  -8  299.77   13.99   1
  -1   3  -9    2.00    3.37   1
  -1   3 -10  932.01   35.72   1
  -1   3 -10  945.53   36.29   1
  -1   3 -11  175.87   10.02   1
  -1   3 -11  179.60   10.37   1
  -1   3 -12 2301.98   82.18   1
  -1   3 -12 2233.93   80.30   1
  -1   3 -13  500.30   21.32   1
  -1   3 -13  517.59   22.41   1
  -1   3 -14  334.92   15.64   1
  -1   3 -14  497.49   21.86   1
  -1   3 -15   92.10    7.04   1
  -1   3 -15  142.07    9.50   1
  -1   3 -16   87.75    6.90   1
  -1   3 -16  155.05   10.12   1
  -1   3 -17  430.29   20.13   1
  -1   3 -18  373.60   18.34   1
  -1   3 -19  226.05   13.06   1
  -1   3 -20  118.35    9.27   1
  -1   3 -21   -1.43    4.56   1
  -1   3 -22    8.15    5.24   1
  -1   3 -23   75.17    8.25   1
  -1   3 -24  200.65   13.15   1
  -1   3 -25    3.73    5.67   1
   1  -2 -26    6.99    6.72   1
   1  -2 -25   47.31    7.00   1
   1  -2 -24   88.95    8.39   1
   1  -2 -23   53.05    7.22   1
   1  -2 -22   19.85    5.86   1
   1  -2 -21  113.47    9.08   1
   1  -2 -20  174.52   11.14   1
   1  -2 -19  723.25   30.36   1
   1  -2 -18   11.74    4.79   1
   1  -2 -17   97.54    7.96   1
   1  -2 -16  825.49   33.30   1
   1  -2 -15  102.90    8.00   1
   1  -2 -14  459.32   20.40   1
   1  -2 -13 4837.33  168.26   1
   1  -2 -12  836.25   32.84   1
   1  -2 -11 1922.73   69.40   1
   1  -2 -10  135.93    8.54   1
  -1   2   9 2831.11   98.16   1
   1  -2  -9 2994.37  105.19   1
  -1   2   8 5285.31  181.11   1
   1  -2  -8 5452.30  187.95   1
  -1   2   7    6.25    2.93   1
   1  -2  -7    3.34    3.19   1
   1  -2  -7    4.02    3.26   1
  -1   2   6  159.67    8.21   1
   1  -2  -6  164.99    8.93   1
   1  -2  -6  168.74    9.10   1
  -1   2   5 1499.85   53.54   1
   1  -2  -5 1501.15   53.96   1
   1  -2  -5 1500.24   54.04   1
  -1   2   4  676.00   25.80   1
   1  -2  -4  694.20   26.53   1
   1  -2  -4  680.26   26.22   1
  -1   2   3 1183.56   43.00   1
   1  -2  -3 1127.72   40.99   1
   1  -2  -3 1151.40   42.10   1
  -1   2   2 9269.00  316.01   1
   1  -2  -2 9131.64  311.08   1
   1  -2  -2 9250.17  315.49   1
  -1   2   1 1262.17   45.79   1
   1  -2  -1 1255.27   45.10   1
   1  -2  -1 1287.23   46.62   1
  -1   2   0 1096.70   40.25   1
   1  -2   0 1136.18   41.52   1
  -1   2  -1   60.20    5.32   1
   1  -2   1   62.23    5.21   1
  -1   2  -2 1581.89   56.77   1
  -1   2  -3 4481.32  154.28   1
  -1   2  -4   60.39    5.38   1
  -1   2  -4   65.02    5.21   1
  -1   2  -5 4980.04  171.66   1
  -1   2  -5 5317.96  182.90   1
  -1   2  -6  997.17   37.26   1
  -1   2  -6 1026.00   38.19   1
  -1   2  -7 4836.58  166.97   1
  -1   2  -7 4786.85  165.34   1
  -1   2  -8  784.37   30.21   1
  -1   2  -8  794.25   30.75   1
  -1   2  -9  714.49   27.90   1
  -1   2  -9  741.59   29.11   1
  -1   2 -10   12.48    3.71   1
  -1   2 -10   18.23    4.10   1
  -1   2 -11 1162.77   43.18   1
  -1   2 -11 1178.27   44.30   1
  -1   2 -12   26.46    4.31   1
  -1   2 -12   24.05    4.61   1
  -1   2 -13  826.61   31.93   1
  -1   2 -13  876.14   34.49   1
  -1   2 -14  369.01   16.44   1
  -1   2 -14  420.08   19.15   1
  -1   2 -15   90.96    6.72   1
  -1   2 -15  104.87    8.09   1
  -1   2 -16  199.00   11.67   1
  -1   2 -17 1518.95   57.14   1
  -1   2 -18   79.48    7.37   1
  -1   2 -19   -1.76    4.11   1
  -1   2 -20   90.80    7.99   1
  -1   2 -21  158.02   10.85   1
  -1   2 -22  176.59   11.71   1
  -1   2 -23  125.19    9.84   1
  -1   2 -24    5.18    5.79   1
  -1   2 -25   12.10    6.37   1
   1  -1 -26   -3.00    5.10   1
   1  -1 -25   92.58    8.72   1
   1  -1 -24   17.40    6.10   1
   1  -1 -23  124.32    9.81   1
   1  -1 -22  179.12   11.63   1
   1  -1 -21  388.31   19.07   1
   1  -1 -20    6.89    4.59   1
   1  -1 -19    9.77    4.68   1
   1  -1 -18  140.82    9.64   1
   1  -1 -17   15.93    4.72   1
   1  -1 -16   20.26    4.74   1
   1  -1 -15 1170.11   44.71   1
   1  -1 -14   15.34    4.37   1
   1  -1 -13 1509.25   55.74   1
   1  -1 -12 5561.33  192.39   1
   1  -1 -11 1035.88   39.28   1
   1  -1 -10 2517.25   89.15   1
   1  -1  -9   92.68    6.71   1
   1  -1  -8  193.46   10.16   1
   1  -1  -7 4030.19  139.64   1
   1  -1  -6  260.87   12.13   1
  -1   1   5 6660.98  227.28   1
   1  -1  -5 6621.44  226.75   1
  -1   1   410314.68  350.72   1
   1  -1  -410271.44  349.81   1
  -1   1   3 2800.44   97.13   1
   1  -1  -3 2880.57  100.08   1
   1  -1  -3 2786.11   97.00   1
  -1   1   2 2733.03   94.92   1
   1  -1  -2 2944.20  102.04   1
   1  -1  -2 2750.15   95.71   1
  -1   1   1 2618.78   91.15   1
   1  -1  -1 2531.73   87.93   1
   1  -1  -1 2549.14   88.85   1
  -1   1   0 1861.18   65.66   1
   1  -1   0 2003.23   70.42   1
  -1   1  -1 1132.79   41.11   1
  -1   1  -1 1279.55   45.72   1
   1  -1   1 1182.88   42.74   1
  -1   1  -2  270.89   12.09   1
  -1   1  -2  271.19   11.86   1
  -1   1  -3  151.97    8.13   1
  -1   1  -3  164.04    8.44   1
  -1   1  -4 1704.48   60.64   1
  -1   1  -4 1732.36   61.59   1
  -1   1  -510341.94  352.27   1
  -1   1  -510971.39  373.67   1
  -1   1  -6 3740.93  129.52   1
  -1   1  -6 4078.61  141.19   1
  -1   1  -7 2542.57   89.12   1
  -1   1  -7 2628.10   92.40   1
  -1   1  -8   50.93    4.83   1
  -1   1  -8   52.57    5.23   1
  -1   1  -9 2874.43  100.52   1
  -1   1  -9 2822.78   99.41   1
  -1   1 -10   63.36    5.35   1
  -1   1 -10   63.79    5.94   1
  -1   1 -11  136.99    7.98   1
  -1   1 -11  129.68    8.44   1
  -1   1 -12  930.18   35.03   1
  -1   1 -12  989.72   38.07   1
  -1   1 -13  216.43   10.82   1
  -1   1 -13  220.54   11.95   1
  -1   1 -14  171.86    9.31   1
  -1   1 -14  170.85   10.30   1
  -1   1 -15 1385.92   52.11   1
  -1   1 -16   24.81    5.13   1
  -1   1 -17  217.42   12.44   1
  -1   1 -18  248.06   13.70   1
  -1   1 -19  120.56    9.12   1
  -1   1 -20   93.66    8.20   1
  -1   1 -21    5.62    4.76   1
  -1   1 -22   18.56    5.38   1
  -1   1 -23   97.86    8.77   1
  -1   1 -24   36.83    6.75   1
  -1   1 -25   58.29    7.93   1
   1   0 -26   -3.20    5.10   1
   1   0 -25    2.92    5.31   1
   1   0 -23    1.90    5.14   1
   1   0 -22    0.53    4.69   1
   1   0 -21    0.81    4.37   1
   1   0 -20  339.85   17.18   1
   1   0 -19   -2.70    3.84   1
   1   0 -18    8.81    4.32   1
   1   0 -16  107.05    8.13   1
   1   0 -14  166.51   10.09   1
   1   0 -12  274.04   12.02   1
   1   0 -12  269.24   13.42   1
   1   0 -11   -2.14    3.31   1
   1   0 -10 5702.38  195.24   1
   1   0 -10 5848.87  201.63   1
   1   0  -9    2.46    2.83   1
   1   0  -9    2.69    3.29   1
   1   0  -8  848.12   31.28   1
   1   0  -8  956.32   36.06   1
   1   0  -7    2.27    2.70   1
   1   0  -7    1.43    3.13   1
   1   0  -610042.05  341.58   1
   1   0  -610051.51  342.74   1
   1   0  -5    1.01    2.95   1
   1   0  -5   -0.47    2.75   1
   1   0  -4 6589.44  224.97   1
   1   0  -4 6655.83  227.70   1
   1   0  -3    5.91    2.77   1
   1   0  -3    2.69    2.69   1
  -1   0   2 2489.09   86.53   1
   1   0  -2 2480.25   86.38   1
  -1   0   1    1.36    2.49   1
  -1   0   0 5021.88  172.17   1
  -1   0   0 4688.81  160.78   1
   1   0   0 5838.04  199.53   1
  -1   0  -1   10.73    2.93   1
  -1   0  -1   10.34    2.85   1
  -1   0  -2 8496.77  289.58   1
  -1   0  -2 8287.19  282.53   1
  -1   0  -3   -0.16    2.60   1
  -1   0  -4 9562.31  325.68   1
  -1   0  -4 9127.16  311.28   1
  -1   0  -5   -0.25    2.83   1
  -1   0  -6 7470.45  255.19   1
  -1   0  -7    4.61    3.07   1
  -1   0  -8 5602.14  192.28   1
  -1   0  -8 5743.45  197.85   1
  -1   0  -9    2.33    3.08   1
  -1   0  -9    2.30    3.29   1
  -1   0 -10  693.02   26.62   1
  -1   0 -10  736.75   29.13   1
  -1   0 -11    4.37    3.80   1
  -1   0 -12 1212.54   44.30   1
  -1   0 -12 1332.19   49.69   1
  -1   0 -13    3.33    3.51   1
  -1   0 -13    2.47    3.92   1
  -1   0 -14   42.74    4.58   1
  -1   0 -14   58.18    6.05   1
  -1   0 -15    0.65    4.13   1
  -1   0 -16  593.93   25.48   1
  -1   0 -17    0.22    3.98   1
  -1   0 -18  615.43   26.60   1
  -1   0 -19    0.45    4.15   1
  -1   0 -20   14.39    5.00   1
  -1   0 -21    0.55    4.82   1
  -1   0 -22    3.84    5.36   1
  -1   0 -23    1.30    5.35   1
  -1   0 -24   28.09    6.33   1
   1   1 -26   -3.89    5.08   1
   1   1 -25   80.93    8.57   1
   1   1 -24   12.32    5.96   1
   1   1 -23  156.63   10.91   1
   1   1 -22  184.10   11.72   1
   1   1 -21  411.81   19.94   1
   1   1 -20    2.62    4.64   1
   1   1 -19   18.20    5.02   1
   1   1 -18  150.41   10.03   1
   1   1 -17   -0.88    3.90   1
   1   1 -16   12.60    4.51   1
   1   1 -15 1191.73   45.44   1
   1   1 -14    4.38    3.37   1
   1   1 -14   14.81    4.39   1
   1   1 -13 1473.34   53.06   1
   1   1 -13 1499.44   55.44   1
   1   1 -12 5529.05  189.94   1
   1   1 -12 5803.42  200.62   1
   1   1 -11 1037.53   38.27   1
   1   1 -11 1070.04   40.54   1
   1   1 -10 2520.72   88.31   1
   1   1 -10 2483.18   88.00   1
   1   1  -9   89.65    6.13   1
   1   1  -9   93.48    6.79   1
   1   1  -8  177.29    9.08   1
   1   1  -8  180.66    9.74   1
   1   1  -7 3792.89  131.14   1
   1   1  -7 3926.11  136.20   1
   1   1  -6  233.31   10.96   1
   1   1  -6  228.78   11.07   1
   1   1  -5 6565.69  224.67   1
   1   1  -5 6697.87  229.40   1
   1   1  -410547.02  359.02   1
   1   1  -410395.30  354.11   1
   1   1  -3 2871.15   99.83   1
   1   1  -2 2702.74   94.12   1
   1   1  -1 2355.34   82.35   1
  -1  -1   0 2023.36   71.11   1
   1   1   0 1978.70   69.64   1
  -1  -1  -1 1220.18   44.03   1
  -1  -1  -1 1183.94   42.81   1
  -1  -1  -1 1194.31   42.82   1
  -1  -1  -2  265.86   11.77   1
  -1  -1  -2  269.11   12.01   1
  -1  -1  -2  260.44   11.33   1
  -1  -1  -3  177.35    8.85   1
  -1  -1  -3  166.60    8.66   1
  -1  -1  -4 1713.68   60.73   1
  -1  -1  -4 1767.58   62.90   1
  -1  -1  -510728.79  365.08   1
  -1  -1  -6 3959.46  136.61   1
  -1  -1  -6 3961.50  137.36   1
  -1  -1  -7 2715.68   94.69   1
  -1  -1  -7 2649.34   93.24   1
  -1  -1  -8   51.93    4.63   1
  -1  -1  -8   55.07    5.37   1
  -1  -1  -9 2889.07  100.63   1
  -1  -1  -9 2844.31  100.21   1
  -1  -1 -10   72.50    5.39   1
  -1  -1 -10   69.95    6.13   1
  -1  -1 -11  137.39    7.67   1
  -1  -1 -11  141.74    8.96   1
  -1  -1 -12 1000.67   36.98   1
  -1  -1 -12  951.87   36.90   1
  -1  -1 -13  209.63   10.18   1
  -1  -1 -13  209.38   11.65   1
  -1  -1 -14  166.01   10.22   1
  -1  -1 -15 1457.19   54.62   1
  -1  -1 -16   22.66    4.93   1
  -1  -1 -17  233.00   13.05   1
  -1  -1 -18  223.08   12.90   1
  -1  -1 -19  129.88    9.46   1
  -1  -1 -20  107.42    8.95   1
  -1  -1 -21    7.54    5.51   1
  -1  -1 -22   12.88    5.36   1
  -1  -1 -23   94.73    8.60   1
  -1  -1 -24   39.04    6.95   1
  -1  -1 -25   47.43    7.11   1
   1   2 -26   13.41    6.65   1
   1   2 -25   32.96    6.84   1
   1   2 -24   76.56    7.97   1
   1   2 -23   62.87    7.33   1
   1   2 -22   19.19    5.78   1
   1   2 -21   91.58    8.26   1
   1   2 -20  185.09   11.70   1
   1   2 -19  680.37   29.04   1
   1   2 -18    1.28    4.23   1
   1   2 -17  102.97    8.17   1
   1   2 -16  862.60   34.65   1
   1   2 -15   77.40    6.11   1
   1   2 -15  102.68    8.09   1
   1   2 -14  455.58   19.09   1
   1   2 -14  456.51   20.42   1
   1   2 -13 5068.94  174.94   1
   1   2 -13 4859.30  168.99   1
   1   2 -12  808.12   31.02   1
   1   2 -12  814.78   32.14   1
   1   2 -11 1929.95   68.89   1
   1   2 -11 1936.62   69.93   1
   1   2 -10  139.01    8.27   1
   1   2 -10  134.81    8.56   1
   1   2  -9 2912.51  102.00   1
   1   2  -9 2982.56  104.82   1
   1   2  -8 5178.15  178.43   1
   1   2  -8 5103.93  176.29   1
   1   2  -7    9.58    3.70   1
   1   2  -7    2.34    3.26   1
   1   2  -6  161.69    8.95   1
   1   2  -6  161.18    8.92   1
   1   2  -5 1500.49   54.11   1
   1   2  -4  669.60   26.03   1
   1   2  -3 1142.05   41.91   1
   1   2  -1 1226.68   44.69   1
  -1  -2   0 1183.49   43.07   1
   1   2   0 1085.39   39.90   1
  -1  -2  -1   57.86    4.95   1
  -1  -2  -1   58.34    4.79   1
   1   2   1   59.16    5.48   1
  -1  -2  -2 1533.43   54.96   1
  -1  -2  -2 1577.08   56.11   1
   1   2   2 1564.09   56.00   1
  -1  -2  -3 4470.14  154.23   1
  -1  -2  -3 4472.43  153.89   1
   1   2   3 4330.64  149.38   1
  -1  -2  -4   67.88    5.51   1
  -1  -2  -4   61.38    4.94   1
   1   2   4   64.04    5.38   1
  -1  -2  -5 4867.97  167.91   1
  -1  -2  -5 5082.59  174.66   1
   1   2   5 5043.99  173.49   1
  -1  -2  -6  968.93   36.43   1
  -1  -2  -6  955.75   35.42   1
   1   2   6  957.90   35.55   1
  -1  -2  -7 4722.77  163.36   1
   1   2   7 4886.72  168.20   1
  -1  -2  -8  752.88   29.46   1
  -1  -2  -9  713.70   27.27   1
  -1  -2  -9  710.65   28.17   1
  -1  -2 -10   21.80    3.76   1
  -1  -2 -10   13.64    3.92   1
  -1  -2 -11 1186.09   43.25   1
  -1  -2 -11 1187.63   44.75   1
  -1  -2 -12   32.58    4.16   1
  -1  -2 -12   20.58    4.39   1
  -1  -2 -13  851.35   33.75   1
  -1  -2 -14  370.49   17.48   1
  -1  -2 -15  107.24    8.22   1
  -1  -2 -16  191.46   11.44   1
  -1  -2 -17 1425.09   54.05   1
  -1  -2 -18   78.64    7.36   1
  -1  -2 -19    1.16    4.49   1
  -1  -2 -20   92.48    8.32   1
  -1  -2 -21  158.89   10.74   1
  -1  -2 -22  177.01   11.62   1
  -1  -2 -23  128.04    9.95   1
  -1  -2 -24    3.46    5.30   1
  -1  -2 -25   22.16    6.85   1
   1   3 -25   54.92    7.73   1
   1   3 -24   56.13    7.62   1
   1   3 -23  110.65    9.28   1
   1   3 -22   44.66    6.66   1
   1   3 -21  352.38   18.00   1
   1   3 -20    8.27    5.67   1
   1   3 -19  138.83    9.98   1
   1   3 -18    0.74    4.69   1
   1   3 -17    3.09    4.68   1
   1   3 -16   17.74    4.92   1
   1   3 -15  534.18   22.32   1
   1   3 -15  733.86   30.10   1
   1   3 -14   13.50    4.41   1
   1   3 -14    7.37    4.09   1
   1   3 -13  198.90   10.81   1
   1   3 -13  210.14   11.74   1
   1   3 -12 1990.96   71.51   1
   1   3 -12 2031.58   73.51   1
   1   3 -11  699.16   27.80   1
   1   3 -11  744.34   29.70   1
   1   3 -10 2226.85   79.36   1
   1   3 -10 2261.07   80.79   1
   1   3  -9   28.77    4.63   1
   1   3  -9   24.44    4.44   1
   1   3  -8 4678.93  162.07   1
   1   3  -8 4783.81  165.67   1
   1   3  -7   57.50    5.90   1
   1   3  -7   52.69    5.30   1
   1   3  -6 3463.86  120.91   1
   1   3  -5 1563.54   56.69   1
   1   3  -4   90.60    6.84   1
   1   3  -3  183.27    9.93   1
   1   3  -2 4766.39  164.69   1
   1   3  -1 3380.22  117.87   1
   1   3   0 4678.11  161.66   1
  -1  -3  -1  977.34   36.44   1
  -1  -3  -1  976.25   36.21   1
   1   3   1  918.95   34.65   1
  -1  -3  -2  700.64   27.11   1
  -1  -3  -2  711.97   27.29   1
   1   3   2  749.01   28.92   1
  -1  -3  -3  455.03   18.89   1
  -1  -3  -3  449.15   18.40   1
   1   3   3  475.08   19.66   1
  -1  -3  -4 4374.38  151.40   1
  -1  -3  -4 4347.18  150.07   1
   1   3   4 4469.66  154.50   1
  -1  -3  -5  235.36   11.57   1
  -1  -3  -5  245.72   11.53   1
   1   3   5  243.17   11.77   1
  -1  -3  -6  226.91   11.45   1
  -1  -3  -6  225.93   10.95   1
   1   3   6  236.64   11.55   1
  -1  -3  -7 2032.82   72.73   1
  -1  -3  -7 1931.57   68.72   1
   1   3   7 1990.84   70.77   1
  -1  -3  -8  297.37   14.12   1
  -1  -3  -8  288.23   13.26   1
   1   3   8  288.60   13.27   1
  -1  -3  -9    1.98    3.39   1
  -1  -3  -9    0.40    3.16   1
   1   3   9    8.20    3.74   1
  -1  -3 -10  956.36   36.93   1
  -1  -3 -10  941.95   35.70   1
   1   3  10  892.16   33.66   1
  -1  -3 -11  176.75   10.28   1
  -1  -3 -11  178.86    9.84   1
   1   3  11  182.03    9.64   1
  -1  -3 -12 2277.46   81.93   1
  -1  -3 -12 2333.42   83.03   1
   1   3  12 2223.18   78.55   1
  -1  -3 -13  506.16   22.06   1
  -1  -3 -13  497.30   21.03   1
  -1  -3 -14  468.12   20.96   1
  -1  -3 -14  454.32   19.69   1
  -1  -3 -15  147.85    9.70   1
  -1  -3 -16  151.87   10.01   1
  -1  -3 -17  432.84   20.23   1
  -1  -3 -18  341.34   17.18   1
  -1  -3 -19  216.36   12.77   1
  -1  -3 -20   96.37    8.34   1
  -1  -3 -21   -3.30    4.45   1
  -1  -3 -22   11.60    5.93   1
  -1  -3 -23   63.82    7.67   1
  -1  -3 -24  196.88   12.99   1
   1   4 -25  170.15   12.07   1
   1   4 -24   31.84    7.27   1
   1   4 -23    8.57    5.98   1
   1   4 -22   50.71    7.18   1
   1   4 -21   41.77    6.57   1
   1   4 -20   49.91    6.86   1
   1   4 -19   41.94    6.36   1
   1   4 -18   26.59    5.67   1
   1   4 -17 1184.62   46.09   1
   1   4 -16  324.12   15.54   1
   1   4 -16  336.22   16.74   1
   1   4 -15   13.65    4.73   1
   1   4 -15   16.49    4.69   1
   1   4 -14  190.84   10.95   1
   1   4 -14  195.47   11.48   1
   1   4 -13  775.21   30.98   1
   1   4 -13  800.66   32.25   1
   1   4 -12  437.08   19.40   1
   1   4 -12  418.37   18.96   1
   1   4 -11   17.70    4.40   1
   1   4 -11   24.51    4.62   1
   1   4 -10  266.63   13.52   1
   1   4 -10  271.20   13.58   1
   1   4  -9   34.33    5.15   1
   1   4  -9   33.72    4.99   1
   1   4  -8    6.61    3.97   1
   1   4  -8   11.44    3.96   1
   1   4  -7  301.61   14.64   1
   1   4  -6    6.50    4.03   1
   1   4  -5 1065.97   40.35   1
   1   4  -4  624.84   25.42   1
   1   4  -3 2092.17   74.97   1
   1   4  -2  582.41   23.91   1
   1   4  -1 3930.80  136.91   1
   1   4   0 2846.91  100.30   1
  -1  -4  -1 2250.97   79.77   1
  -1  -4  -1 2244.58   79.43   1
   1   4   1 2109.58   75.36   1
  -1  -4  -2   58.75    5.38   1
  -1  -4  -2   57.75    5.24   1
   1   4   2   65.35    6.25   1
  -1  -4  -3  252.33   12.23   1
  -1  -4  -3  256.18   12.21   1
   1   4   3  240.92   12.16   1
  -1  -4  -4  148.42    8.70   1
  -1  -4  -4  167.57    9.15   1
   1   4   4  163.74    9.50   1
  -1  -4  -5   99.39    7.06   1
  -1  -4  -5  115.27    7.34   1
   1   4   5  109.29    7.55   1
  -1  -4  -6  703.72   27.93   1
  -1  -4  -6  674.82   26.48   1
   1   4   6  674.53   26.72   1
  -1  -4  -7 2632.54   93.28   1
  -1  -4  -7 2538.20   89.55   1
   1   4   7 2505.27   88.54   1
  -1  -4  -8 1081.17   40.91   1
  -1  -4  -8 1011.47   38.01   1
   1   4   8 1050.62   39.42   1
  -1  -4  -9   33.43    4.80   1
  -1  -4  -9   34.34    4.59   1
   1   4   9   38.68    4.97   1
  -1  -4 -10  235.15   12.41   1
  -1  -4 -10  235.49   11.84   1
   1   4  10  233.58   11.69   1
  -1  -4 -11 1187.01   45.05   1
  -1  -4 -11 1137.22   42.60   1
   1   4  11 1133.16   42.10   1
  -1  -4 -12  510.36   22.25   1
  -1  -4 -12  478.46   20.36   1
  -1  -4 -13  491.21   21.79   1
  -1  -4 -13  493.55   21.05   1
  -1  -4 -14  518.31   22.80   1
  -1  -4 -14  578.96   24.06   1
  -1  -4 -15   98.05    7.94   1
  -1  -4 -15   88.75    7.07   1
  -1  -4 -16  118.03    8.81   1
  -1  -4 -16  107.90    7.99   1
  -1  -4 -17  471.66   21.72   1
  -1  -4 -18   47.32    6.34   1
  -1  -4 -19  111.15    9.01   1
  -1  -4 -20   24.67    6.40   1
  -1  -4 -21  233.87   13.94   1
  -1  -4 -22   18.85    6.44   1
  -1  -4 -23   33.32    6.81   1
  -1  -4 -24   84.07    8.55   1
   1   5 -24    3.01    6.00   1
   1   5 -23   42.32    7.35   1
   1   5 -22   -3.13    5.54   1
   1   5 -21  428.16   20.95   1
   1   5 -20    4.77    6.03   1
   1   5 -19   16.88    5.55   1
   1   5 -18  162.59   10.99   1
   1   5 -17  592.99   25.33   1
   1   5 -17  556.01   24.77   1
   1   5 -16  149.04    9.77   1
   1   5 -16  152.34   10.25   1
   1   5 -15  358.62   17.20   1
   1   5 -15  377.02   18.17   1
   1   5 -14    5.68    4.18   1
   1   5 -14    3.13    4.53   1
   1   5 -13    4.91    4.34   1
   1   5 -13    7.69    4.47   1
   1   5 -12    9.06    4.43   1
   1   5 -11    5.18    4.22   1
   1   5 -11    1.14    4.20   1
   1   5 -10   17.00    4.72   1
   1   5 -10   10.72    4.32   1
   1   5  -9   55.13    6.40   1
   1   5  -9   60.78    6.04   1
   1   5  -8   35.93    5.60   1
   1   5  -7  542.05   23.33   1
   1   5  -6 4866.93  169.35   1
   1   5  -5 2157.41   77.71   1
   1   5  -4  208.79   11.72   1
   1   5  -3  112.48    8.36   1
   1   5  -2   11.55    4.45   1
   1   5  -1 3008.46  106.34   1
   1   5   0  267.24   13.59   1
   1   5   1   14.68    4.57   1
  -1  -5  -2  852.29   32.84   1
  -1  -5  -2  860.96   33.11   1
   1   5   2  856.75   33.48   1
  -1  -5  -3   33.92    4.78   1
  -1  -5  -3   37.10    4.75   1
   1   5   3   49.78    5.84   1
  -1  -5  -4 3475.66  121.62   1
  -1  -5  -4 3478.01  121.52   1
   1   5   4 3506.87  122.94   1
  -1  -5  -5    2.35    3.70   1
  -1  -5  -5    4.88    3.71   1
   1   5   5    9.85    4.36   1
  -1  -5  -6   51.20    5.45   1
  -1  -5  -6   59.35    5.55   1
   1   5   6   63.84    6.36   1
  -1  -5  -7   30.53    4.66   1
  -1  -5  -7   26.40    4.42   1
   1   5   7   34.75    5.26   1
  -1  -5  -8  324.96   15.49   1
  -1  -5  -8  318.90   14.78   1
   1   5   8  311.71   14.87   1
  -1  -5  -9  270.01   13.73   1
  -1  -5  -9  263.22   12.95   1
   1   5   9  260.67   13.11   1
  -1  -5 -10  444.64   19.87   1
  -1  -5 -10  420.30   18.46   1
   1   5  10  392.41   17.54   1
  -1  -5 -11   60.88    5.90   1
  -1  -5 -12  127.91    9.02   1
  -1  -5 -12  122.74    8.18   1
  -1  -5 -13 1001.73   39.42   1
  -1  -5 -13  992.77   38.21   1
  -1  -5 -14   47.42    6.00   1
  -1  -5 -14   49.59    5.75   1
  -1  -5 -15  199.16   11.88   1
  -1  -5 -16  334.96   16.99   1
  -1  -5 -17   24.83    5.59   1
  -1  -5 -18   53.53    6.95   1
  -1  -5 -19    7.34    6.04   1
  -1  -5 -20  117.38    9.57   1
  -1  -5 -21    3.72    5.73   1
  -1  -5 -22   80.19    8.50   1
  -1  -5 -23    2.58    5.66   1
   1   6 -23    2.30    5.99   1
   1   6 -22   -0.89    6.12   1
   1   6 -21   10.03    6.37   1
   1   6 -20  192.39   12.47   1
   1   6 -19   -2.13    4.95   1
   1   6 -18   69.35    7.61   1
   1   6 -17   -3.85    4.71   1
   1   6 -17   -4.03    4.20   1
   1   6 -16   97.81    8.24   1
   1   6 -16   95.04    8.08   1
   1   6 -15   30.47    5.71   1
   1   6 -15   22.92    5.40   1
   1   6 -14  158.14   10.46   1
   1   6 -14  131.02    9.40   1
   1   6 -13   11.91    4.64   1
   1   6 -13    2.59    4.32   1
   1   6 -12   -0.21    4.20   1
   1   6 -12   -3.77    4.16   1
   1   6 -11  195.53   11.84   1
   1   6 -11  199.10   11.54   1
   1   6 -10 1335.98   50.79   1
   1   6 -10 1509.50   56.24   1
   1   6  -9  479.61   21.79   1
   1   6  -9  469.96   20.72   1
   1   6  -8 4047.77  142.35   1
   1   6  -7  183.13   11.58   1
   1   6  -6  188.28   11.72   1
   1   6  -5  308.73   15.81   1
   1   6  -4   13.53    5.03   1
   1   6  -3   -1.46    4.06   1
   1   6  -2  167.25   10.69   1
   1   6  -1  133.66    9.43   1
   1   6   0  175.16   10.90   1
   1   6   1   89.72    7.89   1
  -1  -6  -2 1011.01   38.57   1
   1   6   2 1008.37   39.20   1
  -1  -6  -3  156.92    9.43   1
  -1  -6  -3  168.27    9.83   1
   1   6   3  171.61   10.72   1
  -1  -6  -4 1467.32   54.09   1
  -1  -6  -4 1463.89   53.88   1
   1   6   4 1480.18   55.05   1
  -1  -6  -5  270.60   13.46   1
  -1  -6  -5  287.19   13.97   1
   1   6   5  295.30   14.85   1
  -1  -6  -6  640.16   26.27   1
  -1  -6  -6  660.97   26.77   1
   1   6   6  686.16   28.12   1
  -1  -6  -7  211.37   11.57   1
  -1  -6  -7  235.27   12.15   1
   1   6   7  225.64   12.39   1
  -1  -6  -8  152.21    9.55   1
  -1  -6  -8  154.10    9.40   1
   1   6   8  157.68    9.94   1
  -1  -6  -9   11.37    4.20   1
  -1  -6  -9   18.64    4.86   1
   1   6   9   13.78    4.58   1
  -1  -6 -10  371.34   17.48   1
  -1  -6 -10  356.29   16.46   1
   1   6  10  355.31   16.62   1
  -1  -6 -11    5.83    4.76   1
  -1  -6 -12  380.72   18.23   1
  -1  -6 -12  348.74   16.35   1
  -1  -6 -13    6.51    4.79   1
  -1  -6 -14   20.20    5.34   1
  -1  -6 -15   -0.46    4.53   1
  -1  -6 -16  250.54   13.97   1
  -1  -6 -17   -0.65    4.99   1
  -1  -6 -18    9.30    5.42   1
  -1  -6 -19    0.50    5.80   1
  -1  -6 -20   22.74    6.91   1
  -1  -6 -21   31.75    6.64   1
  -1  -6 -22  102.46    9.51   1
   1   7 -21  110.13    9.68   1
   1   7 -20    9.81    6.67   1
   1   7 -19   54.32    7.41   1
   1   7 -18    8.05    5.80   1
   1   7 -17  313.11   16.43   1
   1   7 -17  331.71   17.18   1
   1   7 -16   15.58    5.90   1
   1   7 -16    9.93    5.28   1
   1   7 -15   31.16    6.09   1
   1   7 -15   21.00    5.91   1
   1   7 -14   52.07    6.63   1
   1   7 -14   69.39    7.20   1
   1   7 -13    6.24    4.98   1
   1   7 -13    3.88    5.03   1
   1   7 -12    7.16    5.07   1
   1   7 -12   -0.34    4.45   1
   1   7 -11   19.51    5.23   1
   1   7 -10   38.13    6.00   1
   1   7 -10   36.33    5.54   1
   1   7  -9   72.68    7.39   1
   1   7  -9   65.84    6.49   1
   1   7  -8 1408.19   53.66   1
   1   7  -7   93.87    8.35   1
   1   7  -6  320.40   16.55   1
   1   7  -5  190.21   12.04   1
   1   7  -4   80.76    8.22   1
   1   7  -3  928.65   37.31   1
   1   7  -2  116.95    9.34   1
   1   7  -1  382.36   18.53   1
   1   7   0   58.63    6.91   1
   1   7   1  225.45   13.05   1
   1   7   2   96.56    8.32   1
   1   7   3  926.25   36.90   1
  -1  -7  -4 1619.68   59.60   1
  -1  -7  -4 1624.17   59.74   1
   1   7   4 1622.55   60.41   1
  -1  -7  -5   28.17    4.93   1
  -1  -7  -5   34.00    5.20   1
   1   7   5   36.07    5.91   1
  -1  -7  -6  318.38   15.53   1
  -1  -7  -6  321.39   15.46   1
   1   7   6  342.98   16.88   1
  -1  -7  -7   75.17    6.81   1
  -1  -7  -7   73.29    6.75   1
   1   7   7   80.26    7.51   1
  -1  -7  -8   46.92    5.79   1
  -1  -7  -8   39.96    5.46   1
   1   7   8   47.91    6.18   1
  -1  -7  -9  416.88   19.28   1
  -1  -7  -9  402.56   18.33   1
   1   7   9  404.20   18.70   1
  -1  -7 -10    4.82    4.57   1
  -1  -7 -10    2.59    4.46   1
  -1  -7 -11  143.83    9.80   1
  -1  -7 -12    2.97    4.95   1
  -1  -7 -13  444.89   20.77   1
  -1  -7 -14    5.69    5.59   1
  -1  -7 -15   23.94    6.37   1
  -1  -7 -16    9.20    5.54   1
  -1  -7 -17   21.42    5.88   1
  -1  -7 -18   -0.18    5.37   1
  -1  -7 -19  168.74   11.74   1
  -1  -7 -20    0.39    5.79   1
  -1  -7 -21   13.94    6.26   1
   1   8 -20   51.40    7.95   1
   1   8 -19  225.69   13.81   1
   1   8 -18   10.81    6.17   1
   1   8 -18   10.42    6.71   1
   1   8 -17  117.13    9.50   1
   1   8 -17   91.38    8.70   1
   1   8 -16    5.75    5.65   1
   1   8 -16    5.90    6.69   1
   1   8 -15  114.64    9.62   1
   1   8 -15  103.29    8.94   1
   1   8 -14  339.94   17.78   1
   1   8 -14  350.53   17.72   1
   1   8 -13   34.81    6.33   1
   1   8 -13   36.23    6.22   1
   1   8 -12    4.62    5.05   1
   1   8 -11  102.52    8.99   1
   1   8 -11   96.68    8.32   1
   1   8 -10    4.49    5.16   1
   1   8 -10    8.88    5.13   1
   1   8  -9    3.04    5.30   1
   1   8  -9    2.78    4.64   1
   1   8  -8    2.01    5.12   1
   1   8  -7   76.66    7.70   1
   1   8  -6  110.50    9.11   1
   1   8  -5    8.94    4.98   1
   1   8  -4  796.74   33.28   1
   1   8  -3  246.83   14.19   1
   1   8  -2   25.36    5.84   1
   1   8  -1   30.85    6.21   1
   1   8   0  359.77   18.18   1
   1   8   1  201.52   12.62   1
   1   8   2   21.59    5.52   1
   1   8   3   68.05    7.44   1
   1   8   4    6.09    5.12   1
  -1  -8  -5    5.59    4.76   1
   1   8   5    9.84    5.30   1
  -1  -8  -6  185.73   10.96   1
   1   8   6  195.53   11.97   1
  -1  -8  -7    6.55    4.38   1
  -1  -8  -7   -0.83    4.17   1
   1   8   7   -1.13    4.92   1
  -1  -8  -8 1011.53   39.78   1
   1   8   8  981.43   39.00   1
  -1  -8  -9   87.76    7.62   1
  -1  -8 -10   64.28    6.97   1
  -1  -8 -11  106.28    8.49   1
  -1  -8 -12  103.66    8.68   1
  -1  -8 -13  204.15   12.46   1
  -1  -8 -14    1.51    5.26   1
  -1  -8 -15   52.18    7.13   1
  -1  -8 -16   -2.91    5.25   1
  -1  -8 -17    9.06    6.05   1
  -1  -8 -18   40.90    7.04   1
  -1  -8 -19    1.38    6.25   1
   1   9 -17    7.79    6.53   1
   1   9 -16  199.24   12.97   1
   1   9 -15    8.68    6.21   1
   1   9 -14   51.39    7.47   1
   1   9 -13    7.01    5.38   1
   1   9 -12  477.19   23.10   1
   1   9 -11   29.45    6.26   1
   1   9 -10  183.30   12.31   1
   1   9  -9   57.24    7.31   1
   1   9  -8    9.38    5.35   1
   1   9  -7   87.29    8.43   1
   1   9  -6  585.30   26.57   1
   1   9  -5   11.65    5.73   1
   1   9  -4   56.39    7.34   1
   1   9  -3   39.26    6.53   1
   1   9  -2  244.40   14.45   1
   1   9  -1   88.27    8.51   1
   1   9   0   75.13    7.97   1
   1   9   2   78.78    8.09   1
   1   9   3    1.64    5.46   1
   1   9   4   13.74    5.70   1
   1   9   5   20.57    6.15   1
   1   9   6   96.81    8.79   1
  -1  -9  -7    6.31    4.92   1
   1   9   7   20.56    6.34   1
  -1  -9  -8    1.56    5.14   1
   1   9   8    6.90    5.82   1
  -1  -9 -10  514.54   23.19   1
  -1  -9 -11    7.42    5.97   1
  -1  -9 -12   49.84    7.21   1
  -1  -9 -13   20.44    6.46   1
  -1  -9 -14   -0.76    5.82   1
  -1  -9 -15    6.55    6.07   1
  -1  -9 -16    0.56    6.23   1
   1  10 -13   23.97    7.29   1
   1  10 -12   81.63    8.69   1
   1  10 -11   39.89    7.57   1
   1  10 -10    1.07    5.49   1
   1  10  -9    6.56    5.89   1
   1  10  -8   92.60    8.85   1
   1  10  -7  105.24    9.37   1
   1  10  -6   11.04    5.95   1
   1  10  -5  118.77   10.06   1
   1  10  -4    3.98    5.55   1
   1  10  -3  292.24   16.46   1
   1  10  -2  104.61    9.29   1
   1  10  -1    0.73    5.68   1
   1  10   0   87.93    8.69   1
   1  10   1   55.84    7.30   1
   1  10   2    3.91    5.35   1
   1  10   3    3.31    5.19   1
   1  10   4   21.80    6.70   1
   1  10   5   36.07    6.99   1
   1  10   6  109.95    9.42   1
   1  10   7   94.83    8.77   1
   1  11  -6   53.46    8.15   1
   1  11  -5   33.86    7.22   1
   1  11  -4    9.76    6.37   1
   1  11  -3   27.13    6.89   1
   1  11  -2   28.98    7.32   1
   1  11  -1   14.03    7.17   1
   1  11   0    5.87    6.23   1
   1  11   1   82.06    8.79   1
   1  11   2   15.25    6.37   1
   1  11   3   44.81    8.11   1
   1  11   4   60.01    7.92   1
   1  11   5   45.86    7.56   1
   2 -11  -8   50.61    7.74   1
  -2  11   5   39.71    7.16   1
  -2  11   4   17.21    7.09   1
  -2  11   3   -1.34    5.71   1
  -2  11   2   27.91    6.84   1
  -2  11   1   22.73    6.90   1
  -2  11   0    9.32    6.64   1
  -2  11  -1   37.45    7.43   1
  -2  11  -2    7.22    5.90   1
  -2  11  -3   32.83    7.30   1
  -2  11  -4   12.16    6.91   1
  -2  11  -5   45.68    7.99   1
   2 -10 -11   58.68    7.78   1
   2 -10 -10    9.13    6.45   1
   2 -10  -9    9.35    6.21   1
   2 -10  -8   11.65    5.65   1
   2 -10  -7    9.42    6.42   1
  -2  10   6   -2.43    5.28   1
  -2  10   5   51.89    7.46   1
   2 -10  -5   42.73    7.34   1
  -2  10   4   15.66    6.22   1
  -2  10   3   57.99    7.40   1
  -2  10   2    7.16    6.31   1
  -2  10   1  269.88   15.57   1
  -2  10   0   12.70    5.98   1
  -2  10  -1   57.55    7.45   1
  -2  10  -2   12.76    5.73   1
  -2  10  -3   95.54    9.11   1
  -2  10  -4    1.23    5.54   1
  -2  10  -5   11.12    6.61   1
  -2  10  -6    5.86    5.69   1
  -2  10  -8   25.82    6.91   1
  -2  10  -9  136.12   10.86   1
  -2  10 -10   10.55    6.64   1
  -2  10 -11    0.37    6.17   1
   2  -9 -12  319.37   16.69   1
   2  -9 -11    5.41    5.88   1
   2  -9 -10  307.40   16.27   1
   2  -9  -9   37.98    6.40   1
   2  -9  -8  117.92    9.21   1
  -2   9   7   28.97    5.82   1
   2  -9  -7   19.27    5.92   1
  -2   9   6   69.25    7.49   1
   2  -9  -6   64.65    7.13   1
  -2   9   5   65.18    7.27   1
   2  -9  -5   58.92    7.11   1
  -2   9   4  768.49   32.29   1
   2  -9  -4  765.19   31.96   1
  -2   9   3   78.43    7.88   1
  -2   9   2   29.20    5.94   1
  -2   9   1   98.18    8.77   1
  -2   9   0  453.85   21.73   1
  -2   9  -1  108.32    9.29   1
  -2   9  -2  178.32   11.91   1
  -2   9  -3   46.36    6.75   1
  -2   9  -4   38.69    6.41   1
  -2   9  -5   -0.82    4.85   1
  -2   9  -6  110.35    9.48   1
  -2   9  -7   14.00    5.71   1
  -2   9  -8   16.44    6.00   1
  -2   9  -9   -3.05    5.02   1
  -2   9 -10   57.18    7.45   1
  -2   9 -11   21.42    6.33   1
  -2   9 -12   10.26    5.97   1
  -2   9 -13   57.53    8.28   1
  -2   9 -14   -6.08    5.56   1
  -2   9 -15    5.14    5.82   1
  -2   9 -16   99.83    9.70   1
   2  -8 -16   31.11    6.40   1
   2  -8 -15   25.25    6.19   1
   2  -8 -14   19.72    5.91   1
   2  -8 -13    0.70    5.49   1
   2  -8 -12  102.51    8.63   1
   2  -8 -11    5.48    4.96   1
   2  -8 -10   41.59    6.24   1
   2  -8  -9   28.84    5.65   1
  -2   8   8   24.46    5.36   1
   2  -8  -8   17.61    5.47   1
  -2   8   7    5.32    4.76   1
   2  -8  -7    0.50    4.78   1
  -2   8   6   75.98    7.35   1
   2  -8  -6   63.76    6.76   1
  -2   8   5  432.91   20.20   1
   2  -8  -5  437.54   20.22   1
  -2   8   4   41.55    6.08   1
   2  -8  -4   47.09    6.10   1
  -2   8   3  207.19   12.44   1
   2  -8  -3  209.31   12.15   1
  -2   8   2  672.57   28.70   1
   2  -8  -2  668.39   28.22   1
  -2   8   1  254.41   14.28   1
  -2   8   0  138.83   10.08   1
  -2   8  -1 1087.22   42.95   1
  -2   8  -2   55.21    6.89   1
  -2   8  -3  609.55   26.79   1
  -2   8  -4    8.55    4.98   1
  -2   8  -5   65.02    7.27   1
  -2   8  -6   73.57    7.65   1
  -2   8  -7    4.81    5.12   1
  -2   8  -8  212.21   13.16   1
  -2   8  -9   29.33    6.02   1
  -2   8 -10   44.33    6.68   1
  -2   8 -11    5.53    5.09   1
  -2   8 -12  148.00   10.72   1
  -2   8 -13    4.88    5.33   1
  -2   8 -14   31.70    6.46   1
  -2   8 -15   46.29    7.16   1
  -2   8 -16    7.94    6.05   1
  -2   8 -17   15.89    7.09   1
  -2   8 -18  101.11    9.34   1
   2  -7 -18    0.79    5.50   1
   2  -7 -17    2.21    5.24   1
   2  -7 -16    8.75    5.49   1
   2  -7 -15  289.49   15.08   1
   2  -7 -15  292.39   15.49   1
   2  -7 -14   54.56    6.52   1
   2  -7 -14   47.50    6.56   1
   2  -7 -13   83.50    7.32   1
   2  -7 -13  101.37    8.29   1
   2  -7 -12   11.99    4.99   1
   2  -7 -12    8.99    4.98   1
   2  -7 -11    3.66    4.51   1
   2  -7 -11   -0.87    4.28   1
   2  -7 -10    2.35    4.54   1
   2  -7 -10   -1.12    4.68   1
  -2   7   9    4.07    4.18   1
   2  -7  -9    2.19    4.35   1
   2  -7  -9    3.57    4.95   1
  -2   7   8    2.98    4.54   1
   2  -7  -8    0.22    4.06   1
   2  -7  -8    1.41    4.13   1
  -2   7   7   79.61    7.22   1
   2  -7  -7   77.26    7.08   1
  -2   7   6    7.34    4.47   1
   2  -7  -6   -0.72    3.78   1
  -2   7   5    6.28    4.25   1
   2  -7  -5    8.20    4.27   1
  -2   7   4   52.00    6.22   1
   2  -7  -4   39.45    5.66   1
  -2   7   3  387.79   18.35   1
   2  -7  -3  368.50   17.46   1
  -2   7   2  352.61   17.20   1
   2  -7  -2  352.83   16.98   1
  -2   7   1  684.98   28.66   1
   2  -7  -1  706.73   29.09   1
  -2   7   0  200.81   12.07   1
  -2   7  -1   59.81    6.89   1
  -2   7  -2   79.77    7.74   1
  -2   7  -3  775.00   31.99   1
  -2   7  -5  346.57   17.40   1
  -2   7  -6  339.95   17.20   1
  -2   7  -7  408.39   19.57   1
  -2   7  -8  676.76   28.88   1
  -2   7  -9   58.81    6.91   1
  -2   7 -10   91.43    8.24   1
  -2   7 -11  193.86   12.08   1
  -2   7 -12  268.99   14.85   1
  -2   7 -13    1.75    5.14   1
  -2   7 -14  156.12   10.91   1
  -2   7 -15  292.81   15.92   1
  -2   7 -16   22.37    6.78   1
  -2   7 -17   97.39    8.75   1
  -2   7 -18   13.11    6.11   1
   2  -6 -23   -2.97    6.03   1
   2  -6 -22    1.19    6.06   1
   2  -6 -21   22.42    6.61   1
   2  -6 -20   19.18    5.65   1
   2  -6 -20   31.87    6.59   1
   2  -6 -19   13.71    5.93   1
   2  -6 -19    6.84    5.54   1
   2  -6 -18  468.49   21.67   1
   2  -6 -18  477.81   22.09   1
   2  -6 -17   -0.16    4.38   1
   2  -6 -17   12.32    5.87   1
   2  -6 -16  332.27   16.54   1
   2  -6 -16  322.77   16.43   1
   2  -6 -15   65.28    6.67   1
   2  -6 -15   70.97    7.01   1
   2  -6 -14    2.53    4.35   1
   2  -6 -14    5.87    4.75   1
   2  -6 -13  318.21   15.56   1
   2  -6 -13  314.60   15.78   1
   2  -6 -12  598.48   25.06   1
   2  -6 -12  610.16   25.98   1
   2  -6 -11  842.63   33.25   1
   2  -6 -11  820.38   33.10   1
   2  -6 -10  554.13   23.32   1
   2  -6 -10  649.85   27.23   1
  -2   6   9 1806.69   65.55   1
   2  -6  -9 1467.12   54.10   1
   2  -6  -9 1839.75   67.40   1
  -2   6   8 2949.94  104.24   1
   2  -6  -8 2153.85   77.11   1
   2  -6  -8 3004.03  106.61   1
  -2   6   7  152.36    9.59   1
   2  -6  -7  169.16    9.58   1
   2  -6  -7  169.49   10.40   1
  -2   6   6  296.13   14.59   1
   2  -6  -6  302.33   14.07   1
   2  -6  -6  302.01   14.94   1
  -2   6   5   39.20    5.40   1
   2  -6  -5   41.99    4.86   1
   2  -6  -5   42.39    5.52   1
  -2   6   4   12.90    4.40   1
   2  -6  -4    7.63    3.90   1
   2  -6  -4    8.38    4.17   1
  -2   6   3   63.32    6.45   1
   2  -6  -3   59.34    6.11   1
  -2   6   2 1309.66   49.24   1
   2  -6  -2 1323.73   49.59   1
  -2   6   1   35.02    5.47   1
   2  -6  -1   30.25    5.00   1
  -2   6   0 2105.77   76.27   1
   2  -6   0 2222.51   79.99   1
  -2   6  -1  519.50   22.68   1
  -2   6  -2  163.83   10.49   1
  -2   6  -3  448.34   20.34   1
  -2   6  -4  654.53   27.38   1
  -2   6  -5  765.83   31.27   1
  -2   6  -5  709.03   27.97   1
  -2   6  -6   16.00    4.89   1
  -2   6  -6   21.26    4.37   1
  -2   6  -7   16.19    4.91   1
  -2   6  -7   20.10    4.45   1
  -2   6  -8  270.62   14.47   1
  -2   6  -8  269.56   13.38   1
  -2   6  -9 1209.46   46.57   1
  -2   6  -9 1251.74   47.01   1
  -2   6 -10  270.99   14.59   1
  -2   6 -10  261.21   13.32   1
  -2   6 -11  509.48   22.81   1
  -2   6 -11  535.79   23.00   1
  -2   6 -12  193.21   11.80   1
  -2   6 -12  185.47   10.91   1
  -2   6 -13   77.05    7.41   1
  -2   6 -13   52.74    6.21   1
  -2   6 -14  206.72   12.40   1
  -2   6 -14  191.67   11.29   1
  -2   6 -15   80.12    7.67   1
  -2   6 -15   64.89    6.86   1
  -2   6 -16    3.83    5.40   1
  -2   6 -16   -0.11    4.72   1
  -2   6 -17   19.01    5.98   1
  -2   6 -17   23.37    6.06   1
  -2   6 -18  220.78   12.98   1
  -2   6 -18  230.20   13.29   1
  -2   6 -19   15.22    6.38   1
   2  -5 -24   39.52    7.24   1
   2  -5 -23   18.22    6.81   1
   2  -5 -22   70.27    7.78   1
   2  -5 -22   67.27    7.85   1
   2  -5 -21   46.14    6.88   1
   2  -5 -21   54.16    6.89   1
   2  -5 -20   63.18    7.20   1
   2  -5 -20   63.41    7.23   1
   2  -5 -19  399.70   19.28   1
   2  -5 -19  421.20   19.94   1
   2  -5 -18    2.77    4.44   1
   2  -5 -18    5.69    4.70   1
   2  -5 -17  119.10    8.94   1
   2  -5 -17  127.58    9.26   1
   2  -5 -16    0.16    4.05   1
   2  -5 -16    1.73    4.74   1
   2  -5 -15  595.10   25.37   1
   2  -5 -15  624.37   26.56   1
   2  -5 -14  463.80   20.66   1
   2  -5 -14  481.43   21.50   1
   2  -5 -13  166.31   10.11   1
   2  -5 -13  163.59   10.25   1
   2  -5 -12   11.77    4.16   1
   2  -5 -12   14.59    4.44   1
   2  -5 -11  335.10   15.74   1
   2  -5 -11  335.14   16.13   1
  -2   5  10  406.21   17.53   1
   2  -5 -10  433.43   19.00   1
   2  -5 -10  421.63   18.98   1
  -2   5   9  796.10   30.87   1
   2  -5  -9  817.63   31.84   1
   2  -5  -9  784.08   31.23   1
  -2   5   8   63.32    5.91   1
   2  -5  -8   57.12    5.47   1
   2  -5  -8   67.66    6.31   1
  -2   5   7 1046.52   39.49   1
   2  -5  -7 1174.26   43.62   1
   2  -5  -7 1125.95   42.72   1
  -2   5   6  981.51   37.38   1
   2  -5  -6 1061.68   39.63   1
   2  -5  -6 1041.80   39.74   1
  -2   5   5  107.49    7.65   1
   2  -5  -5  104.20    6.93   1
   2  -5  -5  106.31    7.65   1
  -2   5   4  415.46   18.34   1
   2  -5  -4  388.07   16.57   1
   2  -5  -4  401.57   17.94   1
  -2   5   3   91.22    7.16   1
   2  -5  -3   79.06    5.86   1
   2  -5  -3   90.91    7.00   1
  -2   5   2   90.01    7.18   1
   2  -5  -2   86.92    6.97   1
  -2   5   1  280.84   13.91   1
   2  -5  -1  289.91   14.06   1
  -2   5   0  610.12   25.20   1
   2  -5   0  586.80   24.22   1
  -2   5  -1  425.94   19.02   1
   2  -5   1  393.82   17.63   1
  -2   5  -2   75.65    6.82   1
  -2   5  -3  241.35   12.74   1
  -2   5  -4  771.05   30.89   1
  -2   5  -4  764.12   29.47   1
  -2   5  -5  908.60   35.63   1
  -2   5  -5  924.93   35.03   1
  -2   5  -6  690.07   28.28   1
  -2   5  -6  738.49   28.88   1
  -2   5  -7   32.95    5.35   1
  -2   5  -7   34.30    4.69   1
  -2   5  -8   30.50    5.14   1
  -2   5  -8   24.78    4.58   1
  -2   5  -9  217.17   12.29   1
  -2   5  -9  231.94   12.02   1
  -2   5 -10  942.22   37.06   1
  -2   5 -10  918.07   35.65   1
  -2   5 -11  350.88   17.00   1
  -2   5 -11  342.75   16.17   1
  -2   5 -12  468.08   20.77   1
  -2   5 -13   -2.95    4.03   1
  -2   5 -13    2.95    4.28   1
  -2   5 -14   99.70    8.08   1
  -2   5 -14   97.23    7.82   1
  -2   5 -15  360.62   17.51   1
  -2   5 -15  375.05   18.01   1
  -2   5 -16    5.77    5.10   1
  -2   5 -16    0.91    4.89   1
  -2   5 -17   25.73    5.89   1
  -2   5 -17   17.24    5.50   1
  -2   5 -18   98.56    8.39   1
  -2   5 -19  135.31    9.85   1
  -2   5 -20   14.11    6.20   1
  -2   5 -21  180.65   11.79   1
  -2   5 -22   91.39    8.97   1
  -2   5 -23   56.31    8.08   1
   2  -4 -25   11.63    6.09   1
   2  -4 -24    6.92    5.63   1
   2  -4 -23   29.66    6.03   1
   2  -4 -23   32.99    6.57   1
   2  -4 -22   73.95    7.72   1
   2  -4 -22   80.80    7.98   1
   2  -4 -21  196.04   12.15   1
   2  -4 -21  198.79   12.24   1
   2  -4 -20   18.37    5.64   1
   2  -4 -20   16.96    5.75   1
   2  -4 -19  150.17   10.11   1
   2  -4 -19  158.88   10.55   1
   2  -4 -18   32.91    5.39   1
   2  -4 -18   32.95    5.86   1
   2  -4 -17  359.61   17.41   1
   2  -4 -17  382.88   18.31   1
   2  -4 -16  129.90    9.01   1
   2  -4 -16  128.96    9.04   1
   2  -4 -15  186.28   10.97   1
   2  -4 -15  185.82   11.14   1
   2  -4 -14  576.98   24.39   1
   2  -4 -14  568.79   24.31   1
   2  -4 -13   30.61    4.87   1
   2  -4 -13   32.51    5.13   1
   2  -4 -12  431.02   19.08   1
   2  -4 -12  435.36   19.45   1
   2  -4 -11  761.23   30.13   1
   2  -4 -11  729.21   29.30   1
  -2   4  10  123.44    7.44   1
   2  -4 -10  135.27    8.47   1
   2  -4 -10  142.74    8.98   1
  -2   4   9  281.98   12.94   1
   2  -4  -9  283.70   13.52   1
   2  -4  -9  289.95   14.12   1
  -2   4   8  840.53   31.97   1
   2  -4  -8  917.39   34.88   1
   2  -4  -8  903.56   34.90   1
  -2   4   7  349.04   15.42   1
   2  -4  -7  346.49   15.35   1
   2  -4  -7  327.50   15.23   1
  -2   4   6   30.80    4.46   1
   2  -4  -6   29.68    4.23   1
   2  -4  -6   35.09    4.75   1
  -2   4   5   26.96    4.38   1
   2  -4  -5   15.14    3.53   1
   2  -4  -5   23.32    4.25   1
  -2   4   4  833.29   32.02   1
   2  -4  -4  874.45   32.82   1
   2  -4  -4  861.20   33.16   1
  -2   4   3 1351.32   49.61   1
   2  -4  -3 1387.83   50.05   1
   2  -4  -3 1374.52   50.50   1
  -2   4   2   12.60    3.95   1
   2  -4  -2   14.40    3.42   1
  -2   4   1 4033.72  140.34   1
   2  -4  -1 4048.74  140.79   1
  -2   4   0 3628.46  126.70   1
   2  -4   0 3868.26  134.71   1
  -2   4  -1 3134.40  110.07   1
   2  -4   1 3103.72  108.88   1
  -2   4  -2  167.06    9.77   1
   2  -4   2  173.48    9.76   1
  -2   4  -3  991.74   37.86   1
  -2   4  -3  990.65   36.74   1
  -2   4  -4 3445.08  120.79   1
  -2   4  -4 3370.39  117.24   1
  -2   4  -5  927.65   35.80   1
  -2   4  -5  958.63   35.97   1
  -2   4  -6  131.48    8.64   1
  -2   4  -6  140.24    8.28   1
  -2   4  -7 1154.01   43.68   1
  -2   4  -7 1111.30   41.50   1
  -2   4  -8   45.21    5.48   1
  -2   4  -8   47.45    5.20   1
  -2   4  -9 2923.57  103.56   1
  -2   4  -9 2918.53  102.91   1
  -2   4 -10   -0.70    3.90   1
  -2   4 -10    1.94    3.77   1
  -2   4 -11  540.93   23.13   1
  -2   4 -11  566.31   23.76   1
  -2   4 -12    2.70    4.02   1
  -2   4 -12   11.45    4.55   1
  -2   4 -13  416.66   18.99   1
  -2   4 -13  436.28   19.69   1
  -2   4 -14  440.62   19.80   1
  -2   4 -14  440.56   19.98   1
  -2   4 -15   74.58    6.95   1
  -2   4 -15   60.82    6.52   1
  -2   4 -16   53.86    6.00   1
  -2   4 -16   40.76    5.74   1
  -2   4 -17   20.32    4.99   1
  -2   4 -17   25.04    5.59   1
  -2   4 -18    7.98    5.22   1
  -2   4 -19   75.55    7.57   1
  -2   4 -20    4.88    5.66   1
  -2   4 -21    7.80    6.11   1
  -2   4 -22   30.87    7.08   1
  -2   4 -23   51.03    7.74   1
  -2   4 -24   -0.50    5.58   1
   2  -3 -26    5.75    6.38   1
   2  -3 -25   23.30    7.01   1
   2  -3 -25   16.08    6.33   1
   2  -3 -24   21.29    5.88   1
   2  -3 -24   30.17    6.62   1
   2  -3 -23  108.63    9.07   1
   2  -3 -23  129.86    9.77   1
   2  -3 -22  204.94   12.49   1
   2  -3 -21    7.04    4.87   1
   2  -3 -20  776.76   32.36   1
   2  -3 -19   33.16    5.58   1
   2  -3 -18   36.13    5.53   1
   2  -3 -17  155.95   10.09   1
   2  -3 -16    1.90    4.19   1
   2  -3 -15  200.90   11.47   1
   2  -3 -15  197.74   11.38   1
   2  -3 -14   53.32    5.87   1
   2  -3 -14   65.99    6.37   1
   2  -3 -13   63.96    6.18   1
   2  -3 -13   59.04    6.07   1
   2  -3 -12  138.39    8.82   1
   2  -3 -12  145.76    9.16   1
   2  -3 -11  657.18   26.56   1
   2  -3 -11  653.19   26.57   1
  -2   3  10 3424.91  118.53   1
   2  -3 -10 3551.83  124.18   1
   2  -3 -10 3593.36  125.81   1
  -2   3   9  707.90   26.89   1
   2  -3  -9  764.14   29.77   1
   2  -3  -9  783.27   30.69   1
  -2   3   8 2436.41   85.37   1
   2  -3  -8 2626.48   92.52   1
   2  -3  -8 2537.78   89.83   1
  -2   3   7  125.33    7.36   1
   2  -3  -7  133.63    7.91   1
   2  -3  -7  125.44    7.92   1
  -2   3   6 2003.27   70.93   1
   2  -3  -6 2099.68   74.32   1
   2  -3  -6 2072.55   73.88   1
  -2   3   5 2371.44   83.44   1
   2  -3  -5 2362.59   83.01   1
   2  -3  -5 2421.11   85.58   1
  -2   3   4 4199.87  145.24   1
   2  -3  -4 4223.63  145.70   1
   2  -3  -4 4239.36  146.89   1
  -2   3   3   36.01    4.46   1
   2  -3  -3   24.90    3.62   1
   2  -3  -3   30.74    4.39   1
  -2   3   2  169.17    9.21   1
   2  -3  -2  154.05    8.00   1
   2  -3  -2  156.95    8.83   1
  -2   3   1 1768.43   63.38   1
   2  -3  -1 1755.42   62.94   1
  -2   3   0 3215.23  112.29   1
   2  -3   0 3208.77  112.06   1
  -2   3  -1  925.50   35.03   1
   2  -3   1  910.37   34.43   1
  -2   3  -2 3252.10  113.68   1
  -2   3  -2 3361.02  116.41   1
   2  -3   2 3354.56  117.00   1
  -2   3  -3 3177.66  111.23   1
  -2   3  -3 3178.87  110.42   1
  -2   3  -4  132.33    8.30   1
  -2   3  -4  123.64    7.30   1
  -2   3  -5 1435.87   52.55   1
  -2   3  -5 1476.57   53.30   1
  -2   3  -6  477.11   20.16   1
  -2   3  -6  460.29   19.12   1
  -2   3  -7 2285.89   81.44   1
  -2   3  -7 2297.29   81.38   1
  -2   3  -8   58.09    5.75   1
  -2   3  -8   57.75    5.49   1
  -2   3  -9  625.62   25.45   1
  -2   3  -9  681.01   27.21   1
  -2   3 -10  947.11   36.46   1
  -2   3 -10  927.43   35.74   1
  -2   3 -11  209.48   11.28   1
  -2   3 -11  203.78   11.19   1
  -2   3 -12 1113.66   42.13   1
  -2   3 -12 1129.68   42.99   1
  -2   3 -13   22.01    4.49   1
  -2   3 -13   16.09    4.50   1
  -2   3 -14  137.44    8.90   1
  -2   3 -14  130.28    9.06   1
  -2   3 -15   15.09    4.40   1
  -2   3 -15   15.90    4.88   1
  -2   3 -16  427.15   19.02   1
  -2   3 -16  426.84   19.80   1
  -2   3 -17   98.91    8.17   1
  -2   3 -18    5.83    4.54   1
  -2   3 -19    7.62    5.35   1
  -2   3 -20   56.01    6.78   1
  -2   3 -21   56.80    7.03   1
  -2   3 -22   21.50    6.22   1
  -2   3 -23    8.03    5.68   1
  -2   3 -24    9.67    7.28   1
  -2   3 -25   -0.62    5.68   1
   2  -2 -26   40.04    7.28   1
   2  -2 -25  105.33    9.22   1
   2  -2 -24   56.91    7.61   1
   2  -2 -23  290.78   15.82   1
   2  -2 -22  169.12   11.24   1
   2  -2 -21   28.47    5.63   1
   2  -2 -20  174.14   11.10   1
   2  -2 -19   25.75    5.25   1
   2  -2 -18  161.54   10.32   1
   2  -2 -17   20.17    4.78   1
   2  -2 -16   70.31    6.61   1
   2  -2 -15  103.47    7.86   1
   2  -2 -14   -2.07    3.58   1
   2  -2 -13  418.26   18.66   1
   2  -2 -12 1231.82   46.12   1
   2  -2 -11 1363.30   50.39   1
   2  -2 -10    6.29    3.49   1
  -2   2   9  165.09    8.06   1
   2  -2  -9  175.90    9.68   1
  -2   2   8 6345.28  216.88   1
   2  -2  -8 6597.26  226.52   1
  -2   2   7 5333.12  182.83   1
   2  -2  -7 5336.82  183.78   1
   2  -2  -7 5329.55  183.76   1
  -2   2   6 1488.44   53.14   1
   2  -2  -6 1460.52   52.68   1
   2  -2  -6 1402.28   51.01   1
  -2   2   5  455.48   18.32   1
   2  -2  -5  506.47   20.27   1
   2  -2  -5  472.92   19.48   1
  -2   2   4  517.52   20.51   1
   2  -2  -4  545.24   21.37   1
   2  -2  -4  528.48   21.26   1
  -2   2   3 1682.72   59.94   1
   2  -2  -3 1571.12   55.83   1
   2  -2  -3 1581.33   56.76   1
  -2   2   2 5271.77  181.15   1
   2  -2  -2 5308.05  181.82   1
   2  -2  -2 5399.64  185.62   1
  -2   2   1  391.27   16.44   1
   2  -2  -1  398.57   15.96   1
   2  -2  -1  376.36   15.97   1
  -2   2   0 1717.26   61.32   1
   2  -2   0 1797.42   63.97   1
  -2   2  -1 1913.75   68.03   1
  -2   2  -1 2019.61   70.80   1
   2  -2   1 1836.67   65.34   1
  -2   2  -2  147.49    8.36   1
  -2   2  -2  158.89    8.13   1
   2  -2   2  150.89    8.36   1
  -2   2  -3 9033.40  308.55   1
  -2   2  -3 9190.77  313.24   1
  -2   2  -4  793.66   30.42   1
  -2   2  -4  783.03   29.58   1
  -2   2  -5   18.12    3.85   1
  -2   2  -5   24.39    3.86   1
  -2   2  -6 2204.06   78.20   1
  -2   2  -6 2234.65   79.04   1
  -2   2  -7 2380.23   84.18   1
  -2   2  -7 2423.65   85.59   1
  -2   2  -8  328.58   14.86   1
  -2   2  -8  329.63   14.97   1
  -2   2  -9   95.67    6.88   1
  -2   2  -9  104.81    7.30   1
  -2   2 -10  331.65   15.16   1
  -2   2 -10  360.65   16.42   1
  -2   2 -11 1402.47   51.51   1
  -2   2 -11 1424.46   52.69   1
  -2   2 -12  941.09   36.01   1
  -2   2 -12  933.06   36.26   1
  -2   2 -13  710.17   28.16   1
  -2   2 -13  725.48   29.40   1
  -2   2 -14    6.16    3.93   1
  -2   2 -14    3.58    4.09   1
  -2   2 -15    9.72    3.82   1
  -2   2 -15   21.84    4.80   1
  -2   2 -16   81.58    7.22   1
  -2   2 -17  711.95   29.78   1
  -2   2 -18   20.73    5.41   1
  -2   2 -19  155.84   10.50   1
  -2   2 -20   12.87    5.83   1
  -2   2 -21   19.25    6.16   1
  -2   2 -22    4.23    5.81   1
  -2   2 -23  150.62   10.84   1
  -2   2 -24   57.55    7.61   1
  -2   2 -25    0.37    5.71   1
   2  -1 -26   36.04    7.12   1
   2  -1 -25  280.66   15.72   1
   2  -1 -24    6.79    5.80   1
   2  -1 -23   30.30    6.08   1
   2  -1 -22   -0.84    4.40   1
   2  -1 -21   17.42    5.15   1
   2  -1 -20   -1.48    4.15   1
   2  -1 -19  102.78    8.20   1
   2  -1 -18  219.20   12.53   1
   2  -1 -17   85.72    7.58   1
   2  -1 -16 2363.86   85.16   1
   2  -1 -15  356.22   16.86   1
   2  -1 -14  357.84   16.73   1
   2  -1 -13 4092.69  142.94   1
   2  -1 -12  328.92   15.42   1
   2  -1 -11  753.51   29.69   1
   2  -1 -10    1.17    3.27   1
   2  -1  -9 6442.19  221.44   1
   2  -1  -8  138.49    8.20   1
  -2   1   7 2486.94   86.41   1
   2  -1  -7 2674.35   93.80   1
  -2   1   613538.57  459.60   1
   2  -1  -613465.24  457.98   1
  -2   1   5  182.87    8.83   1
   2  -1  -5  175.18    9.02   1
  -2   1   435449.54 1199.46   1
   2  -1  -435606.89 1204.98   1
  -2   1   317174.40  582.64   1
   2  -1  -316862.55  572.03   1
   2  -1  -317344.69  588.60   1
  -2   1   2 4386.55  150.99   1
   2  -1  -2 4465.09  153.31   1
   2  -1  -2 4414.76  152.06   1
  -2   1   1 3138.29  108.91   1
   2  -1  -1 3071.24  106.09   1
   2  -1  -1 3041.20  105.63   1
  -2   1   0 4748.45  163.37   1
  -2   1   0 4723.46  161.85   1
   2  -1   0 4760.92  163.66   1
  -2   1  -1 1415.77   50.92   1
  -2   1  -1 1484.28   52.68   1
   2  -1   1 1487.18   53.15   1
  -2   1  -2   53.00    4.85   1
  -2   1  -2   51.86    4.47   1
   2  -1   2   49.20    4.60   1
  -2   1  -3 1217.78   44.38   1
  -2   1  -3 1242.42   44.93   1
  -2   1  -4 2595.94   91.01   1
  -2   1  -4 2691.00   94.01   1
  -2   1  -5 7003.99  239.87   1
  -2   1  -5 7073.08  242.15   1
  -2   1  -6  315.35   14.06   1
  -2   1  -6  319.40   14.25   1
  -2   1  -7 4802.09  165.68   1
  -2   1  -7 4959.74  171.21   1
  -2   1  -8 1408.20   51.17   1
  -2   1  -8 1439.77   52.54   1
  -2   1  -9  991.59   37.14   1
  -2   1  -9  978.50   37.16   1
  -2   1 -10   99.82    6.83   1
  -2   1 -10  109.85    7.62   1
  -2   1 -11 3967.82  137.78   1
  -2   1 -11 3987.34  139.23   1
  -2   1 -12  108.52    7.20   1
  -2   1 -12  118.63    8.17   1
  -2   1 -13  638.95   25.47   1
  -2   1 -13  706.94   28.79   1
  -2   1 -14  184.40    9.95   1
  -2   1 -14  185.06   10.96   1
  -2   1 -15  947.82   36.05   1
  -2   1 -15 1484.01   55.58   1
  -2   1 -16  451.48   20.65   1
  -2   1 -17   80.19    7.54   1
  -2   1 -18   22.19    5.46   1
  -2   1 -19   23.98    5.40   1
  -2   1 -20   26.77    5.63   1
  -2   1 -21   55.32    7.00   1
  -2   1 -22   11.83    6.12   1
  -2   1 -23   72.46    8.22   1
  -2   1 -24   -0.35    5.93   1
  -2   1 -25   26.65    6.72   1
   2   0 -26   53.11    7.36   1
   2   0 -25    5.42    6.11   1
   2   0 -24   67.79    7.68   1
   2   0 -23    3.06    5.39   1
   2   0 -22  623.49   27.43   1
   2   0 -21   -2.75    4.26   1
   2   0 -20    1.99    4.53   1
   2   0 -19   -1.16    4.58   1
   2   0 -18  235.89   13.15   1
   2   0 -16 1074.13   41.65   1
   2   0 -15    1.26    3.99   1
   2   0 -14  255.44   13.22   1
   2   0 -13   -0.73    3.40   1
   2   0 -12    6.76    2.97   1
   2   0 -12    8.87    3.87   1
   2   0 -11   13.07    3.10   1
   2   0 -11    3.25    3.48   1
   2   0 -10  168.96    8.38   1
   2   0 -10  164.37    9.44   1
   2   0  -9    1.35    2.82   1
   2   0  -9    1.60    3.23   1
   2   0  -8 2630.48   91.52   1
   2   0  -8 2611.37   91.88   1
   2   0  -7    1.43    2.81   1
   2   0  -6 4559.15  156.62   1
   2   0  -6 4972.58  171.24   1
  -2   0   5    3.51    2.78   1
   2   0  -5   -0.73    2.73   1
  -2   0   428282.60  957.56   1
   2   0  -428440.72  963.17   1
  -2   0   3    2.10    2.67   1
  -2   0   2 1171.27   42.36   1
  -2   0   1    1.72    2.71   1
  -2   0   0 1607.50   57.22   1
  -2   0   0 1544.62   54.85   1
   2   0   0 1537.24   54.49   1
  -2   0  -1    0.45    2.66   1
  -2   0  -1    0.58    2.60   1
   2   0   1    0.78    2.56   1
  -2   0  -211817.33  402.00   1
  -2   0  -210980.23  373.58   1
  -2   0  -3    0.99    2.75   1
  -2   0  -3    2.86    2.84   1
  -2   0  -414432.99  490.51   1
  -2   0  -414407.85  489.65   1
  -2   0  -5    1.56    2.91   1
  -2   0  -5    0.30    2.88   1
  -2   0  -6   21.05    3.67   1
  -2   0  -6   19.31    3.79   1
  -2   0  -7    3.25    3.03   1
  -2   0  -7    2.95    3.40   1
  -2   0  -8 7230.29  247.55   1
  -2   0  -8 7203.63  247.26   1
  -2   0  -9   -0.34    2.92   1
  -2   0  -9    1.84    3.52   1
  -2   0 -10  515.86   20.94   1
  -2   0 -10  505.10   21.35   1
  -2   0 -11    2.80    3.34   1
  -2   0 -11    1.00    3.63   1
  -2   0 -12  998.11   37.32   1
  -2   0 -12 1071.44   40.98   1
  -2   0 -13   -1.37    3.22   1
  -2   0 -13   10.76    4.02   1
  -2   0 -14 1180.72   43.64   1
  -2   0 -14 1128.86   43.38   1
  -2   0 -15    5.90    4.51   1
  -2   0 -16  392.64   18.64   1
  -2   0 -17    0.84    4.30   1
  -2   0 -18  217.44   12.70   1
  -2   0 -19    0.72    4.74   1
  -2   0 -20    2.81    4.80   1
  -2   0 -21   -0.94    4.70   1
  -2   0 -22   32.48    6.34   1
  -2   0 -23   -3.42    5.19   1
  -2   0 -24  253.74   14.78   1
   2   1 -26   32.27    6.94   1
   2   1 -25  278.45   15.69   1
   2   1 -24    0.35    5.18   1
   2   1 -23   24.34    5.74   1
   2   1 -22   -0.44    4.72   1
   2   1 -21   -0.19    4.77   1
   2   1 -20    0.21    4.44   1
   2   1 -19   99.63    8.26   1
   2   1 -18  193.02   11.61   1
   2   1 -17   65.68    6.70   1
   2   1 -16 2485.95   89.45   1
   2   1 -15  365.97   17.36   1
   2   1 -14  343.23   16.37   1
   2   1 -13 3916.52  135.48   1
   2   1 -13 4044.69  141.44   1
   2   1 -12  363.91   15.50   1
   2   1 -12  344.36   15.99   1
   2   1 -11  752.66   28.65   1
   2   1 -11  742.14   29.35   1
   2   1 -10    2.70    3.17   1
   2   1  -9 6627.54  226.95   1
   2   1  -9 6518.99  224.14   1
   2   1  -8  127.62    7.47   1
   2   1  -8  140.05    8.35   1
   2   1  -7 2750.48   96.02   1
   2   1  -7 2621.62   92.13   1
   2   1  -613606.65  462.50   1
   2   1  -613425.51  456.71   1
   2   1  -5  164.97    8.68   1
   2   1  -436293.35 1228.24   1
   2   1  -316972.50  576.01   1
  -2  -1   2 4288.30  147.80   1
  -2  -1   1 3080.20  107.02   1
  -2  -1   0 4634.23  159.51   1
  -2  -1   0 4740.96  163.06   1
  -2  -1  -1 1510.45   54.08   1
  -2  -1  -1 1493.71   53.50   1
  -2  -1  -2   50.98    4.77   1
  -2  -1  -2   45.38    4.53   1
  -2  -1  -3 1261.54   45.76   1
  -2  -1  -3 1196.58   43.66   1
  -2  -1  -4 2603.69   91.11   1
  -2  -1  -4 2543.68   89.26   1
  -2  -1  -5 6933.91  237.36   1
  -2  -1  -5 6849.46  234.80   1
  -2  -1  -6  336.04   14.64   1
  -2  -1  -6  311.45   14.15   1
  -2  -1  -7 4893.56  168.57   1
  -2  -1  -7 4846.14  167.51   1
  -2  -1  -8 1495.64   53.89   1
  -2  -1  -8 1470.13   53.72   1
  -2  -1  -9 1046.66   38.79   1
  -2  -1  -9  984.19   37.49   1
  -2  -1 -10  111.08    6.99   1
  -2  -1 -10  104.91    7.52   1
  -2  -1 -11 4081.37  141.36   1
  -2  -1 -11 3990.69  139.48   1
  -2  -1 -12  114.87    7.20   1
  -2  -1 -12  113.10    8.10   1
  -2  -1 -13  683.26   26.64   1
  -2  -1 -13  660.47   27.28   1
  -2  -1 -14  192.76   11.28   1
  -2  -1 -15 1394.40   52.62   1
  -2  -1 -16  408.39   19.19   1
  -2  -1 -17   94.61    7.94   1
  -2  -1 -18   19.53    5.00   1
  -2  -1 -19   23.03    5.45   1
  -2  -1 -20   20.94    5.50   1
  -2  -1 -21   55.88    7.05   1
  -2  -1 -22   19.30    6.01   1
  -2  -1 -23   64.42    7.53   1
  -2  -1 -24    7.50    5.83   1
  -2  -1 -25   15.68    7.19   1
   2   2 -26   29.81    7.61   1
   2   2 -25   89.71    8.63   1
   2   2 -23  285.93   15.75   1
   2   2 -22  194.54   12.45   1
   2   2 -21   28.59    5.70   1
   2   2 -20  173.78   11.26   1
   2   2 -19   24.73    5.55   1
   2   2 -18  153.25   10.34   1
   2   2 -17   16.39    4.82   1
   2   2 -16   69.38    6.83   1
   2   2 -15  102.39    7.98   1
   2   2 -13  387.98   16.83   1
   2   2 -13  428.85   19.24   1
   2   2 -12 1218.74   44.92   1
   2   2 -12 1177.60   44.47   1
   2   2 -11 1399.23   51.00   1
   2   2 -11 1406.26   51.95   1
   2   2 -10    2.75    3.50   1
   2   2 -10    3.34    3.50   1
   2   2  -9  157.20    8.90   1
   2   2  -9  157.50    9.22   1
   2   2  -8 6234.20  214.13   1
   2   2  -8 6550.49  225.17   1
   2   2  -7 5252.60  180.91   1
   2   2  -7 5263.14  181.53   1
   2   2  -6 1389.96   50.45   1
   2   2  -5  480.53   19.69   1
   2   2  -4  524.94   21.19   1
   2   2  -3 1628.20   58.43   1
   2   2  -2 4964.88  171.03   1
   2   2  -1  366.41   15.80   1
  -2  -2   0 1727.37   61.64   1
   2   2   0 1707.17   61.05   1
  -2  -2  -1 1891.68   67.22   1
   2   2   1 1933.11   68.71   1
  -2  -2  -2  143.37    8.13   1
  -2  -2  -2  149.91    7.76   1
   2   2   2  156.77    8.88   1
  -2  -2  -3 9327.75  318.31   1
  -2  -2  -3 9085.40  310.26   1
  -2  -2  -3 9473.51  322.56   1
  -2  -2  -4  793.21   30.18   1
  -2  -2  -4  802.01   30.63   1
  -2  -2  -4  764.86   28.60   1
  -2  -2  -5   20.34    3.76   1
  -2  -2  -5   19.92    3.88   1
  -2  -2  -5   18.81    3.38   1
  -2  -2  -6 2195.45   77.58   1
  -2  -2  -6 2136.24   76.02   1
  -2  -2  -6 2150.50   75.64   1
  -2  -2  -7 2422.79   85.24   1
  -2  -2  -7 2387.42   84.65   1
  -2  -2  -8  331.39   14.60   1
  -2  -2  -8  333.53   15.40   1
  -2  -2  -9   94.62    6.48   1
  -2  -2  -9   97.07    7.16   1
  -2  -2 -10  351.23   15.30   1
  -2  -2 -10  338.53   15.80   1
  -2  -2 -11 1359.50   49.45   1
  -2  -2 -11 1417.95   52.68   1
  -2  -2 -12  920.40   34.64   1
  -2  -2 -12  892.21   35.05   1
  -2  -2 -13  728.16   29.67   1
  -2  -2 -14    3.51    4.14   1
  -2  -2 -15   24.78    5.04   1
  -2  -2 -16   89.39    7.55   1
  -2  -2 -17  719.93   30.10   1
  -2  -2 -18   26.05    5.44   1
  -2  -2 -19  142.50   10.12   1
  -2  -2 -20   11.07    5.03   1
  -2  -2 -21   12.92    6.01   1
  -2  -2 -22    1.33    4.86   1
  -2  -2 -23  159.98   11.09   1
  -2  -2 -24   48.38    7.47   1
   2   3 -25   21.73    6.93   1
   2   3 -24   36.89    6.93   1
   2   3 -23  122.94    9.85   1
   2   3 -22  203.58   12.74   1
   2   3 -21   13.56    5.14   1
   2   3 -19   36.99    6.02   1
   2   3 -18   28.64    5.44   1
   2   3 -17  152.18   10.21   1
   2   3 -16   -0.99    3.72   1
   2   3 -15  133.75    8.49   1
   2   3 -15  206.63   11.91   1
   2   3 -14   56.06    5.83   1
   2   3 -14   52.31    5.99   1
   2   3 -13   62.49    5.93   1
   2   3 -13   78.78    6.96   1
   2   3 -12  131.08    8.44   1
   2   3 -12  137.24    9.05   1
   2   3 -11  612.96   24.91   1
   2   3 -11  603.61   25.00   1
   2   3 -10 3408.86  119.28   1
   2   3 -10 3526.21  123.63   1
   2   3  -9  752.10   29.49   1
   2   3  -9  755.83   29.83   1
   2   3  -8 2430.80   86.16   1
   2   3  -8 2414.97   85.72   1
   2   3  -7  125.80    8.22   1
   2   3  -6 1939.97   69.46   1
   2   3  -5 2406.72   85.25   1
   2   3  -4 4241.45  147.14   1
   2   3  -3   28.70    4.73   1
   2   3  -2  159.04    9.19   1
   2   3  -1 1675.24   60.39   1
  -2  -3   0 3307.60  115.35   1
   2   3   0 3169.90  110.87   1
  -2  -3  -1  915.77   34.57   1
   2   3   1  947.98   35.81   1
  -2  -3  -2 3249.52  113.42   1
  -2  -3  -2 3304.29  114.66   1
   2   3   2 3211.22  112.19   1
  -2  -3  -3 3021.57  105.81   1
  -2  -3  -3 3140.91  109.15   1
   2   3   3 3217.45  112.45   1
  -2  -3  -4  126.92    7.88   1
  -2  -3  -4  120.77    7.10   1
   2   3   4  119.32    7.80   1
  -2  -3  -5 1466.04   53.54   1
  -2  -3  -5 1383.07   49.85   1
   2   3   5 1411.13   51.47   1
  -2  -3  -6  457.17   19.44   1
  -2  -3  -6  437.29   17.95   1
   2   3   6  470.19   19.68   1
  -2  -3  -7 2192.06   78.32   1
  -2  -3  -7 2153.92   76.07   1
   2   3   7 2220.05   78.81   1
  -2  -3  -8   48.02    5.42   1
  -2  -3  -8   45.61    4.67   1
   2   3   8   63.65    5.92   1
  -2  -3  -9  638.70   26.06   1
  -2  -3  -9  619.41   24.43   1
   2   3   9  640.99   25.53   1
  -2  -3 -10  924.64   35.99   1
  -2  -3 -10  896.48   33.95   1
   2   3  10  924.91   35.12   1
  -2  -3 -11  212.50   11.67   1
  -2  -3 -11  181.42    9.78   1
   2   3  11  201.56   10.68   1
  -2  -3 -12 1103.68   42.41   1
  -2  -3 -12 1038.20   39.04   1
   2   3  12 1122.50   41.82   1
  -2  -3 -13   22.20    4.85   1
  -2  -3 -13   19.58    4.24   1
  -2  -3 -14  147.15    9.90   1
  -2  -3 -14  120.86    7.94   1
  -2  -3 -15   14.01    4.80   1
  -2  -3 -15   17.11    4.46   1
  -2  -3 -16  413.47   19.52   1
  -2  -3 -17   87.23    7.94   1
  -2  -3 -18    6.62    4.83   1
  -2  -3 -19    4.43    4.96   1
  -2  -3 -20   54.02    7.06   1
  -2  -3 -21   54.64    7.23   1
  -2  -3 -22   23.29    6.47   1
  -2  -3 -23    6.13    6.17   1
  -2  -3 -24   -3.47    4.91   1
   2   4 -25    2.52    6.02   1
   2   4 -24   -0.36    5.88   1
   2   4 -23   27.02    6.24   1
   2   4 -22  106.05    9.30   1
   2   4 -21  189.84   12.24   1
   2   4 -20   13.59    5.17   1
   2   4 -19  148.02   10.45   1
   2   4 -18   33.69    6.00   1
   2   4 -17  392.26   18.89   1
   2   4 -16  127.41    8.69   1
   2   4 -16  127.78    9.45   1
   2   4 -15  172.66   10.27   1
   2   4 -15  176.09   10.96   1
   2   4 -14  533.59   22.73   1
   2   4 -14  584.26   25.04   1
   2   4 -13   35.50    5.21   1
   2   4 -13   33.89    5.27   1
   2   4 -12  423.90   18.96   1
   2   4 -12  421.77   19.16   1
   2   4 -11  683.06   27.76   1
   2   4 -11  742.56   29.96   1
   2   4 -10  133.91    9.11   1
   2   4 -10  133.89    8.81   1
   2   4  -9  283.91   14.06   1
   2   4  -9  280.66   13.79   1
   2   4  -8  852.92   33.32   1
   2   4  -7  341.13   15.98   1
   2   4  -6   35.14    5.30   1
   2   4  -5   20.11    4.58   1
   2   4  -4  841.69   32.82   1
   2   4  -3 1361.77   50.36   1
   2   4  -2   15.25    4.51   1
   2   4  -1 3983.62  138.78   1
   2   4   0 3550.17  124.12   1
  -2  -4  -1 3237.63  113.29   1
   2   4   1 3180.55  111.64   1
  -2  -4  -2  172.37    9.62   1
  -2  -4  -2  184.03    9.59   1
   2   4   2  189.10   10.55   1
  -2  -4  -3  991.54   37.52   1
  -2  -4  -3  990.95   36.93   1
   2   4   3 1025.21   38.86   1
  -2  -4  -4 3336.68  116.86   1
  -2  -4  -4 3265.77  113.75   1
   2   4   4 3435.49  120.24   1
  -2  -4  -5  960.00   36.66   1
  -2  -4  -5  911.70   34.27   1
   2   4   5  958.87   36.61   1
  -2  -4  -6  137.43    8.66   1
  -2  -4  -6  132.70    7.85   1
   2   4   6  139.04    8.79   1
  -2  -4  -7 1144.52   43.22   1
  -2  -4  -7 1066.78   39.62   1
   2   4   7 1091.46   41.06   1
  -2  -4  -8   35.11    4.97   1
  -2  -4  -8   41.57    4.73   1
   2   4   8   53.14    5.73   1
  -2  -4  -9 2804.05   99.54   1
  -2  -4  -9 2664.72   93.77   1
   2   4   9 2662.26   94.10   1
  -2  -4 -10    4.36    4.12   1
  -2  -4 -10    0.21    3.51   1
   2   4  10    5.90    4.07   1
  -2  -4 -11  546.51   23.56   1
  -2  -4 -11  547.30   22.44   1
   2   4  11  567.11   23.29   1
  -2  -4 -12    0.31    4.11   1
  -2  -4 -12    9.68    3.97   1
  -2  -4 -13  385.89   17.12   1
  -2  -4 -14  447.14   20.53   1
  -2  -4 -15   59.77    6.73   1
  -2  -4 -16   45.94    6.13   1
  -2  -4 -17   19.93    5.53   1
  -2  -4 -18    5.92    5.26   1
  -2  -4 -19   84.81    7.89   1
  -2  -4 -20    2.51    4.87   1
  -2  -4 -21    3.54    4.94   1
  -2  -4 -22   29.56    6.04   1
  -2  -4 -23   46.51    7.29   1
   2   5 -24   46.27    7.57   1
   2   5 -23   19.25    6.29   1
   2   5 -22   76.20    8.14   1
   2   5 -21   54.89    7.32   1
   2   5 -20   59.92    7.28   1
   2   5 -19  422.66   20.45   1
   2   5 -18    6.07    5.23   1
   2   5 -17  135.46    9.31   1
   2   5 -17  137.20    9.90   1
   2   5 -16    6.05    4.56   1
   2   5 -16    3.57    4.97   1
   2   5 -15  588.71   25.10   1
   2   5 -15  652.63   27.73   1
   2   5 -14  425.04   19.45   1
   2   5 -14  483.75   21.84   1
   2   5 -13  149.53    9.85   1
   2   5 -13  151.29   10.01   1
   2   5 -12    3.33    4.20   1
   2   5 -12   18.44    4.89   1
   2   5 -11  329.87   16.22   1
   2   5 -11  342.70   16.56   1
   2   5 -10  422.51   19.38   1
   2   5 -10  400.55   18.31   1
   2   5  -9  749.88   30.39   1
   2   5  -8   57.28    6.50   1
   2   5  -7 1091.13   41.82   1
   2   5  -6  988.92   38.35   1
   2   5  -5  112.99    8.58   1
   2   5  -4  391.41   18.01   1
   2   5  -3   95.30    7.73   1
   2   5  -2   84.92    7.38   1
   2   5  -1  262.75   13.53   1
   2   5   0  579.64   24.36   1
   2   5   1  430.33   19.26   1
  -2  -5  -2   73.71    6.28   1
   2   5   2   72.93    7.01   1
  -2  -5  -3  224.92   11.73   1
  -2  -5  -3  241.43   11.84   1
   2   5   3  225.16   12.17   1
  -2  -5  -4  758.07   30.01   1
  -2  -5  -4  784.86   30.35   1
   2   5   4  738.12   29.55   1
  -2  -5  -5  910.52   35.27   1
  -2  -5  -5  903.10   34.35   1
   2   5   5  902.05   35.11   1
  -2  -5  -6  693.65   28.06   1
  -2  -5  -6  690.42   27.19   1
   2   5   6  702.47   28.34   1
  -2  -5  -7   32.77    4.93   1
  -2  -5  -7   37.08    4.75   1
   2   5   7   32.63    5.24   1
  -2  -5  -8   21.46    4.68   1
  -2  -5  -8   17.28    4.17   1
   2   5   8   25.84    4.95   1
  -2  -5  -9  228.00   12.40   1
  -2  -5  -9  221.79   11.32   1
   2   5   9  229.49   12.24   1
  -2  -5 -10  915.06   36.18   1
  -2  -5 -10  884.68   34.01   1
   2   5  10  885.44   34.48   1
  -2  -5 -11  358.36   17.22   1
  -2  -5 -11  361.58   16.32   1
   2   5  11  366.06   16.80   1
  -2  -5 -12  443.31   20.28   1
  -2  -5 -13    0.39    4.48   1
  -2  -5 -14  103.74    8.42   1
  -2  -5 -15  359.26   17.86   1
  -2  -5 -16   -4.34    4.33   1
  -2  -5 -17   29.61    5.92   1
  -2  -5 -18   95.13    8.39   1
  -2  -5 -19  133.91    9.99   1
  -2  -5 -20   10.16    5.72   1
  -2  -5 -21  189.58   12.45   1
  -2  -5 -22   89.35    8.87   1
   2   6 -23    9.50    6.50   1
   2   6 -22    3.25    5.73   1
   2   6 -21   39.99    7.21   1
   2   6 -20   33.41    7.18   1
   2   6 -19   14.10    5.68   1
   2   6 -18  505.84   23.45   1
   2   6 -17    7.22    5.10   1
   2   6 -17    0.33    4.73   1
   2   6 -16  351.57   17.46   1
   2   6 -16  335.03   17.22   1
   2   6 -15   64.61    6.93   1
   2   6 -15   57.85    6.93   1
   2   6 -14    4.62    4.53   1
   2   6 -14   -3.36    4.30   1
   2   6 -13  276.77   14.74   1
   2   6 -13  302.55   15.58   1
   2   6 -12  576.87   25.19   1
   2   6 -11  770.48   31.72   1
   2   6 -11  831.57   33.57   1
   2   6 -10  596.40   25.81   1
   2   6 -10  626.84   26.33   1
   2   6  -9 1816.97   67.08   1
   2   6  -8 2967.22  105.81   1
   2   6  -7  177.81   11.24   1
   2   6  -6  305.75   15.61   1
   2   6  -5   42.25    6.38   1
   2   6  -4    8.96    4.85   1
   2   6  -3   49.43    6.59   1
   2   6  -2 1247.45   47.49   1
   2   6  -1   50.80    6.71   1
   2   6   0 2071.10   75.23   1
   2   6   1  536.21   23.32   1
   2   6   2  179.76   11.25   1
  -2  -6  -3  436.78   19.28   1
   2   6   3  432.35   19.78   1
  -2  -6  -4  649.22   26.62   1
  -2  -6  -4  688.26   27.43   1
   2   6   4  676.55   28.03   1
  -2  -6  -5  678.45   27.67   1
  -2  -6  -5  706.98   28.12   1
   2   6   5  698.05   28.78   1
  -2  -6  -6   19.86    4.43   1
  -2  -6  -6   17.07    4.44   1
   2   6   6   23.03    5.30   1
  -2  -6  -7   19.98    4.71   1
  -2  -6  -7   15.80    4.27   1
   2   6   7   20.89    5.27   1
  -2  -6  -8  268.26   13.95   1
  -2  -6  -8  258.64   12.88   1
   2   6   8  285.85   14.69   1
  -2  -6  -9 1236.09   47.22   1
  -2  -6  -9 1195.12   44.75   1
   2   6   9 1253.85   47.51   1
  -2  -6 -10  278.15   14.50   1
   2   6  10  258.74   13.61   1
  -2  -6 -11  553.47   24.17   1
  -2  -6 -12  202.10   12.05   1
  -2  -6 -14  200.31   12.22   1
  -2  -6 -15   75.73    7.42   1
  -2  -6 -16   -2.41    4.53   1
  -2  -6 -17   18.94    5.52   1
  -2  -6 -18  236.52   14.03   1
  -2  -6 -19    8.65    5.90   1
  -2  -6 -20   15.86    6.01   1
  -2  -6 -21    0.80    6.03   1
   2   7 -22   -0.88    6.04   1
   2   7 -21   40.46    7.50   1
   2   7 -20    7.39    6.06   1
   2   7 -19   44.68    7.14   1
   2   7 -18   -4.75    5.26   1
   2   7 -17   -0.52    5.04   1
   2   7 -17    7.53    5.76   1
   2   7 -16   20.85    5.98   1
   2   7 -16    1.52    5.48   1
   2   7 -15  278.80   15.12   1
   2   7 -15  301.82   15.88   1
   2   7 -14   56.23    6.95   1
   2   7 -14   49.12    6.48   1
   2   7 -13   96.25    8.41   1
   2   7 -13   90.15    7.92   1
   2   7 -12   11.02    5.24   1
   2   7 -12    6.97    5.17   1
   2   7 -11    9.99    5.13   1
   2   7 -10    4.01    4.60   1
   2   7 -10    5.43    4.36   1
   2   7  -9   -1.20    4.16   1
   2   7  -8    6.44    5.14   1
   2   7  -7   64.55    7.45   1
   2   7  -6   -0.18    4.27   1
   2   7  -5    5.62    4.48   1
   2   7  -4   41.08    6.49   1
   2   7  -3  369.35   18.29   1
   2   7  -2  368.23   18.24   1
   2   7  -1  729.89   30.48   1
   2   7   0  206.03   12.66   1
   2   7   1   61.54    7.38   1
   2   7   2   81.00    7.91   1
   2   7   3  851.32   34.52   1
  -2  -7  -4  738.16   29.94   1
   2   7   4  784.96   32.22   1
  -2  -7  -5  347.78   16.58   1
  -2  -7  -5  366.81   16.86   1
   2   7   5  374.43   18.16   1
  -2  -7  -6  329.14   16.10   1
  -2  -7  -6  342.31   16.02   1
   2   7   6  348.98   17.23   1
  -2  -7  -7  405.55   18.79   1
  -2  -7  -7  403.98   18.13   1
   2   7   7  415.53   19.47   1
  -2  -7  -8  678.79   28.34   1
   2   7   8  705.30   29.31   1
  -2  -7  -9   51.07    6.26   1
   2   7   9   50.65    6.57   1
  -2  -7 -10   83.70    7.56   1
  -2  -7 -11  187.76   11.59   1
  -2  -7 -12  293.14   15.47   1
  -2  -7 -13   -0.63    4.67   1
  -2  -7 -14  155.56   10.70   1
  -2  -7 -15  299.47   16.16   1
  -2  -7 -16   25.96    6.56   1
  -2  -7 -17   94.85    8.72   1
  -2  -7 -18    1.18    6.11   1
  -2  -7 -19   -3.57    5.89   1
  -2  -7 -20   39.80    7.24   1
   2   8 -20  103.34    9.84   1
   2   8 -19    5.23    6.11   1
   2   8 -18   28.09    6.68   1
   2   8 -18   10.42    5.60   1
   2   8 -17   58.21    7.64   1
   2   8 -17   36.94    7.00   1
   2   8 -16   42.92    6.77   1
   2   8 -16   51.04    7.25   1
   2   8 -15   24.69    5.96   1
   2   8 -15   23.88    6.46   1
   2   8 -14   25.15    6.21   1
   2   8 -14   14.96    6.06   1
   2   8 -13    9.26    5.55   1
   2   8 -12  100.12    8.82   1
   2   8 -12  105.89    8.69   1
   2   8 -11   15.78    6.21   1
   2   8 -11    9.31    5.67   1
   2   8 -10   49.47    6.72   1
   2   8 -10   42.20    5.89   1
   2   8  -9   25.37    5.88   1
   2   8  -8   16.99    5.51   1
   2   8  -6   67.27    7.82   1
   2   8  -5  455.82   21.80   1
   2   8  -4   46.03    6.79   1
   2   8  -3  190.09   12.21   1
   2   8  -2  636.06   27.72   1
   2   8  -1  241.93   14.03   1
   2   8   0  126.85    9.82   1
   2   8   1 1109.79   43.81   1
   2   8   2   50.48    6.90   1
   2   8   3  651.08   28.13   1
   2   8   4    4.15    5.11   1
  -2  -8  -5   59.96    6.55   1
   2   8   5   60.99    7.15   1
  -2  -8  -6   55.90    6.47   1
   2   8   6   70.69    7.50   1
  -2  -8  -7    7.20    4.74   1
   2   8   7    1.15    4.78   1
  -2  -8  -8  214.64   12.41   1
   2   8   8  211.02   12.58   1
  -2  -8  -9   21.51    5.62   1
   2   8   9   28.50    5.97   1
  -2  -8 -10   44.06    6.51   1
  -2  -8 -11    2.61    5.32   1
  -2  -8 -12  140.90   10.12   1
  -2  -8 -13    8.13    5.94   1
  -2  -8 -14   22.86    5.97   1
  -2  -8 -15   36.50    6.79   1
  -2  -8 -16    5.07    6.13   1
  -2  -8 -17   12.10    6.49   1
  -2  -8 -18   68.82    8.26   1
   2   9 -17   15.39    7.27   1
   2   9 -17    1.65    6.98   1
   2   9 -16  111.64    9.99   1
   2   9 -16   98.72    9.22   1
   2   9 -15   15.38    6.87   1
   2   9 -15    7.16    6.60   1
   2   9 -14  131.57   10.43   1
   2   9 -14  120.90    9.66   1
   2   9 -13    9.07    6.51   1
   2   9 -13    2.28    5.35   1
   2   9 -12  315.09   17.12   1
   2   9 -12  316.34   16.52   1
   2   9 -11    9.96    5.54   1
   2   9 -11    0.97    5.15   1
   2   9 -10  287.84   16.07   1
   2   9 -10  276.00   14.78   1
   2   9  -9   51.07    7.10   1
   2   9  -8  115.75    9.66   1
   2   9  -7   31.54    6.10   1
   2   9  -6   81.89    8.28   1
   2   9  -5   64.29    7.76   1
   2   9  -4  805.40   34.21   1
   2   9  -3   94.28    9.20   1
   2   9  -2   25.68    6.32   1
   2   9  -1  104.76    9.41   1
   2   9   0  434.70   21.24   1
   2   9   1  107.85    9.38   1
   2   9   2  170.38   11.84   1
   2   9   3   57.53    7.20   1
   2   9   4   36.17    6.41   1
   2   9   5   10.24    5.64   1
   2   9   6   94.26    8.63   1
  -2  -9  -7   -3.11    4.48   1
   2   9   7    1.54    5.05   1
  -2  -9  -8    9.63    5.18   1
   2   9   8   27.27    6.35   1
  -2  -9  -9    0.48    4.69   1
  -2  -9 -10   61.17    7.39   1
  -2  -9 -11   15.54    5.96   1
  -2  -9 -12    6.92    6.34   1
  -2  -9 -13   49.89    7.67   1
  -2  -9 -14    5.85    6.17   1
  -2  -9 -15    2.09    6.23   1
  -2  -9 -16   71.68    8.33   1
   2  10 -13   75.07    8.43   1
   2  10 -12   21.38    6.55   1
   2  10 -11   58.68    8.11   1
   2  10 -10   13.41    5.93   1
   2  10  -9   12.93    6.42   1
   2  10  -8   18.54    6.34   1
   2  10  -7   12.46    6.30   1
   2  10  -6    8.83    5.73   1
   2  10  -5   41.95    6.97   1
   2  10  -4   10.54    5.75   1
   2  10  -3   73.27    8.25   1
   2  10  -2    6.00    5.89   1
   2  10  -1  264.30   15.58   1
   2  10   0    0.21    5.48   1
   2  10   1   90.25    8.95   1
   2  10   2   -5.43    5.75   1
   2  10   3  112.62    9.91   1
   2  10   5   20.18    6.89   1
   2  10   6   10.69    6.48   1
   2  10   7   69.59    8.68   1
   2  11  -6   44.81    7.60   1
   2  11  -5   56.73    8.06   1
   2  11  -4   11.52    6.87   1
   2  11  -3   14.86    6.83   1
   2  11  -2   45.39    7.68   1
   2  11  -1   31.36    7.29   1
   2  11   0   14.70    6.76   1
   2  11   1   53.40    7.62   1
   2  11   2   21.94    6.60   1
   2  11   3   33.77    7.15   1
   2  11   4   30.41    7.27   1
   2  11   5   59.41    7.93   1
   2  11   6   71.57    8.48   1
   3 -11  -9   46.63    8.09   1
   3 -11  -8   12.89    7.49   1
   3 -11  -7   -4.97    6.12   1
  -3  11   5    3.22    5.96   1
  -3  11   4    3.13    6.56   1
  -3  11   3   38.66    7.26   1
  -3  11   2   12.61    6.19   1
  -3  11   1   46.87    8.05   1
  -3  11   0   -2.43    5.75   1
  -3  11  -1   15.00    6.05   1
  -3  11  -2   28.04    6.97   1
  -3  11  -3   12.92    6.92   1
   3 -10 -13   -2.59    5.92   1
   3 -10 -12    1.33    6.57   1
   3 -10 -11   67.39    7.95   1
   3 -10 -10   53.63    7.54   1
   3 -10  -9   13.99    6.47   1
   3 -10  -8   42.48    6.85   1
   3 -10  -7   43.37    6.98   1
  -3  10   6   39.10    7.11   1
  -3  10   5   97.00    8.74   1
   3 -10  -5   84.20    8.25   1
  -3  10   4   11.54    6.14   1
  -3  10   3   19.02    6.64   1
  -3  10   2    9.68    6.47   1
  -3  10   1  254.64   14.95   1
  -3  10  -1   82.81    8.67   1
  -3  10  -2   25.17    7.15   1
  -3  10  -3  108.60    9.72   1
  -3  10  -4   15.93    6.18   1
  -3  10  -5   46.31    7.16   1
  -3  10  -6    8.22    6.51   1
  -3  10  -7   -5.23    5.21   1
  -3  10  -8   29.40    6.96   1
  -3  10  -9    9.50    6.51   1
  -3  10 -10    3.28    6.65   1
   3  -9 -16   -6.80    5.57   1
   3  -9 -15   -2.12    5.85   1
   3  -9 -14   63.56    8.09   1
   3  -9 -13   13.36    6.70   1
   3  -9 -12  144.80   10.72   1
   3  -9 -11   16.98    5.71   1
   3  -9 -10  317.14   16.82   1
   3  -9  -8   94.31    8.46   1
  -3   9   7   13.90    5.62   1
   3  -9  -7    4.98    4.98   1
  -3   9   6   57.11    7.05   1
   3  -9  -6   49.75    6.60   1
  -3   9   5   76.63    7.63   1
   3  -9  -5   81.13    7.84   1
  -3   9   4  118.47    9.33   1
   3  -9  -4  104.70    8.86   1
  -3   9   3    8.37    4.98   1
   3  -9  -3    9.09    4.88   1
  -3   9   2  147.31   10.45   1
  -3   9   1  153.11   10.79   1
  -3   9   0   57.86    7.10   1
  -3   9  -1  210.10   13.14   1
  -3   9  -2  337.38   17.69   1
  -3   9  -3   88.28    8.43   1
  -3   9  -4   82.44    8.35   1
  -3   9  -5   10.03    5.38   1
  -3   9  -6  140.76   10.55   1
  -3   9  -7    8.04    5.83   1
  -3   9  -8   28.45    6.25   1
  -3   9  -9    8.20    5.93   1
  -3   9 -10   -3.06    5.09   1
  -3   9 -11    8.22    6.12   1
  -3   9 -12   21.25    6.84   1
  -3   9 -13    4.90    5.90   1
  -3   9 -14    7.01    6.67   1
  -3   9 -15    0.89    5.93   1
   3  -8 -18    7.20    6.36   1
   3  -8 -17    3.09    6.04   1
   3  -8 -16  298.23   16.11   1
   3  -8 -15   -1.97    5.00   1
   3  -8 -14  217.88   13.07   1
   3  -8 -13    6.89    6.12   1
   3  -8 -12    5.00    5.47   1
   3  -8 -11   86.94    8.03   1
   3  -8 -10   96.53    8.31   1
   3  -8  -9   67.13    7.10   1
  -3   8   8   11.17    5.02   1
   3  -8  -8   13.27    4.95   1
  -3   8   7  138.15    9.55   1
   3  -8  -7  143.18    9.92   1
  -3   8   6  119.33    9.02   1
   3  -8  -6  117.67    9.07   1
  -3   8   5  442.90   20.45   1
   3  -8  -5  434.43   20.30   1
  -3   8   4  201.58   12.11   1
   3  -8  -4  197.77   11.81   1
  -3   8   3   -2.26    4.14   1
   3  -8  -3   -3.02    4.18   1
  -3   8   2   46.60    6.23   1
   3  -8  -2   31.97    5.61   1
  -3   8   1  214.98   12.77   1
   3  -8  -1  230.16   13.10   1
  -3   8   0   15.47    4.93   1
  -3   8  -1    2.44    4.89   1
  -3   8  -2    1.95    4.49   1
  -3   8  -3  128.90    9.80   1
  -3   8  -4  348.14   17.71   1
  -3   8  -5   33.65    6.06   1
  -3   8  -6  132.93   10.11   1
  -3   8  -7   13.23    5.62   1
  -3   8  -8   61.99    7.29   1
  -3   8  -9  253.21   14.55   1
  -3   8 -10  131.16   10.17   1
  -3   8 -11   -1.39    4.85   1
  -3   8 -12    6.62    5.67   1
  -3   8 -13   35.69    6.77   1
  -3   8 -14   85.70    8.86   1
  -3   8 -15   63.08    7.76   1
  -3   8 -16   22.94    6.98   1
  -3   8 -17   -5.89    5.49   1
  -3   8 -18    3.67    6.45   1
   3  -7 -20   -3.63    5.70   1
   3  -7 -19   99.94    9.06   1
   3  -7 -18    6.08    6.11   1
   3  -7 -17   78.47    7.98   1
   3  -7 -16    8.90    5.91   1
   3  -7 -15   65.51    7.30   1
   3  -7 -14   44.42    6.54   1
   3  -7 -13  347.24   17.48   1
   3  -7 -12  453.06   21.08   1
   3  -7 -11   38.59    5.98   1
   3  -7 -10  158.28   10.39   1
   3  -7  -9   75.08    7.24   1
  -3   7   8    2.81    4.23   1
   3  -7  -8   -3.13    4.00   1
  -3   7   7   10.31    4.68   1
   3  -7  -7    6.85    4.97   1
  -3   7   6   13.45    4.81   1
   3  -7  -6    5.21    4.68   1
  -3   7   5   80.20    7.22   1
   3  -7  -5   75.59    7.17   1
  -3   7   4   32.78    5.41   1
   3  -7  -4   23.72    4.95   1
  -3   7   3 1462.32   54.92   1
   3  -7  -3 1522.71   56.97   1
  -3   7   2   81.74    7.49   1
   3  -7  -2   77.55    7.13   1
  -3   7   1   10.69    4.58   1
   3  -7  -1    1.24    4.02   1
   3  -7   0   -0.85    4.04   1
  -3   7  -1  206.94   12.23   1
  -3   7  -2   90.12    8.01   1
  -3   7  -4    3.09    4.85   1
  -3   7  -5   95.38    8.32   1
  -3   7  -6   12.90    4.96   1
  -3   7  -7  481.16   22.22   1
  -3   7  -8    6.25    5.13   1
  -3   7  -9   47.43    6.65   1
  -3   7 -10   37.67    6.22   1
  -3   7 -11   48.51    6.60   1
  -3   7 -12   -2.05    4.39   1
  -3   7 -13   70.04    7.58   1
  -3   7 -14   10.94    5.44   1
  -3   7 -15   -0.62    5.06   1
  -3   7 -16    4.65    5.30   1
  -3   7 -17  111.57    9.33   1
  -3   7 -18   19.80    7.17   1
   3  -6 -22   47.43    7.33   1
   3  -6 -21   33.42    6.74   1
   3  -6 -21   46.52    7.09   1
   3  -6 -20   -3.65    4.88   1
   3  -6 -20   -0.54    5.41   1
   3  -6 -19   -3.20    4.86   1
   3  -6 -19   -3.12    4.78   1
   3  -6 -18   40.52    6.40   1
   3  -6 -18   46.99    6.68   1
   3  -6 -17   58.79    6.77   1
   3  -6 -17   37.06    6.26   1
   3  -6 -16  546.69   23.87   1
   3  -6 -15  681.26   28.32   1
   3  -6 -15  653.53   28.09   1
   3  -6 -14  114.42    8.25   1
   3  -6 -14  114.34    8.84   1
   3  -6 -13  316.28   15.39   1
   3  -6 -13  322.58   16.26   1
   3  -6 -12 2517.53   89.91   1
   3  -6 -12 2489.03   89.85   1
   3  -6 -11  115.14    8.02   1
   3  -6 -11  157.15   10.35   1
   3  -6 -10 1535.15   56.37   1
   3  -6 -10 2142.90   77.94   1
  -3   6   9 1044.71   39.73   1
   3  -6  -9  718.68   28.52   1
   3  -6  -9 1014.65   39.69   1
  -3   6   8   75.79    6.63   1
   3  -6  -8   49.95    5.29   1
   3  -6  -8   74.65    6.89   1
  -3   6   7  126.42    8.54   1
   3  -6  -7   75.46    6.12   1
   3  -6  -7  117.61    8.49   1
  -3   6   6   14.25    4.51   1
   3  -6  -6   10.92    3.90   1
   3  -6  -6   18.54    4.62   1
  -3   6   5   30.98    5.07   1
   3  -6  -5   13.01    3.88   1
   3  -6  -5   27.68    4.96   1
  -3   6   4   68.55    6.59   1
   3  -6  -4   70.35    6.67   1
  -3   6   3  235.05   12.64   1
   3  -6  -3  235.32   12.65   1
  -3   6   2   82.49    7.23   1
   3  -6  -2   84.31    7.14   1
  -3   6   1  231.86   12.68   1
   3  -6  -1  226.21   12.28   1
  -3   6   0 2763.09   98.54   1
   3  -6   0 2640.68   94.25   1
  -3   6  -1  230.57   12.75   1
   3  -6   1  223.57   12.34   1
  -3   6  -2  133.93    9.32   1
  -3   6  -3  120.54    8.83   1
  -3   6  -4   76.97    7.26   1
  -3   6  -5  252.13   13.77   1
  -3   6  -6   17.49    4.90   1
  -3   6  -7  136.86    9.61   1
  -3   6  -8   46.06    6.21   1
  -3   6  -9   43.50    6.21   1
  -3   6 -10  256.16   14.23   1
  -3   6 -11   18.13    5.04   1
  -3   6 -12   81.38    7.59   1
  -3   6 -13    0.32    4.68   1
  -3   6 -14  376.00   18.42   1
  -3   6 -15   37.46    6.10   1
  -3   6 -16  194.20   12.13   1
  -3   6 -17    2.47    5.25   1
  -3   6 -18   24.11    6.08   1
   3  -5 -24   52.43    7.42   1
   3  -5 -24   52.87    8.24   1
   3  -5 -23   32.72    7.08   1
   3  -5 -23   23.08    7.31   1
   3  -5 -22   51.09    7.09   1
   3  -5 -22   73.04    8.21   1
   3  -5 -21  297.89   15.86   1
   3  -5 -21  289.21   15.88   1
   3  -5 -20   16.41    5.64   1
   3  -5 -20   26.01    5.75   1
   3  -5 -19   54.99    6.89   1
   3  -5 -19   52.77    6.78   1
   3  -5 -18   33.35    5.91   1
   3  -5 -18   41.75    6.13   1
   3  -5 -17   83.81    7.56   1
   3  -5 -17   73.62    7.32   1
   3  -5 -16   44.59    5.87   1
   3  -5 -16   58.40    6.70   1
   3  -5 -15   14.42    4.66   1
   3  -5 -14  653.67   27.09   1
   3  -5 -14  658.93   27.76   1
   3  -5 -13  408.82   18.44   1
   3  -5 -13  439.23   20.17   1
   3  -5 -12 1766.08   64.38   1
   3  -5 -12 1728.19   63.85   1
   3  -5 -11   97.58    7.18   1
   3  -5 -11  119.14    8.60   1
  -3   5  10  608.35   24.40   1
   3  -5 -10  469.34   20.02   1
   3  -5 -10  597.38   25.19   1
  -3   5   9  886.72   33.92   1
   3  -5  -9  913.68   34.93   1
   3  -5  -9  914.99   35.85   1
  -3   5   8  359.72   16.17   1
   3  -5  -8  376.70   16.47   1
   3  -5  -8  363.94   17.00   1
  -3   5   7  254.71   12.60   1
   3  -5  -7  255.75   12.25   1
   3  -5  -7  255.88   13.20   1
  -3   5   6  347.40   15.89   1
   3  -5  -6  334.65   14.76   1
   3  -5  -6  342.11   16.15   1
  -3   5   5 2436.46   86.65   1
   3  -5  -5 2369.37   83.43   1
   3  -5  -5 2458.55   87.76   1
  -3   5   4   11.74    4.04   1
   3  -5  -4    3.62    3.33   1
   3  -5  -4    0.41    3.54   1
  -3   5   3  659.79   26.73   1
   3  -5  -3  658.15   26.77   1
  -3   5   2 1925.97   69.63   1
   3  -5  -2 1868.48   67.72   1
  -3   5   1    0.69    3.65   1
   3  -5  -1   -0.95    3.51   1
  -3   5   0    0.18    3.53   1
  -3   5  -1  360.74   16.82   1
   3  -5   1  375.83   17.16   1
  -3   5  -2  395.91   18.10   1
  -3   5  -2  388.95   16.34   1
   3  -5   2  408.89   18.31   1
  -3   5  -3  879.77   34.71   1
  -3   5  -3  877.01   33.00   1
  -3   5  -4    2.10    3.42   1
  -3   5  -5   58.07    6.20   1
  -3   5  -5   52.62    5.17   1
  -3   5  -6  710.70   29.07   1
  -3   5  -6  716.57   28.02   1
  -3   5  -7  511.12   22.41   1
  -3   5  -7  523.92   21.64   1
  -3   5  -8  212.14   12.08   1
  -3   5  -8  206.12   10.92   1
  -3   5  -9    3.08    4.14   1
  -3   5  -9   12.36    4.20   1
  -3   5 -10   10.95    4.67   1
  -3   5 -10    6.90    4.16   1
  -3   5 -11   99.99    8.17   1
  -3   5 -11   91.49    7.22   1
  -3   5 -12  390.02   18.57   1
  -3   5 -12  378.76   17.52   1
  -3   5 -13  114.66    8.62   1
  -3   5 -13  119.12    8.55   1
  -3   5 -14    6.16    4.58   1
  -3   5 -14    2.13    4.51   1
  -3   5 -15   15.70    5.24   1
  -3   5 -15   16.46    4.99   1
  -3   5 -16   91.84    7.92   1
  -3   5 -16   89.45    7.79   1
  -3   5 -17   90.47    8.03   1
  -3   5 -17   85.08    8.03   1
  -3   5 -18   31.63    5.94   1
  -3   5 -19    8.13    5.63   1
  -3   5 -20  103.62    9.08   1
  -3   5 -21  370.70   18.87   1
   3  -4 -25   21.80    7.25   1
   3  -4 -25   12.08    7.13   1
   3  -4 -24   74.18    8.01   1
   3  -4 -24   88.58    8.72   1
   3  -4 -23   -1.66    5.17   1
   3  -4 -23    1.11    6.11   1
   3  -4 -22  171.01   11.31   1
   3  -4 -22  198.38   12.52   1
   3  -4 -21  674.20   28.99   1
   3  -4 -21  725.33   30.94   1
   3  -4 -20    3.24    4.61   1
   3  -4 -20   10.92    5.50   1
   3  -4 -19  656.38   28.00   1
   3  -4 -19  718.42   30.37   1
   3  -4 -18   49.23    6.21   1
   3  -4 -18   57.62    6.84   1
   3  -4 -17   86.55    7.62   1
   3  -4 -17   87.03    7.70   1
   3  -4 -16  589.38   25.09   1
   3  -4 -16  603.86   25.97   1
   3  -4 -15  469.05   20.80   1
   3  -4 -15  472.80   21.35   1
   3  -4 -14  310.89   15.18   1
   3  -4 -14  311.23   15.57   1
   3  -4 -13   41.80    5.34   1
   3  -4 -13   60.73    6.27   1
   3  -4 -12  186.35   10.44   1
   3  -4 -12  183.82   10.81   1
   3  -4 -11    7.56    3.91   1
   3  -4 -11    6.47    4.21   1
  -3   4  10  791.37   30.15   1
   3  -4 -10  782.54   30.53   1
   3  -4 -10  803.78   31.90   1
  -3   4   9  623.03   24.56   1
   3  -4  -9  636.42   25.40   1
   3  -4  -9  623.44   25.72   1
  -3   4   8  422.50   17.84   1
   3  -4  -8  436.48   18.44   1
   3  -4  -8  437.04   19.22   1
  -3   4   7  111.44    7.25   1
   3  -4  -7  107.67    6.97   1
   3  -4  -7  103.90    7.55   1
  -3   4   6  581.89   23.40   1
   3  -4  -6  555.56   22.13   1
   3  -4  -6  548.90   22.80   1
  -3   4   5  198.97   10.45   1
   3  -4  -5  194.06    9.66   1
   3  -4  -5  201.55   10.86   1
  -3   4   4  139.76    8.48   1
   3  -4  -4  115.48    6.86   1
   3  -4  -4  117.51    7.84   1
  -3   4   3   28.78    4.42   1
   3  -4  -3   23.89    3.65   1
   3  -4  -3   25.31    4.38   1
  -3   4   2   86.04    6.70   1
   3  -4  -2   89.01    6.82   1
  -3   4   1  347.65   15.88   1
   3  -4  -1  319.09   14.82   1
  -3   4   0  578.38   23.78   1
   3  -4   0  541.07   22.46   1
  -3   4  -1 2032.88   73.00   1
  -3   4  -1 2042.78   71.89   1
   3  -4   1 1945.20   69.94   1
  -3   4  -2  211.66   11.34   1
  -3   4  -2  204.40    9.87   1
   3  -4   2  188.17   10.36   1
  -3   4  -3  336.54   15.70   1
  -3   4  -3  340.97   14.63   1
  -3   4  -4  348.33   16.23   1
  -3   4  -4  356.21   15.32   1
  -3   4  -5  968.84   37.35   1
  -3   4  -5  957.42   35.85   1
  -3   4  -6  292.39   14.43   1
  -3   4  -6  292.45   13.47   1
  -3   4  -7  867.44   34.11   1
  -3   4  -7  847.82   32.52   1
  -3   4  -9 2831.47  100.66   1
  -3   4  -9 2879.13  101.63   1
  -3   4 -10   14.82    4.38   1
  -3   4 -10   16.31    4.35   1
  -3   4 -11  254.43   13.32   1
  -3   4 -11  257.65   13.09   1
  -3   4 -12    7.39    4.25   1
  -3   4 -12    8.17    4.31   1
  -3   4 -13   20.43    4.61   1
  -3   4 -13   11.60    4.53   1
  -3   4 -14    6.70    4.70   1
  -3   4 -14    0.94    4.39   1
  -3   4 -15   40.66    5.64   1
  -3   4 -15   33.41    5.59   1
  -3   4 -16  440.08   20.01   1
  -3   4 -16  412.19   19.30   1
  -3   4 -17    7.49    5.04   1
  -3   4 -17    4.52    4.76   1
  -3   4 -18   79.17    7.49   1
  -3   4 -19  142.59   10.16   1
  -3   4 -20  272.27   15.08   1
  -3   4 -21  417.96   20.32   1
  -3   4 -22   51.72    7.56   1
  -3   4 -23   -0.61    5.81   1
   3  -3 -26   31.88    7.21   1
   3  -3 -26   33.28    6.97   1
   3  -3 -25   15.64    6.61   1
   3  -3 -25    9.77    5.71   1
   3  -3 -24   73.22    7.74   1
   3  -3 -24   82.95    8.34   1
   3  -3 -23   45.18    6.60   1
   3  -3 -23   37.32    6.32   1
   3  -3 -22    0.23    4.83   1
   3  -3 -22   -3.30    4.37   1
   3  -3 -21   36.08    6.00   1
   3  -3 -21   33.23    6.14   1
   3  -3 -20  599.89   26.13   1
   3  -3 -20  567.14   25.20   1
   3  -3 -19   23.02    5.57   1
   3  -3 -19   33.20    5.79   1
   3  -3 -18 1092.91   42.63   1
   3  -3 -18 1092.47   42.84   1
   3  -3 -17  120.85    8.86   1
   3  -3 -17  135.48    9.47   1
   3  -3 -16   14.81    4.60   1
   3  -3 -16    4.25    4.11   1
   3  -3 -15    7.33    4.44   1
   3  -3 -15    0.97    4.06   1
   3  -3 -14 1043.54   40.16   1
   3  -3 -14 1079.03   41.71   1
   3  -3 -13   30.43    4.81   1
   3  -3 -13   34.30    5.09   1
   3  -3 -12  299.59   14.42   1
   3  -3 -12  301.08   14.85   1
   3  -3 -11  588.71   24.13   1
   3  -3 -11  593.46   24.72   1
  -3   3  10  282.36   12.49   1
   3  -3 -10  297.78   14.00   1
  -3   3   9  651.79   25.12   1
   3  -3  -9  699.76   27.51   1
   3  -3  -9  684.13   27.51   1
  -3   3   8 3360.48  116.72   1
   3  -3  -8 3438.84  119.85   1
   3  -3  -8 3284.84  115.27   1
  -3   3   7  134.69    7.74   1
   3  -3  -7  141.94    8.13   1
   3  -3  -7  134.53    8.46   1
  -3   3   6 2111.05   74.71   1
   3  -3  -6 2092.04   73.95   1
   3  -3  -6 2055.22   73.47   1
  -3   3   5  584.04   23.22   1
   3  -3  -5  584.03   22.80   1
   3  -3  -5  603.11   24.31   1
  -3   3   4   15.80    3.76   1
   3  -3  -4   11.65    3.23   1
   3  -3  -4   12.55    3.64   1
  -3   3   3 1294.66   47.37   1
   3  -3  -3 1335.48   47.84   1
   3  -3  -3 1351.46   49.48   1
  -3   3   2 1453.25   52.82   1
   3  -3  -2 1437.18   51.13   1
   3  -3  -2 1368.85   50.05   1
  -3   3   1  465.04   19.48   1
   3  -3  -1  442.78   18.72   1
  -3   3   0   97.30    6.93   1
  -3   3   0  101.77    5.96   1
   3  -3   0   94.35    6.74   1
  -3   3  -1   54.96    5.45   1
  -3   3  -1   57.23    4.55   1
   3  -3   1   56.63    5.38   1
  -3   3  -2 6610.98  227.29   1
  -3   3  -2 6473.04  221.37   1
   3  -3   2 6656.83  228.65   1
  -3   3  -3 1304.64   48.17   1
  -3   3  -3 1310.49   47.28   1
  -3   3  -4 1090.29   41.04   1
  -3   3  -4 1078.14   39.62   1
  -3   3  -5  488.82   20.71   1
  -3   3  -5  492.95   20.04   1
  -3   3  -6 1005.32   38.28   1
  -3   3  -6  951.85   35.73   1
  -3   3  -7   -0.95    3.28   1
  -3   3  -7   -0.05    3.13   1
  -3   3  -8 1401.13   51.76   1
  -3   3  -8 1397.73   51.25   1
  -3   3  -9   23.39    4.56   1
  -3   3  -9   29.63    4.53   1
  -3   3 -10  227.93   12.10   1
  -3   3 -10  253.03   12.74   1
  -3   3 -11  125.53    8.47   1
  -3   3 -11  127.33    8.40   1
  -3   3 -12  277.86   13.88   1
  -3   3 -12  287.92   14.26   1
  -3   3 -13   18.03    4.46   1
  -3   3 -13   21.17    4.62   1
  -3   3 -14   41.51    5.46   1
  -3   3 -14   38.38    5.44   1
  -3   3 -15   44.33    5.48   1
  -3   3 -15   39.17    5.63   1
  -3   3 -16    4.85    4.25   1
  -3   3 -16    8.36    4.84   1
  -3   3 -17   12.57    5.25   1
  -3   3 -18  132.67    9.55   1
  -3   3 -19   14.77    5.37   1
  -3   3 -20   16.71    6.19   1
  -3   3 -21   -4.75    4.77   1
  -3   3 -22    3.40    5.87   1
  -3   3 -23   53.79    7.76   1
  -3   3 -24    8.18    7.27   1
   3  -2 -26    5.18    6.25   1
   3  -2 -25   82.56    8.47   1
   3  -2 -24   18.55    5.55   1
   3  -2 -23    1.68    4.99   1
   3  -2 -22  191.91   12.10   1
   3  -2 -21  130.21    9.39   1
   3  -2 -20   -0.33    4.28   1
   3  -2 -19  270.64   14.45   1
   3  -2 -18   55.56    6.40   1
   3  -2 -17  204.10   11.80   1
   3  -2 -16  256.84   13.60   1
   3  -2 -15  103.90    7.82   1
   3  -2 -14   70.17    6.37   1
   3  -2 -13  104.72    7.64   1
   3  -2 -12 2283.27   81.57   1
   3  -2 -11  168.72    9.58   1
  -3   2  10  547.76   21.05   1
   3  -2 -10  611.84   24.64   1
  -3   2   9  896.29   33.00   1
   3  -2  -9  935.70   35.42   1
  -3   2   8  266.47   11.86   1
   3  -2  -8  260.20   12.33   1
   3  -2  -8  239.76   12.01   1
  -3   2   7  675.22   25.78   1
   3  -2  -7  677.41   26.33   1
   3  -2  -7  696.61   27.47   1
  -3   2   6    9.08    3.25   1
   3  -2  -6   15.19    3.48   1
   3  -2  -6   10.78    3.52   1
  -3   2   5 5585.50  191.75   1
   3  -2  -5 5724.33  196.36   1
   3  -2  -5 5814.44  200.03   1
  -3   2   4  591.29   23.21   1
   3  -2  -4  584.17   22.63   1
   3  -2  -4  545.99   22.00   1
  -3   2   3  291.69   13.16   1
   3  -2  -3  282.25   12.21   1
   3  -2  -3  262.04   12.30   1
  -3   2   2  246.66   11.69   1
   3  -2  -2  244.51   10.72   1
   3  -2  -2  237.53   11.41   1
  -3   2   1 2227.43   78.70   1
   3  -2  -1 2107.95   74.65   1
  -3   2   0 4263.95  147.54   1
   3  -2   0 4364.65  150.82   1
  -3   2  -1 1139.13   42.08   1
  -3   2  -1 1159.46   41.69   1
   3  -2   1 1104.23   40.74   1
  -3   2  -2   19.73    3.83   1
  -3   2  -2   21.09    3.41   1
   3  -2   2   19.43    3.69   1
  -3   2  -3 1216.69   44.86   1
  -3   2  -3 1304.37   47.04   1
  -3   2  -4  144.55    8.59   1
  -3   2  -4  143.76    7.93   1
  -3   2  -5 3568.61  124.48   1
  -3   2  -5 3642.35  126.36   1
  -3   2  -6   36.62    4.71   1
  -3   2  -6   51.37    4.99   1
  -3   2  -7  203.29   10.76   1
  -3   2  -7  200.35   10.36   1
  -3   2  -8  480.57   20.31   1
  -3   2  -8  477.05   20.00   1
  -3   2  -9 1177.57   43.98   1
  -3   2  -9 1287.25   47.67   1
  -3   2 -10  620.59   25.21   1
  -3   2 -10  640.58   25.98   1
  -3   2 -11   26.11    4.46   1
  -3   2 -11   27.72    4.62   1
  -3   2 -12   14.44    4.07   1
  -3   2 -12   20.61    4.43   1
  -3   2 -13  439.83   19.17   1
  -3   2 -13  473.39   20.87   1
  -3   2 -14   57.73    5.69   1
  -3   2 -14   70.60    6.65   1
  -3   2 -15  137.21    8.74   1
  -3   2 -15  213.23   12.03   1
  -3   2 -16    4.26    4.12   1
  -3   2 -16    9.50    4.84   1
  -3   2 -17   33.16    5.71   1
  -3   2 -18  101.38    8.29   1
  -3   2 -19  409.48   19.84   1
  -3   2 -20   93.28    8.32   1
  -3   2 -21   12.35    5.75   1
  -3   2 -22  162.33   11.37   1
  -3   2 -23    1.44    5.61   1
  -3   2 -24    0.71    6.16   1
   3  -1 -26   -0.25    5.32   1
   3  -1 -25   25.27    6.36   1
   3  -1 -24   -2.60    4.74   1
   3  -1 -23  168.76   11.42   1
   3  -1 -22  154.26   10.60   1
   3  -1 -21  522.21   23.70   1
   3  -1 -20   10.48    5.23   1
   3  -1 -19    5.97    4.35   1
   3  -1 -18    2.19    4.19   1
   3  -1 -17 2516.18   90.48   1
   3  -1 -16 1822.54   66.83   1
   3  -1 -15    0.49    3.83   1
   3  -1 -14  873.02   34.32   1
   3  -1 -13  288.91   14.16   1
   3  -1 -12  159.49    9.44   1
   3  -1 -11  319.88   14.86   1
   3  -1 -10 3081.67  106.51   1
   3  -1 -10 2845.62  100.15   1
   3  -1  -9 1525.92   55.36   1
  -3   1   8 4624.21  158.81   1
   3  -1  -8 4972.04  171.54   1
  -3   1   7  273.24   12.02   1
   3  -1  -7  267.48   12.46   1
  -3   1   6 1043.01   38.10   1
   3  -1  -6  996.67   36.92   1
  -3   1   5 7716.05  263.46   1
   3  -1  -5 7613.09  260.15   1
  -3   1   4 2778.12   96.85   1
   3  -1  -4 2739.82   95.43   1
   3  -1  -4 2748.89   96.19   1
  -3   1   3   31.49    4.01   1
   3  -1  -3   25.02    3.53   1
   3  -1  -3   23.78    3.78   1
  -3   1   2   20.19    3.61   1
   3  -1  -2   27.37    3.85   1
  -3   1   1 5611.85  192.73   1
   3  -1  -1 5322.06  182.80   1
  -3   1   0   25.60    3.93   1
  -3   1   0   25.63    3.42   1
   3  -1   0   23.16    3.68   1
  -3   1  -1 2407.09   84.68   1
  -3   1  -1 2248.72   78.62   1
   3  -1   1 2314.92   81.23   1
  -3   1  -2 6913.15  236.85   1
  -3   1  -2 6988.63  238.82   1
   3  -1   2 6795.31  232.53   1
  -3   1  -3 2878.57  100.72   1
  -3   1  -3 2789.33   97.22   1
  -3   1  -4 1771.08   63.39   1
  -3   1  -4 1755.84   62.54   1
  -3   1  -5  626.41   24.80   1
  -3   1  -5  640.33   25.05   1
  -3   1  -6   15.31    3.64   1
  -3   1  -6   17.03    3.70   1
  -3   1  -7 4054.79  140.72   1
  -3   1  -7 4077.19  141.53   1
  -3   1  -8  234.79   11.65   1
  -3   1  -8  231.24   11.67   1
  -3   1  -9  572.53   23.24   1
  -3   1  -9  569.27   23.39   1
  -3   1 -10  374.47   16.59   1
  -3   1 -10  398.28   17.74   1
  -3   1 -11  282.91   13.46   1
  -3   1 -11  245.97   12.66   1
  -3   1 -12   48.58    5.19   1
  -3   1 -12   41.17    5.26   1
  -3   1 -13  522.17   21.77   1
  -3   1 -13  513.76   22.26   1
  -3   1 -14    3.03    3.70   1
  -3   1 -14    4.36    3.93   1
  -3   1 -15   -1.72    3.63   1
  -3   1 -15   -1.44    3.97   1
  -3   1 -16   12.85    5.06   1
  -3   1 -17  332.97   16.81   1
  -3   1 -18    1.82    4.67   1
  -3   1 -19   27.45    5.64   1
  -3   1 -20    0.62    4.86   1
  -3   1 -21  291.08   15.72   1
  -3   1 -22   83.92    8.36   1
  -3   1 -23   92.73    8.70   1
  -3   1 -24   -4.29    5.43   1
   3   0 -26   84.07    8.49   1
   3   0 -25   -2.83    5.22   1
   3   0 -24   28.76    6.06   1
   3   0 -23    0.81    4.94   1
   3   0 -22   29.79    5.77   1
   3   0 -21    4.92    4.88   1
   3   0 -20 1202.34   46.77   1
   3   0 -19   -1.97    4.19   1
   3   0 -18 2552.48   92.08   1
   3   0 -16 5686.19  197.36   1
   3   0 -15    0.21    3.86   1
   3   0 -14  579.81   24.32   1
   3   0 -13    0.19    3.53   1
   3   0 -12    5.53    3.16   1
   3   0 -12   -1.01    3.32   1
   3   0 -11    0.13    2.90   1
   3   0 -10 5942.66  203.51   1
   3   0 -10 6106.95  210.29   1
   3   0  -9    0.72    2.91   1
   3   0  -8 1117.73   40.65   1
   3   0  -8 1164.01   43.01   1
   3   0  -7    0.74    2.90   1
  -3   0   6 1334.79   47.99   1
   3   0  -6 1346.49   48.82   1
  -3   0   5    3.98    2.89   1
   3   0  -5    2.76    2.97   1
  -3   0   4 4950.21  170.12   1
  -3   0   3    1.71    2.81   1
  -3   0   2 2954.74  102.89   1
  -3   0   1    1.77    2.90   1
   3   0  -1    0.22    2.63   1
  -3   0   0 2655.97   92.91   1
  -3   0   0 2699.29   94.06   1
   3   0   0 2635.82   91.76   1
  -3   0  -1    1.44    2.85   1
  -3   0  -1    3.20    2.81   1
  -3   0  -2  428.20   17.78   1
  -3   0  -2  433.56   17.67   1
   3   0   2  415.33   16.73   1
  -3   0  -3    0.27    2.88   1
  -3   0  -4 8501.75  290.56   1
  -3   0  -4 8366.04  285.84   1
  -3   0  -5   -0.36    2.87   1
  -3   0  -6 3095.16  108.17   1
  -3   0  -6 3046.09  106.56   1
  -3   0  -7    8.09    3.43   1
  -3   0  -7   -0.73    3.16   1
  -3   0  -8  196.00   10.21   1
  -3   0  -8  187.37   10.18   1
  -3   0  -9    2.12    3.40   1
  -3   0  -9    1.69    3.57   1
  -3   0 -10  258.44   12.41   1
  -3   0 -10  246.82   12.63   1
  -3   0 -11   -1.71    3.25   1
  -3   0 -11    0.58    3.66   1
  -3   0 -12  925.50   35.27   1
  -3   0 -12  894.25   35.07   1
  -3   0 -13    3.55    3.72   1
  -3   0 -13   -0.32    3.78   1
  -3   0 -14  736.28   28.90   1
  -3   0 -14  813.31   32.73   1
  -3   0 -15    5.30    4.25   1
  -3   0 -16 1954.14   71.90   1
  -3   0 -17    5.45    4.68   1
  -3   0 -18  298.01   15.70   1
  -3   0 -19    0.84    4.53   1
  -3   0 -20   58.40    7.00   1
  -3   0 -22    4.77    5.56   1
  -3   0 -23    3.01    5.72   1
  -3   0 -24   37.49    6.90   1
   3   1 -26    7.15    6.01   1
   3   1 -25   18.82    6.60   1
   3   1 -24    4.67    5.58   1
   3   1 -23  192.55   12.17   1
   3   1 -22  167.97   11.31   1
   3   1 -21  523.72   23.87   1
   3   1 -20   20.63    5.50   1
   3   1 -19   12.96    5.07   1
   3   1 -17 2572.80   92.55   1
   3   1 -16 1793.42   65.97   1
   3   1 -15    0.74    3.77   1
   3   1 -14  852.26   33.64   1
   3   1 -13  282.29   12.82   1
   3   1 -13  292.36   14.34   1
   3   1 -12  173.02    9.13   1
   3   1 -12  171.07    9.96   1
   3   1 -11  327.09   14.36   1
   3   1 -11  324.58   15.17   1
   3   1 -10 2850.46   99.58   1
   3   1 -10 2846.61  100.30   1
   3   1  -9 1499.55   53.91   1
   3   1  -9 1472.59   53.74   1
   3   1  -8 4474.72  154.34   1
   3   1  -8 4599.42  159.15   1
   3   1  -7  266.73   12.26   1
   3   1  -7  269.27   12.71   1
   3   1  -6  985.93   36.54   1
   3   1  -5 7520.04  257.12   1
  -3  -1   4 2816.51   98.34   1
  -3  -1   3   25.63    3.91   1
  -3  -1   2   20.52    3.74   1
  -3  -1   1 5233.04  179.99   1
  -3  -1   0   25.93    3.98   1
  -3  -1   0   24.15    3.75   1
  -3  -1  -1 2131.08   75.27   1
  -3  -1  -1 2297.62   80.85   1
   3   1   1 2307.70   80.33   1
  -3  -1  -2 6969.25  238.70   1
  -3  -1  -2 6818.04  233.53   1
  -3  -1  -3 2998.24  104.70   1
  -3  -1  -3 2813.63   98.47   1
  -3  -1  -4 1792.18   64.05   1
  -3  -1  -4 1692.20   60.71   1
  -3  -1  -5  650.76   25.53   1
  -3  -1  -5  604.02   24.06   1
  -3  -1  -6   15.31    3.64   1
  -3  -1  -6   15.30    3.75   1
  -3  -1  -7 4159.16  144.15   1
  -3  -1  -7 4091.99  142.24   1
  -3  -1  -8  255.36   12.25   1
  -3  -1  -8  225.56   11.58   1
  -3  -1  -9  564.84   22.83   1
  -3  -1  -9  593.16   24.37   1
  -3  -1 -10  418.63   17.89   1
  -3  -1 -10  405.90   18.14   1
  -3  -1 -11  263.28   12.60   1
  -3  -1 -11  241.60   12.56   1
  -3  -1 -12   38.81    4.69   1
  -3  -1 -12   41.32    5.36   1
  -3  -1 -13  541.69   22.20   1
  -3  -1 -13  548.84   23.59   1
  -3  -1 -14    6.84    4.14   1
  -3  -1 -15    4.30    4.39   1
  -3  -1 -16   15.64    5.12   1
  -3  -1 -17  304.81   15.83   1
  -3  -1 -18   -0.61    4.44   1
  -3  -1 -19   15.29    5.28   1
  -3  -1 -20   11.29    5.56   1
  -3  -1 -21  273.02   15.28   1
  -3  -1 -22   91.03    8.44   1
  -3  -1 -23   83.52    8.30   1
  -3  -1 -24   -1.23    5.19   1
   3   2 -26   -6.06    5.60   1
   3   2 -25   78.39    8.44   1
   3   2 -24   28.74    6.53   1
   3   2 -23    5.07    5.18   1
   3   2 -22  186.13   12.00   1
   3   2 -21  123.23    9.37   1
   3   2 -20   10.49    5.09   1
   3   2 -19  287.51   15.36   1
   3   2 -18   54.22    6.49   1
   3   2 -17  195.43   11.66   1
   3   2 -16  262.89   13.94   1
   3   2 -15  105.61    8.06   1
   3   2 -14   67.91    5.87   1
   3   2 -14   65.78    6.38   1
   3   2 -13  106.98    7.35   1
   3   2 -13   98.82    7.62   1
   3   2 -12 2372.98   83.94   1
   3   2 -12 2325.12   83.24   1
   3   2 -11  180.98    9.83   1
   3   2 -11  163.04    9.71   1
   3   2 -10  602.03   24.07   1
   3   2 -10  601.50   24.61   1
   3   2  -9  917.65   34.74   1
   3   2  -9  989.31   37.61   1
   3   2  -8  248.43   12.05   1
   3   2  -8  231.29   11.67   1
   3   2  -7  634.56   25.08   1
   3   2  -6    7.29    3.54   1
   3   2  -5 5437.79  187.23   1
   3   2  -4  550.74   22.20   1
   3   2  -3  280.65   13.10   1
   3   2  -2  240.98   11.78   1
   3   2  -1 2135.70   75.75   1
  -3  -2   0 4141.46  143.47   1
  -3  -2   0 4249.30  147.00   1
  -3  -2  -1 1157.73   42.72   1
  -3  -2  -1 1142.72   42.12   1
  -3  -2  -2   23.30    3.99   1
  -3  -2  -2   22.28    3.92   1
  -3  -2  -3 1256.10   46.03   1
  -3  -2  -3 1212.74   44.65   1
  -3  -2  -4  145.43    8.42   1
  -3  -2  -4  137.91    8.29   1
  -3  -2  -4  140.26    7.29   1
  -3  -2  -5 3532.98  123.00   1
  -3  -2  -5 3628.48  126.43   1
  -3  -2  -5 3410.39  117.83   1
  -3  -2  -6   48.97    5.02   1
  -3  -2  -6   40.39    4.85   1
  -3  -2  -6   43.23    4.19   1
  -3  -2  -7  210.61   10.80   1
  -3  -2  -7  194.50   10.55   1
  -3  -2  -7  177.52    8.90   1
  -3  -2  -8  489.68   20.31   1
  -3  -2  -8  468.32   20.11   1
  -3  -2  -9 1279.82   47.08   1
  -3  -2  -9 1259.38   47.06   1
  -3  -2 -10  634.84   25.30   1
  -3  -2 -10  628.27   25.92   1
  -3  -2 -11   23.03    4.14   1
  -3  -2 -11   23.32    4.47   1
  -3  -2 -12   17.72    4.18   1
  -3  -2 -12   11.51    4.33   1
  -3  -2 -13  407.63   17.67   1
  -3  -2 -13  452.37   20.36   1
  -3  -2 -14   56.24    6.12   1
  -3  -2 -15  220.91   12.51   1
  -3  -2 -16    9.64    4.76   1
  -3  -2 -17   36.85    5.79   1
  -3  -2 -18   81.91    7.68   1
  -3  -2 -19  416.92   20.06   1
  -3  -2 -20  102.22    8.74   1
  -3  -2 -21   11.61    5.76   1
  -3  -2 -22  154.02   11.20   1
  -3  -2 -23   10.58    6.32   1
  -3  -2 -24   13.84    6.65   1
   3   3 -25   11.91    6.76   1
   3   3 -24   91.57    9.04   1
   3   3 -23   42.69    6.88   1
   3   3 -22    3.74    5.32   1
   3   3 -21   38.18    6.21   1
   3   3 -19   19.88    5.59   1
   3   3 -18 1057.68   41.79   1
   3   3 -17  134.68    9.44   1
   3   3 -16    9.08    4.81   1
   3   3 -15    8.23    4.28   1
   3   3 -15    1.22    4.10   1
   3   3 -14 1020.99   38.86   1
   3   3 -14 1053.92   40.84   1
   3   3 -13   34.00    5.22   1
   3   3 -13   25.78    4.88   1
   3   3 -12  285.38   13.85   1
   3   3 -12  278.45   14.03   1
   3   3 -11  561.47   23.19   1
   3   3 -11  544.56   22.98   1
   3   3 -10  262.91   13.02   1
   3   3 -10  274.66   13.67   1
   3   3  -9  654.87   26.25   1
   3   3  -9  653.23   26.37   1
   3   3  -8 3366.74  117.86   1
   3   3  -7  132.26    8.46   1
   3   3  -6 2018.21   72.20   1
   3   3  -5  571.71   23.37   1
   3   3  -4   16.77    4.15   1
   3   3  -3 1344.23   49.39   1
   3   3  -2 1364.99   50.11   1
   3   3  -1  437.14   18.78   1
  -3  -3   0   96.92    6.84   1
   3   3   0   98.54    7.22   1
  -3  -3  -1   49.59    5.19   1
   3   3   1   56.62    5.83   1
  -3  -3  -2 6526.90  224.33   1
   3   3   2 6379.63  219.48   1
  -3  -3  -3 1309.85   48.19   1
   3   3   3 1368.79   50.35   1
  -3  -3  -4 1073.07   40.33   1
  -3  -3  -4 1016.71   37.24   1
   3   3   4 1060.17   39.90   1
  -3  -3  -5  474.93   20.19   1
  -3  -3  -5  461.79   18.52   1
   3   3   5  466.00   19.87   1
  -3  -3  -6  980.60   37.46   1
  -3  -3  -6  949.46   35.08   1
   3   3   6  980.24   37.25   1
  -3  -3  -7   -0.48    3.28   1
  -3  -3  -7    2.17    3.17   1
  -3  -3  -8 1417.02   51.90   1
  -3  -3  -8 1388.11   51.49   1
  -3  -3  -8 1347.36   48.73   1
  -3  -3  -9   35.52    4.73   1
  -3  -3  -9   29.31    4.73   1
  -3  -3  -9   25.74    4.03   1
  -3  -3 -10  246.10   12.20   1
  -3  -3 -10  231.29   12.43   1
  -3  -3 -10  219.96   10.79   1
  -3  -3 -11  131.24    8.18   1
  -3  -3 -11  131.23    8.88   1
  -3  -3 -11  124.30    7.57   1
  -3  -3 -12  213.53   11.09   1
  -3  -3 -12  262.41   13.78   1
  -3  -3 -13   18.22    4.70   1
  -3  -3 -14   43.31    5.75   1
  -3  -3 -15   41.02    5.81   1
  -3  -3 -16    7.61    4.88   1
  -3  -3 -17   12.53    5.04   1
  -3  -3 -18  103.35    8.81   1
  -3  -3 -19   27.01    5.78   1
  -3  -3 -20   23.71    5.67   1
  -3  -3 -21   -3.55    4.35   1
  -3  -3 -22    0.67    5.43   1
  -3  -3 -23   57.74    7.45   1
   3   4 -24   94.77    8.89   1
   3   4 -22  192.96   12.63   1
   3   4 -21  730.59   31.56   1
   3   4 -20    8.03    5.31   1
   3   4 -19  731.58   31.05   1
   3   4 -18   58.18    6.62   1
   3   4 -17   83.94    7.73   1
   3   4 -16  534.47   22.81   1
   3   4 -16  590.07   25.73   1
   3   4 -15  439.01   19.55   1
   3   4 -15  431.72   20.00   1
   3   4 -14  302.27   14.91   1
   3   4 -14  320.08   15.97   1
   3   4 -13   49.05    6.09   1
   3   4 -13   56.58    6.28   1
   3   4 -12  181.00   10.70   1
   3   4 -12  178.20   10.67   1
   3   4 -11    4.47    4.02   1
   3   4 -11    3.29    3.81   1
   3   4 -10  752.18   30.07   1
   3   4 -10  767.71   30.66   1
   3   4  -9  600.32   24.90   1
   3   4  -8  411.89   18.44   1
   3   4  -7   92.71    7.53   1
   3   4  -6  558.35   23.36   1
   3   4  -5  199.25   11.15   1
   3   4  -4  117.04    8.29   1
   3   4  -3   27.57    5.09   1
   3   4  -2   86.42    7.16   1
   3   4  -1  302.87   14.60   1
   3   4   0  578.67   24.00   1
  -3  -4  -1 2019.26   72.37   1
   3   4   1 1972.06   71.02   1
  -3  -4  -2  202.89   10.85   1
   3   4   2  203.46   11.30   1
  -3  -4  -3  330.62   15.33   1
   3   4   3  316.73   15.05   1
  -3  -4  -4  329.13   15.31   1
  -3  -4  -4  340.99   14.74   1
   3   4   4  344.07   16.09   1
  -3  -4  -5  945.19   36.39   1
  -3  -4  -5  918.46   34.31   1
   3   4   5  952.41   36.66   1
  -3  -4  -6  286.11   14.02   1
  -3  -4  -6  271.82   12.43   1
   3   4   6  301.11   14.63   1
  -3  -4  -7  825.79   32.66   1
  -3  -4  -7  808.14   30.68   1
   3   4   7  777.11   30.74   1
   3   4   8    6.81    4.24   1
  -3  -4  -9 2831.52  100.80   1
  -3  -4  -9 2747.12   96.36   1
   3   4   9 2766.11   97.97   1
  -3  -4 -10   25.03    4.77   1
   3   4  10   27.15    5.08   1
  -3  -4 -11  248.11   13.25   1
   3   4  11  272.48   13.68   1
  -3  -4 -12   13.86    4.48   1
   3   4  12   21.44    4.76   1
  -3  -4 -13   15.90    4.64   1
  -3  -4 -14    1.85    4.43   1
  -3  -4 -15   32.59    5.79   1
  -3  -4 -16  420.33   20.14   1
  -3  -4 -18  102.29    8.84   1
  -3  -4 -20  258.42   15.02   1
  -3  -4 -21  393.16   20.06   1
  -3  -4 -22   65.37    8.01   1
   3   5 -24   57.90    7.83   1
   3   5 -23   34.93    7.49   1
   3   5 -22   63.72    7.84   1
   3   5 -21  287.36   16.01   1
   3   5 -20   32.04    6.70   1
   3   5 -19   46.27    6.51   1
   3   5 -18   50.79    6.71   1
   3   5 -17   76.92    7.63   1
   3   5 -16   45.97    5.92   1
   3   5 -16   53.17    6.56   1
   3   5 -15   16.11    5.01   1
   3   5 -15   12.29    5.07   1
   3   5 -14  594.55   25.35   1
   3   5 -14  658.72   27.95   1
   3   5 -13  393.34   18.47   1
   3   5 -13  413.33   19.31   1
   3   5 -12 1732.33   63.86   1
   3   5 -12 1818.13   66.96   1
   3   5 -11  130.12    9.26   1
   3   5 -11  131.97    9.08   1
   3   5 -10  587.40   24.98   1
   3   5  -9  909.50   35.86   1
   3   5  -8  340.46   16.54   1
   3   5  -7  242.09   13.06   1
   3   5  -6  341.04   16.49   1
   3   5  -5 2398.63   86.01   1
   3   5  -4    4.80    4.37   1
   3   5  -3  657.40   27.17   1
   3   5  -2 1801.34   65.76   1
   3   5  -1    2.12    3.99   1
   3   5   1  375.09   17.48   1
  -3  -5  -2  381.09   17.24   1
   3   5   2  385.49   17.89   1
  -3  -5  -3  850.91   33.32   1
   3   5   3  892.97   35.07   1
  -3  -5  -4    3.05    3.59   1
   3   5   4    5.91    4.46   1
  -3  -5  -5   56.44    5.91   1
  -3  -5  -5   50.89    5.11   1
   3   5   5   53.70    6.34   1
  -3  -5  -6  684.14   27.89   1
  -3  -5  -6  713.24   27.76   1
   3   5   6  698.97   28.52   1
  -3  -5  -7  506.12   21.96   1
  -3  -5  -7  498.19   20.51   1
   3   5   7  502.95   21.86   1
  -3  -5  -8  196.53   11.35   1
   3   5   8  208.01   11.80   1
  -3  -5  -9   14.35    4.50   1
   3   5   9   21.19    4.96   1
  -3  -5 -10   14.30    4.95   1
   3   5  10    6.46    4.32   1
  -3  -5 -11   91.66    7.73   1
   3   5  11   98.65    7.78   1
  -3  -5 -12  380.42   18.28   1
  -3  -5 -13  123.98    9.16   1
  -3  -5 -14    0.98    4.66   1
  -3  -5 -15   17.71    5.83   1
  -3  -5 -16   85.71    8.13   1
  -3  -5 -17   86.45    8.21   1
  -3  -5 -18   40.95    6.39   1
  -3  -5 -19    4.39    5.37   1
  -3  -5 -20    8.18    5.14   1
  -3  -5 -21  346.62   18.40   1
  -3  -5 -22    6.34    6.58   1
   3   6 -22   40.16    7.46   1
   3   6 -21   54.84    7.48   1
   3   6 -20   -3.64    4.53   1
   3   6 -19   -1.67    5.48   1
   3   6 -18   35.13    6.65   1
   3   6 -17   47.95    6.52   1
   3   6 -17   61.87    7.25   1
   3   6 -16  485.67   22.02   1
   3   6 -16  565.31   25.23   1
   3   6 -15  660.02   28.00   1
   3   6 -15  628.92   27.31   1
   3   6 -14  106.69    8.54   1
   3   6 -14  108.81    8.79   1
   3   6 -13  290.78   15.29   1
   3   6 -13  326.89   16.58   1
   3   6 -12 2397.49   86.89   1
   3   6 -12 2408.52   87.26   1
   3   6 -11  157.06   10.74   1
   3   6 -11  166.97   10.58   1
   3   6 -10 2074.54   75.75   1
   3   6  -9  987.58   38.99   1
   3   6  -8   83.72    7.96   1
   3   6  -7  129.00    9.70   1
   3   6  -6   21.58    5.66   1
   3   6  -5   21.65    5.51   1
   3   6  -4   68.91    7.31   1
   3   6  -3  249.70   13.89   1
   3   6  -2   93.85    8.26   1
   3   6   0 2755.20   98.52   1
   3   6   1  251.14   13.79   1
   3   6   2  151.36   10.35   1
  -3  -6  -3  106.85    7.84   1
   3   6   3  114.34    8.95   1
  -3  -6  -4   66.56    6.44   1
   3   6   4   80.51    7.56   1
  -3  -6  -5  236.74   12.68   1
   3   6   5  238.05   13.18   1
  -3  -6  -6   11.16    4.40   1
   3   6   6   15.43    5.03   1
  -3  -6  -7  146.29    9.57   1
   3   6   7  163.67   10.57   1
  -3  -6  -8   46.59    5.87   1
   3   6   8   48.08    6.30   1
  -3  -6  -9   34.57    5.37   1
   3   6   9   45.10    6.11   1
  -3  -6 -10  265.15   14.24   1
   3   6  10  249.02   13.34   1
  -3  -6 -11   16.53    4.91   1
  -3  -6 -12   64.97    7.07   1
  -3  -6 -13    1.33    4.86   1
  -3  -6 -15   23.86    5.71   1
  -3  -6 -16  185.70   12.15   1
  -3  -6 -17   -1.08    5.32   1
  -3  -6 -18   32.12    6.66   1
  -3  -6 -19    6.42    5.87   1
  -3  -6 -20  101.19    9.29   1
   3   7 -21   12.21    6.84   1
   3   7 -20    0.97    5.80   1
   3   7 -19   92.19    8.73   1
   3   7 -18   -3.28    5.22   1
   3   7 -17   78.81    8.03   1
   3   7 -17   91.16    8.47   1
   3   7 -16   11.10    5.29   1
   3   7 -16   10.03    5.66   1
   3   7 -15   66.55    7.38   1
   3   7 -15   50.69    6.62   1
   3   7 -14   49.66    6.80   1
   3   7 -14   61.05    6.82   1
   3   7 -13  327.42   16.87   1
   3   7 -13  342.33   17.29   1
   3   7 -12  383.66   18.98   1
   3   7 -12  448.01   20.73   1
   3   7 -11   37.05    6.24   1
   3   7 -11   39.36    5.71   1
   3   7 -10  152.82   10.78   1
   3   7  -9   72.46    7.58   1
   3   7  -7    2.12    4.49   1
   3   7  -6    6.24    4.82   1
   3   7  -5   84.99    8.30   1
   3   7  -4   25.37    5.63   1
   3   7  -3 1462.80   55.50   1
   3   7  -2   72.12    7.87   1
   3   7  -1    6.87    4.76   1
   3   7   0   -3.14    4.13   1
   3   7   1  187.20   12.05   1
   3   7   2   97.66    8.64   1
   3   7   3  155.39   10.87   1
  -3  -7  -4    5.63    4.68   1
   3   7   4   12.50    5.08   1
  -3  -7  -5   92.66    7.55   1
   3   7   5  107.98    8.89   1
  -3  -7  -6    5.66    4.33   1
   3   7   6   21.91    5.57   1
  -3  -7  -7  474.08   21.35   1
   3   7   7  524.87   23.54   1
  -3  -7  -8    6.44    5.00   1
   3   7   8    8.13    5.17   1
  -3  -7  -9   46.73    6.04   1
   3   7   9   28.29    5.86   1
  -3  -7 -10   48.29    6.41   1
   3   7  10   32.42    5.92   1
  -3  -7 -11   58.16    6.85   1
  -3  -7 -12   -0.12    4.91   1
  -3  -7 -13   62.59    7.14   1
  -3  -7 -14    3.84    5.44   1
  -3  -7 -15    4.90    5.38   1
  -3  -7 -16    8.68    6.08   1
  -3  -7 -17  103.82    9.53   1
  -3  -7 -18   30.34    7.38   1
  -3  -7 -19   16.98    7.18   1
   3   8 -20   35.67    7.76   1
   3   8 -19   13.91    6.37   1
   3   8 -18   -1.42    5.53   1
   3   8 -18    7.76    6.69   1
   3   8 -17   16.25    6.58   1
   3   8 -17   10.02    6.59   1
   3   8 -16  265.20   15.05   1
   3   8 -16  283.71   15.76   1
   3   8 -15   16.13    5.82   1
   3   8 -15    1.66    5.11   1
   3   8 -14  218.88   13.31   1
   3   8 -14  193.89   12.32   1
   3   8 -13   12.78    5.64   1
   3   8 -13    4.62    5.50   1
   3   8 -12    2.63    5.00   1
   3   8 -12   -0.74    4.89   1
   3   8 -11   89.55    8.46   1
   3   8 -11   72.47    7.16   1
   3   8 -10   86.41    8.38   1
   3   8  -9   54.70    7.28   1
   3   8  -8   11.13    5.46   1
   3   8  -7  132.22   10.14   1
   3   8  -6  108.82    9.31   1
   3   8  -5  433.23   20.92   1
   3   8  -4  198.89   12.59   1
   3   8  -3    1.12    5.10   1
   3   8  -2   35.21    6.32   1
   3   8  -1  226.51   13.66   1
   3   8   0   12.18    5.08   1
   3   8   1   -0.90    4.63   1
   3   8   2    0.69    4.52   1
   3   8   3  130.86   10.08   1
   3   8   4  334.85   17.36   1
  -3  -8  -5   37.82    6.00   1
   3   8   5   43.06    6.46   1
  -3  -8  -6  137.09    9.58   1
   3   8   6  160.25   10.97   1
  -3  -8  -7    6.51    4.92   1
   3   8   7    5.16    5.38   1
  -3  -8  -8   65.23    6.90   1
   3   8   8   58.16    7.10   1
  -3  -8  -9  249.16   14.02   1
   3   8   9  239.88   13.74   1
  -3  -8 -10  131.50    9.70   1
  -3  -8 -11    6.23    5.18   1
  -3  -8 -12    1.71    5.58   1
  -3  -8 -13   25.53    6.24   1
  -3  -8 -14   77.47    8.35   1
  -3  -8 -15   49.13    7.60   1
  -3  -8 -16   12.99    6.59   1
  -3  -8 -17    4.73    6.28   1
   3   9 -17   18.50    6.45   1
   3   9 -17    0.67    6.29   1
   3   9 -16    2.55    5.88   1
   3   9 -16    4.12    6.03   1
   3   9 -15   11.36    6.63   1
   3   9 -15    6.67    6.27   1
   3   9 -14   71.25    7.88   1
   3   9 -14   64.70    7.55   1
   3   9 -13   20.98    6.60   1
   3   9 -13   11.16    6.62   1
   3   9 -12  142.43   10.86   1
   3   9 -12  133.33    9.90   1
   3   9 -11   19.72    6.60   1
   3   9 -11    9.38    5.40   1
   3   9 -10  314.58   17.20   1
   3   9  -9    2.34    5.13   1
   3   9  -8  104.87    9.49   1
   3   9  -7   11.44    6.22   1
   3   9  -6   60.05    7.78   1
   3   9  -5   62.11    7.67   1
   3   9  -4  107.75    9.55   1
   3   9  -3    8.65    5.30   1
   3   9  -2  162.73   11.56   1
   3   9  -1  147.44   10.87   1
   3   9   0   53.67    7.02   1
   3   9   1  220.48   13.69   1
   3   9   2  315.58   17.16   1
   3   9   3   85.26    8.62   1
   3   9   4   77.94    8.27   1
   3   9   5   14.76    6.06   1
   3   9   6  134.82   10.45   1
  -3  -9  -7   -1.88    4.83   1
   3   9   7    9.87    5.51   1
  -3  -9  -8   26.39    5.80   1
   3   9   8   38.09    7.30   1
  -3  -9  -9   -2.12    5.33   1
  -3  -9 -10   -0.43    4.84   1
  -3  -9 -11   -3.57    5.30   1
  -3  -9 -12   14.40    6.18   1
  -3  -9 -13    0.30    6.06   1
  -3  -9 -14    7.23    6.43   1
  -3  -9 -15    7.25    6.65   1
   3  10 -13   20.83    6.70   1
   3  10 -12   10.03    6.31   1
   3  10 -12    0.00    6.22   1
   3  10 -11   79.18    8.66   1
   3  10 -11   62.44    7.89   1
   3  10 -10   58.92    7.87   1
   3  10  -9   24.23    6.71   1
   3  10  -8   53.96    7.66   1
   3  10  -7   63.01    7.81   1
   3  10  -6   45.28    7.31   1
   3  10  -5   92.24    9.23   1
   3  10  -4   27.19    6.95   1
   3  10  -3   16.10    7.10   1
   3  10  -2   18.74    6.58   1
   3  10  -1  286.95   16.56   1
   3  10   0    2.50    5.77   1
   3  10   1   77.12    8.56   1
   3  10   2   17.83    7.33   1
   3  10   3  156.93   11.49   1
   3  10   4   41.91    7.29   1
   3  10   5   67.86    7.93   1
   3  10   6    5.13    5.96   1
   3  10   7   12.43    7.20   1
  -3 -10 -10   -2.82    5.57   1
  -3 -10 -11   23.93    7.55   1
  -3 -10 -12   20.81    8.19   1
   3  11  -5    4.53    6.96   1
   3  11  -4   14.64    7.20   1
   3  11  -3   43.18    7.61   1
   3  11  -2   30.65    6.91   1
   3  11  -1   43.84    7.78   1
   3  11   0    0.94    6.40   1
   3  11   1   31.32    7.32   1
   3  11   2   50.35    8.34   1
   3  11   3   12.84    7.14   1
   3  11   4   19.42    8.36   1
   3  11   5    6.02    7.68   1
   3  11   6   31.19    8.84   1
   4 -11  -6  113.30    9.97   1
  -4  11   4   10.45    6.91   1
  -4  11   3   -3.19    5.47   1
  -4  11   2   48.77    7.65   1
  -4  11   1   14.22    6.45   1
  -4  11   0    9.68    6.71   1
  -4  11  -1   38.99    7.48   1
  -4  11  -2   22.32    7.50   1
   4 -10 -13   57.89    7.99   1
   4 -10 -12   18.24    6.34   1
   4 -10 -11    6.21    6.47   1
   4 -10 -10   21.31    6.19   1
   4 -10  -9   81.28    8.56   1
   4 -10  -8    8.04    5.88   1
   4 -10  -7   -2.63    5.21   1
   4 -10  -6    6.19    6.04   1
  -4  10   5   74.48    8.16   1
  -4  10   4   97.55    8.98   1
   4 -10  -4   91.68    8.79   1
  -4  10   3   77.04    8.05   1
  -4  10   2    3.30    5.54   1
  -4  10   1   11.31    5.71   1
  -4  10   0    2.09    5.61   1
  -4  10  -1  164.99   11.76   1
  -4  10  -2    2.86    5.96   1
  -4  10  -3    5.65    5.89   1
  -4  10  -4   50.56    7.54   1
  -4  10  -5   26.92    6.67   1
  -4  10  -6    2.77    5.75   1
  -4  10  -7   18.14    6.76   1
  -4  10  -8   10.90    6.34   1
  -4  10  -9   -1.21    6.27   1
   4  -9 -17    0.60    6.67   1
   4  -9 -16   95.21    9.50   1
   4  -9 -15   11.86    6.64   1
   4  -9 -14    4.63    6.28   1
   4  -9 -13    9.10    6.73   1
   4  -9 -12   44.47    6.76   1
   4  -9 -11   14.67    6.35   1
   4  -9 -10   54.69    7.25   1
   4  -9  -9   74.78    7.82   1
   4  -9  -8  392.20   19.54   1
   4  -9  -7   -0.36    4.79   1
  -4   9   6   26.36    6.06   1
   4  -9  -6   31.17    6.14   1
  -4   9   5  109.57    8.87   1
   4  -9  -5  106.87    9.09   1
  -4   9   4   10.85    5.69   1
   4  -9  -4    0.65    4.50   1
  -4   9   3   76.45    7.78   1
  -4   9   2    5.23    4.93   1
   4  -9  -2   -1.23    4.79   1
  -4   9   1   -1.90    4.56   1
  -4   9   0  184.98   12.09   1
  -4   9  -1   24.29    5.88   1
  -4   9  -3  283.96   15.89   1
  -4   9  -4   97.85    8.97   1
  -4   9  -6   31.27    6.90   1
  -4   9  -7    3.44    5.37   1
  -4   9  -8   47.29    7.19   1
  -4   9  -9    7.82    6.07   1
  -4   9 -10   85.50    8.96   1
  -4   9 -11   17.86    6.61   1
  -4   9 -12    5.02    6.13   1
  -4   9 -13    6.68    6.18   1
  -4   9 -14   36.09    7.44   1
   4  -8 -19   17.57    7.37   1
   4  -8 -18    3.19    6.63   1
   4  -8 -17    6.66    6.09   1
   4  -8 -16    1.58    5.94   1
   4  -8 -15    4.69    5.31   1
   4  -8 -14  280.63   15.56   1
   4  -8 -13   47.29    6.81   1
   4  -8 -12   69.97    7.72   1
   4  -8 -11   51.37    6.69   1
   4  -8 -10  310.26   16.33   1
   4  -8  -9   12.06    5.45   1
   4  -8  -8   91.53    8.34   1
  -4   8   7    6.40    4.86   1
   4  -8  -7    3.82    4.76   1
  -4   8   6   83.78    7.54   1
   4  -8  -6   78.58    7.58   1
  -4   8   5  196.32   11.84   1
   4  -8  -5  199.28   12.20   1
  -4   8   4   10.42    4.72   1
   4  -8  -4    7.62    5.04   1
  -4   8   3   60.34    6.73   1
   4  -8  -3   48.25    6.31   1
  -4   8   2   22.45    5.35   1
   4  -8  -2   18.26    5.29   1
  -4   8   1   26.21    5.44   1
   4  -8  -1   24.72    5.32   1
  -4   8   0    5.04    4.55   1
  -4   8  -1   55.62    6.80   1
  -4   8  -2  635.82   27.70   1
  -4   8  -3  592.07   26.36   1
  -4   8  -4    4.35    5.01   1
  -4   8  -5  228.78   13.66   1
  -4   8  -6  201.32   12.69   1
  -4   8  -7   36.15    6.37   1
  -4   8  -8    6.28    5.20   1
  -4   8  -9   41.29    6.88   1
  -4   8 -10  188.13   12.52   1
  -4   8 -11  294.02   16.52   1
  -4   8 -12  259.56   15.19   1
  -4   8 -13   14.47    6.39   1
  -4   8 -14   -1.54    5.45   1
  -4   8 -15   86.35    8.93   1
  -4   8 -16    4.28    6.79   1
  -4   8 -17    8.42    7.32   1
   4  -7 -21    1.62    6.33   1
   4  -7 -20   39.04    7.09   1
   4  -7 -19    9.47    5.73   1
   4  -7 -18    4.82    6.48   1
   4  -7 -17  191.08   12.37   1
   4  -7 -16  105.45    9.00   1
   4  -7 -15   12.54    5.41   1
   4  -7 -14  217.13   13.02   1
   4  -7 -13  180.40   11.61   1
   4  -7 -12  659.55   28.37   1
   4  -7 -11  482.81   22.15   1
   4  -7 -10   66.62    7.04   1
   4  -7  -9   91.96    8.16   1
  -4   7   8    7.92    4.72   1
   4  -7  -8    6.14    4.76   1
  -4   7   7  642.25   26.81   1
   4  -7  -7  641.37   27.32   1
  -4   7   6    7.90    4.48   1
   4  -7  -6    3.29    4.38   1
  -4   7   5   68.16    6.72   1
   4  -7  -5   66.27    6.75   1
  -4   7   4   97.62    7.92   1
   4  -7  -4  102.64    8.13   1
  -4   7   3   -0.63    4.25   1
   4  -7  -3    0.04    4.12   1
  -4   7   2   21.41    5.11   1
   4  -7  -2   20.84    4.88   1
  -4   7   1  799.15   32.61   1
   4  -7  -1  765.60   31.42   1
  -4   7   0   13.50    4.66   1
   4  -7   0   12.43    4.76   1
  -4   7  -1   17.13    5.03   1
   4  -7   1    6.28    4.63   1
  -4   7  -2   73.71    7.34   1
  -4   7  -3  434.91   20.45   1
  -4   7  -4    1.44    4.26   1
  -4   7  -6   21.41    5.35   1
  -4   7  -7  260.88   14.65   1
  -4   7  -8  461.69   21.79   1
  -4   7  -9  203.05   12.71   1
  -4   7 -10   36.23    6.20   1
  -4   7 -11   17.29    5.47   1
  -4   7 -12   13.12    5.72   1
  -4   7 -13  324.64   17.12   1
  -4   7 -14   10.80    5.90   1
  -4   7 -15  124.76    9.88   1
  -4   7 -16   51.70    7.21   1
  -4   7 -17    3.10    5.86   1
  -4   7 -18   13.81    6.57   1
   4  -6 -23   -3.43    5.92   1
   4  -6 -22    3.93    5.59   1
   4  -6 -21   -0.43    5.27   1
   4  -6 -20   44.49    6.98   1
   4  -6 -19   17.11    5.49   1
   4  -6 -18  249.01   14.33   1
   4  -6 -16   90.40    8.33   1
   4  -6 -15    3.60    4.79   1
   4  -6 -14  403.28   19.39   1
   4  -6 -13    6.14    4.46   1
   4  -6 -12   10.36    5.23   1
   4  -6 -11  120.02    8.90   1
   4  -6 -10  907.66   36.29   1
  -4   6   9   -2.47    3.82   1
  -4   6   8   74.43    6.53   1
   4  -6  -8   63.10    6.58   1
  -4   6   7  454.84   19.96   1
   4  -6  -7  410.65   19.01   1
  -4   6   6   60.52    6.17   1
   4  -6  -6   52.90    6.16   1
  -4   6   5   16.46    4.63   1
   4  -6  -5    7.71    4.20   1
  -4   6   4 2043.76   74.09   1
   4  -6  -4 2109.97   76.52   1
  -4   6   3  131.65    8.94   1
   4  -6  -3  119.83    8.71   1
  -4   6   2   41.46    5.59   1
   4  -6  -2   32.13    5.29   1
  -4   6   1   42.08    5.65   1
   4  -6  -1   35.26    5.36   1
  -4   6   0   21.89    5.00   1
   4  -6   0   26.57    4.92   1
  -4   6  -1  441.29   20.19   1
  -4   6  -2  208.37   12.09   1
  -4   6  -3   27.36    5.34   1
  -4   6  -4  515.28   22.90   1
  -4   6  -5  223.71   12.84   1
  -4   6  -6  626.32   26.89   1
  -4   6  -7  939.40   37.65   1
  -4   6  -8 1068.33   42.18   1
  -4   6  -9  363.01   17.97   1
  -4   6 -10  220.31   12.92   1
  -4   6 -11   27.73    5.57   1
  -4   6 -13  244.37   14.06   1
  -4   6 -14   81.10    7.91   1
  -4   6 -15    9.51    5.40   1
  -4   6 -16   94.72    8.51   1
  -4   6 -17    1.19    5.40   1
  -4   6 -18    6.32    5.94   1
   4  -5 -24   49.11    7.26   1
   4  -5 -24   57.68    8.01   1
   4  -5 -23   -1.37    5.20   1
   4  -5 -23    5.78    5.97   1
   4  -5 -22  596.25   26.34   1
   4  -5 -22  589.66   26.76   1
   4  -5 -21   12.07    6.05   1
   4  -5 -21   11.14    5.35   1
   4  -5 -20   35.66    6.33   1
   4  -5 -20   42.99    6.45   1
   4  -5 -19   18.61    5.37   1
   4  -5 -19   24.49    5.86   1
   4  -5 -18    4.15    4.97   1
   4  -5 -18    4.87    5.09   1
   4  -5 -17   -1.84    4.40   1
   4  -5 -17   -3.40    4.33   1
   4  -5 -16   38.84    5.69   1
   4  -5 -16   56.02    6.73   1
   4  -5 -15    9.58    4.51   1
   4  -5 -15   17.30    5.16   1
   4  -5 -14  209.96   11.59   1
   4  -5 -14  227.67   12.91   1
   4  -5 -13   52.88    5.88   1
   4  -5 -13   47.91    6.10   1
   4  -5 -12   33.52    4.89   1
   4  -5 -12   75.30    7.10   1
   4  -5 -11  116.09    7.78   1
   4  -5 -11  189.32   11.31   1
   4  -5 -10  623.57   25.09   1
   4  -5 -10  771.50   31.30   1
  -4   5   9   23.26    4.31   1
   4  -5  -9   16.40    4.01   1
   4  -5  -9   28.34    4.99   1
  -4   5   8  130.96    8.32   1
   4  -5  -8  129.28    7.82   1
   4  -5  -8  125.99    8.72   1
  -4   5   7  590.00   24.18   1
   4  -5  -7  587.76   23.33   1
   4  -5  -7  598.77   25.08   1
  -4   5   6    4.54    3.82   1
   4  -5  -6    4.47    3.51   1
   4  -5  -6    9.81    4.01   1
  -4   5   5   -0.85    3.51   1
   4  -5  -5    1.50    3.29   1
   4  -5  -5    4.71    3.71   1
  -4   5   4  225.89   11.95   1
   4  -5  -4  206.38   11.46   1
  -4   5   3 2456.80   87.65   1
   4  -5  -3 2467.89   88.15   1
  -4   5   2  667.81   27.22   1
   4  -5  -2  627.62   25.87   1
  -4   5   1  597.97   24.93   1
   4  -5  -1  552.53   23.33   1
  -4   5   0 2138.53   77.14   1
   4  -5   0 2129.52   76.70   1
  -4   5  -1   47.94    5.74   1
   4  -5   1   37.99    5.16   1
  -4   5  -2 1797.76   65.80   1
   4  -5   2 1682.75   61.63   1
  -4   5  -3   50.57    5.98   1
  -4   5  -4    1.64    4.30   1
  -4   5  -5  132.50    9.20   1
  -4   5  -6    9.07    4.44   1
  -4   5  -7  204.84   12.02   1
  -4   5  -8  134.28    9.43   1
  -4   5  -9  240.11   13.20   1
  -4   5 -10  236.98   13.19   1
  -4   5 -11  124.98    9.06   1
  -4   5 -12   38.13    5.65   1
  -4   5 -13   68.09    6.97   1
  -4   5 -14  107.26    8.49   1
  -4   5 -15   78.02    7.63   1
  -4   5 -16   25.46    5.84   1
  -4   5 -17    4.03    4.88   1
   4  -4 -25    8.88    6.81   1
   4  -4 -25    6.50    6.44   1
   4  -4 -24   -4.99    4.94   1
   4  -4 -24   -2.55    5.26   1
   4  -4 -23  142.24   10.37   1
   4  -4 -23  123.78   10.22   1
   4  -4 -22    9.40    5.47   1
   4  -4 -22   20.32    6.11   1
   4  -4 -21   56.43    6.75   1
   4  -4 -21   49.37    7.27   1
   4  -4 -20   36.14    5.79   1
   4  -4 -20   31.42    6.08   1
   4  -4 -19  359.86   17.55   1
   4  -4 -19  374.37   18.62   1
   4  -4 -18  145.78    9.71   1
   4  -4 -18  154.40   10.44   1
   4  -4 -17  194.88   11.38   1
   4  -4 -17  210.66   12.59   1
   4  -4 -16   10.37    4.76   1
   4  -4 -16    2.79    4.80   1
   4  -4 -15  507.32   22.01   1
   4  -4 -15  508.76   22.73   1
   4  -4 -14   95.40    7.40   1
   4  -4 -14   96.93    8.01   1
   4  -4 -13  667.57   27.15   1
   4  -4 -13  682.87   28.43   1
   4  -4 -12   40.63    5.38   1
   4  -4 -12   47.35    5.72   1
   4  -4 -11  105.88    7.43   1
   4  -4 -11  111.19    8.33   1
  -4   4  10   77.62    5.94   1
   4  -4 -10   64.41    5.71   1
   4  -4 -10   67.61    6.43   1
  -4   4   9  121.75    7.57   1
   4  -4  -9  130.11    7.91   1
   4  -4  -9  136.92    9.00   1
  -4   4   8 1344.35   49.21   1
   4  -4  -8 1385.94   50.41   1
   4  -4  -8 1413.41   52.50   1
  -4   4   7  146.60    8.57   1
   4  -4  -7  126.66    7.48   1
   4  -4  -7  134.11    8.74   1
  -4   4   6  565.10   23.00   1
   4  -4  -6  546.53   21.66   1
   4  -4  -6  552.74   23.09   1
  -4   4   5  372.59   16.56   1
   4  -4  -5  345.59   14.66   1
   4  -4  -5  365.46   16.69   1
  -4   4   4  209.26   11.04   1
   4  -4  -4  176.99    8.77   1
   4  -4  -4  184.27   10.32   1
  -4   4   3  553.02   22.86   1
   4  -4  -3  541.30   22.59   1
  -4   4   2   35.31    4.90   1
   4  -4  -2   34.77    4.81   1
  -4   4   1   23.47    4.50   1
   4  -4  -1   20.34    4.23   1
  -4   4   0 2119.76   76.14   1
   4  -4   0 1974.60   71.07   1
  -4   4  -1 1506.57   55.48   1
  -4   4  -1 1438.04   51.18   1
   4  -4   1 1431.72   52.73   1
  -4   4  -2  409.14   18.32   1
  -4   4  -2  404.65   16.49   1
   4  -4   2  373.65   16.87   1
  -4   4  -3  469.94   20.48   1
  -4   4  -3  456.00   18.42   1
  -4   4  -4  844.21   31.75   1
  -4   4  -5 2652.69   94.47   1
  -4   4  -5 2825.05   98.88   1
  -4   4  -6   58.59    6.08   1
  -4   4  -6   60.43    5.40   1
  -4   4  -7   67.17    6.46   1
  -4   4  -7   69.69    5.88   1
  -4   4  -8   94.92    7.59   1
  -4   4  -8   96.41    6.91   1
  -4   4  -9  344.82   16.58   1
  -4   4  -9  335.32   15.45   1
  -4   4 -10   98.54    7.87   1
  -4   4 -10   91.00    7.01   1
  -4   4 -11  807.01   32.61   1
  -4   4 -11  822.87   32.46   1
  -4   4 -12   26.22    5.14   1
  -4   4 -12   31.11    5.03   1
  -4   4 -13   57.57    6.22   1
  -4   4 -13   55.97    6.08   1
  -4   4 -14  485.76   21.74   1
  -4   4 -14  486.73   21.56   1
  -4   4 -15  105.43    8.19   1
  -4   4 -15  106.35    8.16   1
  -4   4 -16    0.66    4.53   1
  -4   4 -16   14.71    5.27   1
  -4   4 -17  883.89   35.66   1
  -4   4 -17  954.87   38.24   1
  -4   4 -18   98.03    8.42   1
  -4   4 -19   43.52    6.83   1
  -4   4 -20  225.61   13.40   1
  -4   4 -21  143.21   10.60   1
   4  -3 -26   52.99    7.54   1
   4  -3 -26   56.67    7.83   1
   4  -3 -25   68.57    7.69   1
   4  -3 -25   91.75    8.79   1
   4  -3 -24   87.48    8.20   1
   4  -3 -24   72.21    7.98   1
   4  -3 -23   -1.91    5.50   1
   4  -3 -23   -2.85    4.82   1
   4  -3 -22  347.15   17.71   1
   4  -3 -22  340.20   17.69   1
   4  -3 -21   19.79    5.61   1
   4  -3 -21   18.83    5.85   1
   4  -3 -20   66.33    6.99   1
   4  -3 -20   65.32    7.24   1
   4  -3 -19   17.84    4.95   1
   4  -3 -19   24.06    5.44   1
   4  -3 -18  987.72   39.04   1
   4  -3 -18 1035.05   41.04   1
   4  -3 -17    4.66    4.05   1
   4  -3 -17    0.13    4.12   1
   4  -3 -16  922.35   36.36   1
   4  -3 -16  954.77   38.02   1
   4  -3 -15   47.12    5.53   1
   4  -3 -15   54.38    6.30   1
   4  -3 -14  176.27   10.30   1
   4  -3 -14  178.54   10.84   1
   4  -3 -13    2.72    3.75   1
   4  -3 -13   -2.64    3.62   1
   4  -3 -12 1836.15   66.49   1
   4  -3 -12 1759.51   64.56   1
   4  -3 -11    8.76    3.70   1
   4  -3 -11   10.87    4.07   1
  -4   3  10   82.21    5.83   1
   4  -3 -10   83.21    6.40   1
   4  -3 -10   91.50    7.24   1
  -4   3   9    2.40    3.32   1
   4  -3  -9    3.79    3.41   1
   4  -3  -9    0.78    3.63   1
  -4   3   8   78.69    5.84   1
   4  -3  -8   80.93    6.05   1
   4  -3  -8   76.43    6.54   1
  -4   3   7  605.28   23.96   1
   4  -3  -7  593.37   23.44   1
   4  -3  -7  589.16   24.19   1
  -4   3   6 3420.66  119.16   1
   4  -3  -6 3352.81  116.42   1
   4  -3  -6 3391.36  118.79   1
  -4   3   5 2192.48   77.79   1
   4  -3  -5 2134.12   75.04   1
   4  -3  -5 2141.69   76.50   1
  -4   3   4 1479.97   53.83   1
   4  -3  -4 1379.48   49.34   1
   4  -3  -4 1425.41   52.19   1
  -4   3   3 1343.03   49.28   1
   4  -3  -3 1286.61   45.96   1
   4  -3  -3 1298.39   47.86   1
  -4   3   2  681.49   26.94   1
   4  -3  -2  627.08   25.12   1
  -4   3   1 3147.38  110.34   1
   4  -3  -1 3142.89  110.14   1
  -4   3   0  859.91   33.14   1
   4  -3   0  855.97   32.85   1
  -4   3  -1   41.84    4.97   1
  -4   3  -1   38.52    3.73   1
   4  -3   1   39.90    4.83   1
  -4   3  -2   32.18    4.65   1
  -4   3  -2   34.14    3.85   1
   4  -3   2   33.27    4.54   1
  -4   3  -3  119.79    8.00   1
  -4   3  -3  116.90    6.83   1
   4  -3   3  114.12    7.58   1
  -4   3  -4 3563.23  124.80   1
  -4   3  -4 3765.90  130.38   1
  -4   3  -5   14.46    4.05   1
  -4   3  -5   14.36    3.66   1
  -4   3  -6    0.67    3.35   1
  -4   3  -6    2.37    3.33   1
  -4   3  -7   64.71    6.18   1
  -4   3  -7   73.58    5.93   1
  -4   3  -8 2423.95   86.66   1
  -4   3  -8 2495.62   88.39   1
  -4   3  -9    0.86    3.57   1
  -4   3  -9    7.04    3.96   1
  -4   3 -10  134.28    8.83   1
  -4   3 -10  128.48    8.36   1
  -4   3 -11  177.77   10.52   1
  -4   3 -11  182.83   10.42   1
  -4   3 -12   94.00    7.46   1
  -4   3 -12  101.90    7.69   1
  -4   3 -13  192.11   11.14   1
  -4   3 -13  188.56   10.88   1
  -4   3 -14   76.23    6.77   1
  -4   3 -14   72.75    6.88   1
  -4   3 -15   14.93    4.73   1
  -4   3 -15   11.10    4.93   1
  -4   3 -16   10.14    4.79   1
  -4   3 -16   10.99    4.96   1
  -4   3 -17   26.47    5.70   1
  -4   3 -18  124.48    9.26   1
  -4   3 -19   20.26    5.86   1
  -4   3 -20   46.58    6.78   1
  -4   3 -21   -2.80    5.00   1
  -4   3 -22    8.95    5.65   1
  -4   3 -23   11.44    6.83   1
   4  -2 -26   24.65    5.92   1
   4  -2 -25   14.25    5.89   1
   4  -2 -24  266.80   14.95   1
   4  -2 -23   92.76    8.24   1
   4  -2 -22   99.13    8.47   1
   4  -2 -21   85.97    7.84   1
   4  -2 -20   34.34    5.81   1
   4  -2 -19  121.75    8.94   1
   4  -2 -18   10.59    4.60   1
   4  -2 -17  124.61    8.71   1
   4  -2 -16  173.91   10.48   1
   4  -2 -15 1130.68   43.14   1
   4  -2 -14   61.55    6.02   1
   4  -2 -13  166.10    9.77   1
   4  -2 -12    1.21    3.53   1
  -4   2  11    6.85    3.04   1
   4  -2 -11    5.62    3.38   1
  -4   2  10  424.93   17.22   1
   4  -2 -10  464.94   19.64   1
  -4   2   9  123.39    7.11   1
   4  -2  -9  132.07    8.04   1
   4  -2  -9  131.21    8.52   1
  -4   2   8   47.68    4.60   1
   4  -2  -8   50.68    4.99   1
   4  -2  -8   45.59    5.20   1
  -4   2   7 1055.17   38.90   1
   4  -2  -7 1031.97   38.28   1
   4  -2  -7 1030.19   38.89   1
  -4   2   6   39.72    4.39   1
   4  -2  -6   33.07    4.13   1
   4  -2  -6   36.15    4.63   1
  -4   2   5   24.59    3.96   1
   4  -2  -5   29.81    3.86   1
   4  -2  -5   22.81    4.09   1
  -4   2   4 5042.67  173.80   1
   4  -2  -4 4946.92  169.87   1
   4  -2  -4 5035.92  173.79   1
  -4   2   3 1251.88   45.89   1
   4  -2  -3 1202.17   43.25   1
   4  -2  -3 1255.14   46.08   1
  -4   2   2  286.51   13.26   1
   4  -2  -2  266.97   11.48   1
   4  -2  -2  253.20   12.07   1
  -4   2   1  201.38   10.44   1
   4  -2  -1  184.33    9.72   1
  -4   2   0  508.34   20.95   1
   4  -2   0  514.12   20.94   1
  -4   2  -1 4787.76  165.59   1
  -4   2  -1 4698.29  161.24   1
   4  -2   1 4779.15  164.97   1
  -4   2  -2 1923.59   68.96   1
  -4   2  -2 1864.58   65.76   1
   4  -2   2 1950.45   69.47   1
  -4   2  -3  337.39   15.35   1
  -4   2  -3  314.52   13.59   1
   4  -2   3  306.65   13.91   1
  -4   2  -4  597.03   24.25   1
  -4   2  -4  592.20   23.20   1
  -4   2  -5    8.08    3.66   1
  -4   2  -5    4.85    3.25   1
  -4   2  -6  468.65   20.05   1
  -4   2  -6  470.56   19.50   1
  -4   2  -7 4221.99  146.96   1
  -4   2  -7 4106.79  142.58   1
  -4   2  -8  102.33    7.43   1
  -4   2  -8  116.02    7.63   1
  -4   2  -9 1971.86   71.10   1
  -4   2  -9 2042.32   73.28   1
  -4   2 -10  351.85   16.21   1
  -4   2 -10  377.39   17.07   1
  -4   2 -11  345.46   16.08   1
  -4   2 -11  344.31   16.10   1
  -4   2 -12   37.83    5.18   1
  -4   2 -12   46.79    5.62   1
  -4   2 -13   25.20    4.67   1
  -4   2 -13   16.03    4.53   1
  -4   2 -14   26.17    4.78   1
  -4   2 -14   25.66    5.10   1
  -4   2 -15   47.53    5.64   1
  -4   2 -15   53.16    6.23   1
  -4   2 -16    2.01    4.60   1
  -4   2 -17  245.13   13.61   1
  -4   2 -18    7.95    5.19   1
  -4   2 -19    1.95    5.06   1
  -4   2 -20   25.58    6.39   1
  -4   2 -21   30.22    6.59   1
  -4   2 -22   57.39    7.34   1
  -4   2 -23   10.59    6.81   1
  -4   2 -24    5.81    6.64   1
   4  -1 -26    7.22    5.82   1
   4  -1 -25    5.04    5.73   1
   4  -1 -24    3.00    5.20   1
   4  -1 -23   33.27    6.14   1
   4  -1 -22  128.98    9.53   1
   4  -1 -21   79.25    7.42   1
   4  -1 -20  108.46    8.71   1
   4  -1 -19   10.28    4.93   1
   4  -1 -18  274.78   14.40   1
   4  -1 -17  977.47   38.37   1
   4  -1 -16   10.21    4.34   1
   4  -1 -15  167.96   10.19   1
   4  -1 -14   92.21    7.17   1
   4  -1 -13  848.94   33.21   1
   4  -1 -12  247.04   12.48   1
   4  -1 -11  695.99   26.29   1
   4  -1 -11  733.63   28.94   1
  -4   1  10  542.81   21.18   1
   4  -1 -10  572.61   23.32   1
  -4   1   9  170.98    8.65   1
   4  -1  -9  186.49    9.95   1
  -4   1   8  297.04   13.02   1
   4  -1  -8  314.31   14.15   1
  -4   1   7   10.82    3.22   1
   4  -1  -7    8.65    3.32   1
  -4   1   6 2910.81  101.48   1
   4  -1  -6 2794.42   97.62   1
  -4   1   5 7665.21  262.08   1
   4  -1  -5 7572.18  258.79   1
   4  -1  -5 7550.84  258.61   1
  -4   1   4  595.40   23.43   1
   4  -1  -4  594.30   23.04   1
   4  -1  -4  612.41   24.20   1
  -4   1   3 6205.64  212.98   1
   4  -1  -3 6152.15  211.12   1
  -4   1   2    2.22    3.14   1
   4  -1  -2    1.28    3.01   1
  -4   1   1 1107.06   40.96   1
   4  -1  -1 1059.95   39.06   1
  -4   1   0  798.45   30.61   1
  -4   1   0  766.74   28.69   1
   4  -1   0  780.85   29.62   1
  -4   1  -1 1177.65   43.50   1
  -4   1  -1 1120.76   40.73   1
   4  -1   1 1168.28   42.68   1
  -4   1  -2 1314.43   48.16   1
  -4   1  -2 1250.82   45.23   1
   4  -1   2 1346.36   48.70   1
  -4   1  -3  624.99   24.91   1
  -4   1  -3  626.03   24.28   1
  -4   1  -4 5252.31  181.25   1
  -4   1  -4 5087.60  175.12   1
  -4   1  -5  576.60   23.38   1
  -4   1  -5  568.49   22.69   1
  -4   1  -6  351.06   15.77   1
  -4   1  -6  348.71   15.41   1
  -4   1  -7  383.36   16.99   1
  -4   1  -7  395.97   17.21   1
  -4   1  -8  609.50   24.75   1
  -4   1  -8  612.01   24.73   1
  -4   1  -9   12.08    3.85   1
  -4   1  -9    5.35    3.51   1
  -4   1 -10    6.09    3.74   1
  -4   1 -10    5.00    3.87   1
  -4   1 -11   27.97    4.45   1
  -4   1 -11   22.30    4.52   1
  -4   1 -12   35.23    4.91   1
  -4   1 -12   42.02    5.41   1
  -4   1 -13  953.34   36.67   1
  -4   1 -13 1129.71   43.33   1
  -4   1 -14  305.65   14.67   1
  -4   1 -14  466.78   20.95   1
  -4   1 -15 1482.57   54.76   1
  -4   1 -15 2138.73   77.98   1
  -4   1 -16   12.13    4.80   1
  -4   1 -17   25.56    5.33   1
  -4   1 -18  128.53    9.65   1
  -4   1 -19  834.19   34.62   1
  -4   1 -20   24.98    5.81   1
  -4   1 -21    2.49    5.39   1
  -4   1 -22   33.40    6.57   1
  -4   1 -23   21.07    7.53   1
  -4   1 -24   -4.87    5.71   1
   4   0 -26   25.79    6.73   1
   4   0 -25    5.98    5.69   1
   4   0 -24  309.24   16.50   1
   4   0 -23    5.59    5.53   1
   4   0 -22   25.98    5.54   1
   4   0 -21   -0.82    4.51   1
   4   0 -20 2661.15   96.24   1
   4   0 -19   -1.22    4.17   1
   4   0 -18  923.60   36.79   1
   4   0 -17    3.63    4.06   1
   4   0 -16  162.49   10.16   1
   4   0 -15   -1.73    3.59   1
   4   0 -14   96.36    7.52   1
   4   0 -12   16.87    3.64   1
   4   0 -12   26.43    4.49   1
   4   0 -11    0.86    3.17   1
   4   0 -11   -0.59    3.39   1
   4   0 -10 1070.11   39.24   1
   4   0 -10 1126.91   42.13   1
   4   0  -9    0.18    3.21   1
   4   0  -9   -0.24    3.19   1
  -4   0   816696.96  566.82   1
   4   0  -816976.10  576.92   1
  -4   0   7    0.79    2.90   1
   4   0  -7    4.32    3.19   1
   4   0  -6    0.11    3.02   1
  -4   0   5    1.49    2.89   1
  -4   0   4 1932.50   68.61   1
  -4   0   3   -0.71    2.75   1
  -4   0   2  871.37   32.84   1
   4   0  -2  839.37   31.42   1
  -4   0   1    3.35    3.11   1
   4   0  -1    5.85    2.97   1
  -4   0   023880.80  809.80   1
  -4   0   023519.18  797.20   1
   4   0   022741.36  770.68   1
  -4   0  -1    2.71    3.05   1
  -4   0  -1    2.00    2.94   1
  -4   0  -2    4.22    3.10   1
  -4   0  -2    0.56    2.92   1
   4   0   2    2.98    2.87   1
  -4   0  -3    0.60    3.02   1
  -4   0  -3    0.09    2.93   1
  -4   0  -4  301.83   13.96   1
  -4   0  -4  243.73   11.68   1
  -4   0  -5    5.15    3.20   1
  -4   0  -5    1.60    3.17   1
  -4   0  -6 4202.02  145.87   1
  -4   0  -6 4318.09  149.72   1
  -4   0  -7    3.12    3.42   1
  -4   0  -7    0.63    3.36   1
  -4   0  -8  347.15   15.71   1
  -4   0  -8  339.39   15.53   1
  -4   0  -9    0.04    3.35   1
  -4   0  -9   -1.99    3.32   1
  -4   0 -10  545.30   22.50   1
  -4   0 -10  550.16   23.04   1
  -4   0 -11    2.25    3.48   1
  -4   0 -11    1.11    3.82   1
  -4   0 -12   13.03    3.86   1
  -4   0 -12   13.57    4.42   1
  -4   0 -13    1.31    3.83   1
  -4   0 -13   -0.18    3.98   1
  -4   0 -14  768.30   30.33   1
  -4   0 -14 1110.79   42.96   1
  -4   0 -15   -0.23    4.18   1
  -4   0 -16  122.64    9.06   1
  -4   0 -17   -0.04    4.47   1
  -4   0 -18  190.05   11.89   1
  -4   0 -19    4.23    5.17   1
  -4   0 -20  522.01   23.93   1
  -4   0 -21    3.83    5.39   1
  -4   0 -22  243.24   14.29   1
  -4   0 -23   -1.88    5.22   1
  -4   0 -24    3.58    6.01   1
   4   1 -26    8.52    5.90   1
   4   1 -25    2.38    6.04   1
   4   1 -24   -1.60    5.04   1
   4   1 -23   45.97    6.73   1
   4   1 -22  133.09    9.91   1
   4   1 -21   85.90    7.84   1
   4   1 -20  114.91    8.88   1
   4   1 -19   11.87    4.61   1
   4   1 -18  259.57   14.15   1
   4   1 -17  923.02   36.76   1
   4   1 -16   16.51    4.76   1
   4   1 -15  154.13    9.76   1
   4   1 -14   86.85    7.25   1
   4   1 -13  853.95   32.31   1
   4   1 -13  831.88   32.83   1
   4   1 -12  235.50   11.40   1
   4   1 -12  234.03   12.20   1
   4   1 -11  721.34   27.81   1
   4   1 -11  736.22   29.23   1
   4   1 -10  570.84   22.74   1
   4   1 -10  580.18   23.76   1
   4   1  -9  190.93    9.91   1
   4   1  -9  176.10    9.74   1
   4   1  -8  290.44   13.26   1
   4   1  -8  294.15   13.72   1
   4   1  -7   11.94    3.83   1
  -4  -1   6 2926.99  102.26   1
  -4  -1   5 7424.26  254.14   1
  -4  -1   4  592.02   23.44   1
  -4  -1   3 6110.16  209.88   1
  -4  -1   2    1.53    3.08   1
  -4  -1   1 1076.49   40.01   1
  -4  -1   0  777.89   29.93   1
  -4  -1   0  780.73   29.77   1
  -4  -1  -1 1109.08   41.11   1
  -4  -1  -1 1139.74   41.97   1
   4   1   1 1190.71   42.76   1
  -4  -1  -2 1275.81   46.81   1
  -4  -1  -2 1307.98   47.74   1
  -4  -1  -3  625.88   24.92   1
  -4  -1  -3  651.08   25.65   1
  -4  -1  -4 5135.84  177.30   1
  -4  -1  -4 4972.66  171.70   1
  -4  -1  -5  583.83   23.60   1
  -4  -1  -5  576.74   23.33   1
  -4  -1  -6  344.09   15.50   1
  -4  -1  -6  348.40   15.70   1
  -4  -1  -7  413.73   17.92   1
  -4  -1  -7  380.82   16.94   1
  -4  -1  -8  601.81   24.34   1
  -4  -1  -8  584.18   23.99   1
  -4  -1  -9   10.66    3.73   1
  -4  -1  -9    6.09    3.86   1
  -4  -1 -10    8.69    3.69   1
  -4  -1 -10    7.17    4.00   1
  -4  -1 -11   30.40    4.69   1
  -4  -1 -11   25.30    4.67   1
  -4  -1 -12   38.13    4.83   1
  -4  -1 -12   32.44    5.06   1
  -4  -1 -13 1081.75   40.88   1
  -4  -1 -13 1116.74   43.03   1
  -4  -1 -14  288.64   13.83   1
  -4  -1 -14  430.54   19.80   1
  -4  -1 -15 2022.70   74.17   1
  -4  -1 -16   -1.87    3.95   1
  -4  -1 -17   29.97    5.46   1
  -4  -1 -18  146.51   10.13   1
  -4  -1 -19  814.92   34.00   1
  -4  -1 -20    5.14    4.91   1
  -4  -1 -21    5.27    5.53   1
  -4  -1 -22   46.17    7.26   1
  -4  -1 -23   20.82    7.05   1
  -4  -1 -24    3.70    6.26   1
   4   2 -26   37.84    7.44   1
   4   2 -25   12.39    6.55   1
   4   2 -24  296.12   16.29   1
   4   2 -23  115.51    9.60   1
   4   2 -21   79.64    7.79   1
   4   2 -20   36.19    5.92   1
   4   2 -19  120.61    9.20   1
   4   2 -18    6.80    4.84   1
   4   2 -17  138.45    9.52   1
   4   2 -16  189.45   11.37   1
   4   2 -15 1087.40   42.03   1
   4   2 -14   65.27    5.91   1
   4   2 -14   60.24    6.27   1
   4   2 -13  172.01    9.68   1
   4   2 -13  167.69   10.17   1
   4   2 -11    7.46    3.85   1
   4   2 -11    9.08    4.07   1
   4   2 -10  460.94   19.39   1
   4   2 -10  472.61   20.32   1
   4   2  -9  121.85    7.86   1
   4   2  -9  121.52    8.02   1
   4   2  -8   41.79    5.03   1
   4   2  -7 1002.86   37.66   1
   4   2  -6   31.68    4.76   1
   4   2  -5   22.10    4.42   1
   4   2  -4 4839.68  167.25   1
  -4  -2   3 1136.15   42.08   1
   4   2  -3 1218.28   45.03   1
  -4  -2   2  270.39   12.90   1
  -4  -2   1  194.86   10.29   1
  -4  -2   0  476.45   19.92   1
  -4  -2   0  524.97   21.41   1
  -4  -2  -1 4623.57  159.99   1
  -4  -2  -1 4697.41  162.42   1
  -4  -2  -2 1915.30   68.60   1
  -4  -2  -2 1901.69   68.04   1
  -4  -2  -3  348.03   15.63   1
  -4  -2  -4  616.45   24.78   1
  -4  -2  -4  576.70   23.43   1
  -4  -2  -5    7.38    3.44   1
  -4  -2  -5    4.74    3.49   1
  -4  -2  -6  455.79   19.35   1
  -4  -2  -6  447.14   19.27   1
  -4  -2  -6  419.05   16.71   1
  -4  -2  -7 4238.63  147.25   1
  -4  -2  -7 4205.66  146.47   1
  -4  -2  -7 3933.59  135.57   1
  -4  -2  -8  115.61    7.66   1
  -4  -2  -8  115.20    8.07   1
  -4  -2  -9 2103.82   75.24   1
  -4  -2  -9 2055.06   74.23   1
  -4  -2 -10  356.78   16.11   1
  -4  -2 -10  361.67   16.92   1
  -4  -2 -11  339.27   15.52   1
  -4  -2 -11  346.14   16.55   1
  -4  -2 -12   33.02    4.71   1
  -4  -2 -12   38.05    5.32   1
  -4  -2 -13   16.36    4.29   1
  -4  -2 -13   21.39    4.85   1
  -4  -2 -14   26.19    5.17   1
  -4  -2 -15   64.04    6.72   1
  -4  -2 -17  215.76   12.86   1
  -4  -2 -18   10.80    5.39   1
  -4  -2 -19    1.56    5.10   1
  -4  -2 -20   22.75    5.82   1
  -4  -2 -21   26.35    6.51   1
  -4  -2 -22   43.74    7.25   1
  -4  -2 -23   12.13    6.21   1
   4   3 -25   77.30    8.57   1
   4   3 -24   72.72    7.78   1
   4   3 -23    5.86    5.11   1
   4   3 -22  372.27   19.05   1
   4   3 -21   17.52    5.28   1
   4   3 -20   69.25    7.28   1
   4   3 -19   23.41    5.46   1
   4   3 -18  955.95   38.40   1
   4   3 -17    6.49    4.47   1
   4   3 -16  923.12   36.89   1
   4   3 -15   33.71    5.25   1
   4   3 -15   48.10    6.08   1
   4   3 -14  149.18    9.16   1
   4   3 -14  166.44   10.36   1
   4   3 -13   -2.24    3.85   1
   4   3 -13    1.84    3.96   1
   4   3 -12 1743.12   63.26   1
   4   3 -12 1717.92   62.99   1
   4   3 -11    8.77    4.15   1
   4   3 -11   13.81    4.18   1
   4   3 -10   86.05    7.03   1
   4   3 -10   83.74    6.88   1
   4   3  -9    7.11    3.82   1
   4   3  -8   69.65    6.38   1
   4   3  -7  572.77   23.55   1
   4   3  -6 3218.50  112.90   1
   4   3  -5 2110.80   75.51   1
   4   3  -4 1407.26   51.76   1
   4   3  -3 1305.92   48.32   1
   4   3  -2  612.21   24.87   1
   4   3  -1 3051.59  107.31   1
  -4  -3   0  895.86   34.31   1
   4   3   0  852.45   33.09   1
  -4  -3  -1   36.12    4.72   1
   4   3   1   46.60    5.93   1
  -4  -3  -2   36.80    4.77   1
  -4  -3  -2   34.46    4.68   1
   4   3   2   35.07    5.53   1
  -4  -3  -3  120.55    7.99   1
  -4  -3  -3  111.26    7.60   1
  -4  -3  -4 3655.04  127.78   1
  -4  -3  -4 3509.42  122.89   1
  -4  -3  -5   17.83    4.04   1
  -4  -3  -5   11.17    3.93   1
  -4  -3  -6   -0.29    3.41   1
  -4  -3  -7   81.87    6.69   1
  -4  -3  -7   61.90    4.89   1
  -4  -3  -8 2389.18   85.13   1
  -4  -3  -8 2252.26   80.99   1
  -4  -3  -9    7.57    4.07   1
  -4  -3  -9   -1.21    3.72   1
  -4  -3 -10  138.81    8.75   1
  -4  -3 -10  138.28    9.17   1
  -4  -3 -11  128.02    8.36   1
  -4  -3 -11  158.80   10.09   1
  -4  -3 -12   77.20    6.61   1
  -4  -3 -12  115.26    8.60   1
  -4  -3 -13  182.16   11.17   1
  -4  -3 -15    7.10    4.59   1
  -4  -3 -16   13.61    5.46   1
  -4  -3 -17   24.80    5.45   1
  -4  -3 -18  137.12   10.02   1
  -4  -3 -19   11.26    5.89   1
  -4  -3 -20   34.13    6.49   1
  -4  -3 -21    8.93    5.69   1
  -4  -3 -22   18.67    6.71   1
   4   4 -24    8.04    6.39   1
   4   4 -23  144.07   10.70   1
   4   4 -22   17.55    5.99   1
   4   4 -21   48.84    7.02   1
   4   4 -20   23.88    6.15   1
   4   4 -19  378.88   18.93   1
   4   4 -18  130.93    9.54   1
   4   4 -17  192.77   11.94   1
   4   4 -16    3.83    4.20   1
   4   4 -15  473.28   20.83   1
   4   4 -15  484.48   21.92   1
   4   4 -14   86.75    7.29   1
   4   4 -14   90.33    7.75   1
   4   4 -13  626.05   25.97   1
   4   4 -13  623.03   26.30   1
   4   4 -12   51.40    6.18   1
   4   4 -12   53.08    6.10   1
   4   4 -11  111.74    8.37   1
   4   4 -11   94.74    7.52   1
   4   4 -10   64.63    6.60   1
   4   4  -9  114.37    8.43   1
   4   4  -8 1320.90   49.36   1
   4   4  -7  122.53    8.59   1
   4   4  -5  362.07   16.84   1
   4   4  -4  195.97   11.13   1
   4   4  -3  510.05   21.82   1
   4   4  -2   36.91    5.56   1
   4   4  -1   13.66    4.57   1
   4   4   0 2025.23   73.10   1
  -4  -4  -1 1469.92   54.06   1
   4   4   1 1400.43   51.97   1
  -4  -4  -2  393.98   17.60   1
   4   4   2  414.51   18.65   1
  -4  -4  -3  437.96   19.14   1
   4   4   3  488.53   21.21   1
  -4  -4  -4  802.96   31.68   1
   4   4   4  815.91   32.28   1
  -4  -4  -5 2640.19   93.95   1
   4   4   5 2712.69   96.43   1
  -4  -4  -6   50.26    5.64   1
  -4  -4  -6   49.66    4.68   1
   4   4   6   68.55    6.91   1
  -4  -4  -7   69.47    6.40   1
   4   4   7   76.53    7.22   1
  -4  -4  -8   94.70    7.53   1
   4   4   8   94.98    7.82   1
  -4  -4  -9  337.49   16.45   1
   4   4   9  322.32   15.74   1
  -4  -4 -10   92.24    7.58   1
   4   4  10   93.94    7.86   1
  -4  -4 -11  800.83   32.65   1
   4   4  11  797.02   31.86   1
   4   4  12   29.39    5.44   1
  -4  -4 -14  460.53   21.32   1
  -4  -4 -15  114.45    8.90   1
  -4  -4 -16    0.85    4.38   1
  -4  -4 -17  892.90   36.84   1
  -4  -4 -18  101.64    8.95   1
  -4  -4 -19   52.02    7.23   1
  -4  -4 -20  240.97   14.35   1
  -4  -4 -21  169.31   11.88   1
  -4  -4 -22   -1.31    5.65   1
   4   5 -22  598.69   27.30   1
   4   5 -21    8.55    5.98   1
   4   5 -20   40.14    6.46   1
   4   5 -19   24.98    5.73   1
   4   5 -18   -2.04    4.92   1
   4   5 -17   -3.81    4.18   1
   4   5 -16   56.59    6.25   1
   4   5 -16   42.68    6.08   1
   4   5 -15   10.90    4.90   1
   4   5 -15   25.93    5.51   1
   4   5 -14  228.85   12.78   1
   4   5 -14  217.20   12.54   1
   4   5 -13   54.37    6.39   1
   4   5 -13   72.17    7.07   1
   4   5 -12   58.25    6.66   1
   4   5 -12   64.15    6.57   1
   4   5 -11  164.96   10.61   1
   4   5 -10  749.32   30.57   1
   4   5  -9   39.70    5.91   1
   4   5  -8  129.36    9.35   1
   4   5  -7  589.48   25.16   1
   4   5  -6    5.28    4.73   1
   4   5  -5    1.05    4.13   1
   4   5  -4  196.07   11.56   1
   4   5  -3 2455.06   88.05   1
   4   5  -2  652.41   27.16   1
   4   5  -1  550.15   23.67   1
   4   5   0 1970.37   71.74   1
   4   5   1   53.63    6.49   1
  -4  -5  -2 1782.23   64.98   1
   4   5   2 1747.67   64.17   1
  -4  -5  -3   48.49    5.59   1
   4   5   3   51.39    6.55   1
  -4  -5  -4    4.00    3.99   1
   4   5   4    4.35    4.66   1
  -4  -5  -5  121.36    8.44   1
   4   5   5  118.11    8.99   1
  -4  -5  -6    7.15    4.30   1
   4   5   6    7.15    4.45   1
  -4  -5  -7  216.68   12.15   1
   4   5   7  212.80   12.21   1
  -4  -5  -8  111.90    8.39   1
   4   5   8  130.78    9.40   1
  -4  -5  -9  226.83   12.65   1
   4   5   9  235.25   12.99   1
  -4  -5 -10  218.15   12.51   1
   4   5  10  225.99   12.60   1
  -4  -5 -11  125.58    9.16   1
   4   5  11  115.94    8.68   1
  -4  -5 -12   32.10    5.75   1
  -4  -5 -13   61.92    6.88   1
  -4  -5 -14  109.69    8.77   1
  -4  -5 -15   82.26    7.81   1
  -4  -5 -16   11.48    5.27   1
  -4  -5 -17    6.70    5.84   1
  -4  -5 -18   30.57    6.43   1
  -4  -5 -19  319.45   17.20   1
  -4  -5 -20  134.91   10.62   1
  -4  -5 -21    5.46    6.83   1
   4   6 -21   -1.72    5.09   1
   4   6 -20   39.43    6.93   1
   4   6 -19   24.24    6.24   1
   4   6 -18  227.98   13.57   1
   4   6 -17   22.07    5.97   1
   4   6 -17   13.37    5.55   1
   4   6 -16  108.93    8.58   1
   4   6 -16   99.01    8.70   1
   4   6 -15    7.37    4.99   1
   4   6 -14  393.75   18.94   1
   4   6 -14  423.19   20.11   1
   4   6 -13   17.59    5.07   1
   4   6 -13   13.25    4.78   1
   4   6 -12    4.74    4.80   1
   4   6 -12   21.59    5.13   1
   4   6 -11  107.48    8.66   1
   4   6 -10  855.11   34.61   1
   4   6  -9    9.01    4.72   1
   4   6  -8   63.81    7.19   1
   4   6  -7  408.71   19.36   1
   4   6  -6   63.97    7.48   1
   4   6  -5    5.22    4.74   1
   4   6  -4 2036.40   74.47   1
   4   6  -3  120.14    9.45   1
   4   6  -2   36.88    6.14   1
   4   6  -1   41.93    6.35   1
   4   6   0   30.49    5.94   1
   4   6   1  421.96   19.81   1
   4   6   2  212.26   12.63   1
  -4  -6  -3   17.78    4.68   1
   4   6   3   31.49    5.93   1
  -4  -6  -4  487.14   21.49   1
   4   6   4  510.46   22.95   1
  -4  -6  -5  224.25   12.48   1
   4   6   5  227.43   13.18   1
  -4  -6  -6  599.64   25.56   1
   4   6   6  628.15   26.85   1
  -4  -6  -7  920.40   36.65   1
   4   6   7  964.72   38.27   1
  -4  -6  -8 1045.28   41.04   1
   4   6   8 1066.26   41.69   1
  -4  -6  -9  335.10   16.77   1
   4   6   9  350.87   17.28   1
  -4  -6 -10  190.86   11.64   1
   4   6  10  210.94   12.36   1
  -4  -6 -11   21.45    5.18   1
  -4  -6 -12   90.22    8.21   1
  -4  -6 -13  237.28   13.64   1
  -4  -6 -14   85.79    8.16   1
  -4  -6 -15   22.34    6.06   1
  -4  -6 -16   85.11    8.52   1
  -4  -6 -17    1.57    5.44   1
  -4  -6 -18    3.45    5.82   1
  -4  -6 -19   18.36    7.12   1
   4   7 -20   35.49    6.86   1
   4   7 -19   17.73    6.53   1
   4   7 -18   12.19    6.16   1
   4   7 -17  164.65   11.06   1
   4   7 -17  155.71   10.81   1
   4   7 -16  103.68    8.86   1
   4   7 -16  100.54    8.69   1
   4   7 -15   12.51    5.70   1
   4   7 -15   18.58    5.85   1
   4   7 -14  201.61   12.49   1
   4   7 -14  227.44   13.54   1
   4   7 -13  165.58   11.32   1
   4   7 -13  148.93   10.27   1
   4   7 -12  657.42   28.42   1
   4   7 -12  613.30   26.60   1
   4   7 -11  461.94   21.56   1
   4   7 -10   73.23    7.50   1
   4   7  -8    4.37    5.15   1
   4   7  -7  605.65   26.54   1
   4   7  -6    9.06    5.10   1
   4   7  -5   67.27    7.59   1
   4   7  -4  105.02    9.00   1
   4   7  -3    9.29    5.28   1
   4   7  -2   25.23    5.86   1
   4   7  -1  785.30   32.75   1
   4   7   0   10.35    5.21   1
   4   7   1    3.78    4.79   1
   4   7   2   69.78    7.74   1
   4   7   3  426.34   20.44   1
   4   7   4    0.31    4.36   1
  -4  -7  -5   44.70    5.90   1
   4   7   5   46.38    6.45   1
  -4  -7  -6    9.45    4.94   1
   4   7   6   32.84    5.91   1
  -4  -7  -7  261.99   14.24   1
   4   7   7  268.25   14.67   1
  -4  -7  -8  438.52   20.52   1
   4   7   8  441.74   20.71   1
  -4  -7  -9  186.79   11.77   1
   4   7   9  186.44   11.66   1
  -4  -7 -10   33.74    5.85   1
   4   7  10   44.71    6.41   1
  -4  -7 -11   10.48    5.29   1
  -4  -7 -12   10.66    5.32   1
  -4  -7 -13  337.75   17.61   1
  -4  -7 -14    1.20    5.38   1
  -4  -7 -15   81.93    8.37   1
  -4  -7 -16   48.56    7.24   1
  -4  -7 -17    6.34    6.47   1
  -4  -7 -18   20.52    7.21   1
   4   8 -19    6.61    6.68   1
   4   8 -18    1.85    6.12   1
   4   8 -17   11.52    5.93   1
   4   8 -17    2.27    5.68   1
   4   8 -16   13.20    6.24   1
   4   8 -16   -5.04    5.12   1
   4   8 -15   25.70    6.24   1
   4   8 -15   10.75    5.48   1
   4   8 -14  292.53   15.97   1
   4   8 -14  283.14   15.72   1
   4   8 -13   54.44    7.00   1
   4   8 -13   59.56    7.18   1
   4   8 -12   70.96    7.90   1
   4   8 -12   61.73    6.98   1
   4   8 -11   35.96    6.55   1
   4   8 -10  292.40   16.11   1
   4   8  -9    5.55    5.31   1
   4   8  -8   71.27    7.95   1
   4   8  -7    5.72    5.27   1
   4   8  -6   77.39    8.20   1
   4   8  -5  193.97   12.59   1
   4   8  -4   13.94    5.70   1
   4   8  -3   44.00    6.80   1
   4   8  -2   29.29    6.23   1
   4   8  -1   33.30    6.21   1
   4   8   0    0.82    5.09   1
   4   8   1   58.89    7.38   1
   4   8   2  624.14   27.75   1
   4   8   3  557.95   25.44   1
   4   8   4    4.76    5.33   1
  -4  -8  -5  188.12   11.56   1
   4   8   5  207.77   13.05   1
  -4  -8  -6  215.25   12.54   1
   4   8   6  194.53   12.50   1
  -4  -8  -7   41.99    6.34   1
   4   8   7   47.13    6.89   1
  -4  -8  -8    9.61    5.00   1
   4   8   8    3.60    5.20   1
  -4  -8  -9   36.17    6.44   1
   4   8   9   38.06    6.51   1
  -4  -8 -10  169.81   11.25   1
  -4  -8 -11  303.95   16.48   1
  -4  -8 -12  229.45   13.84   1
  -4  -8 -13    3.77    5.91   1
  -4  -8 -14   -0.49    5.24   1
  -4  -8 -15   74.08    8.30   1
  -4  -8 -16    0.63    6.14   1
   4   9 -17   14.27    6.89   1
   4   9 -17    8.51    6.92   1
   4   9 -16   99.88    9.21   1
   4   9 -16   88.59    8.81   1
   4   9 -15    4.65    6.47   1
   4   9 -15   19.76    7.22   1
   4   9 -14    3.84    6.20   1
   4   9 -14    2.01    5.86   1
   4   9 -13   21.79    6.56   1
   4   9 -12   51.81    7.47   1
   4   9 -12   31.47    6.26   1
   4   9 -11   17.32    5.93   1
   4   9 -10   60.36    8.02   1
   4   9  -8  346.17   18.41   1
   4   9  -7   13.52    6.01   1
   4   9  -6   38.48    7.14   1
   4   9  -5   98.17    9.11   1
   4   9  -4   10.91    6.14   1
   4   9  -3   94.23    9.12   1
   4   9  -2    2.83    5.25   1
   4   9  -1   -2.81    4.94   1
   4   9   0  191.13   12.90   1
   4   9   1   27.51    6.22   1
   4   9   2  127.49   10.35   1
   4   9   3  280.64   16.04   1
   4   9   4   98.55    9.28   1
   4   9   5   39.57    6.82   1
   4   9   6   32.06    6.99   1
  -4  -9  -7   -1.46    5.38   1
   4   9   7    0.17    5.85   1
  -4  -9  -8   28.26    6.40   1
   4   9   8   40.13    7.12   1
  -4  -9  -9    6.15    6.07   1
  -4  -9 -10   64.28    7.60   1
  -4  -9 -11    0.09    5.87   1
  -4  -9 -12    5.53    6.42   1
  -4  -9 -13   15.20    6.37   1
  -4  -9 -14   25.12    7.24   1
   4  10 -13   51.19    7.94   1
   4  10 -12   33.23    7.71   1
   4  10 -12   18.64    6.82   1
   4  10 -11   11.58    6.46   1
   4  10 -10   25.53    6.62   1
   4  10  -9   79.36    8.74   1
   4  10  -8   14.62    6.41   1
   4  10  -7    6.96    6.15   1
   4  10  -6    7.28    6.41   1
   4  10  -5   98.33    9.39   1
   4  10  -4  108.21    9.86   1
   4  10  -3   68.49    8.08   1
   4  10  -2   -2.55    5.51   1
   4  10  -1   13.10    6.82   1
   4  10   0    4.86    6.41   1
   4  10   1  149.83   11.53   1
   4  10   2    6.52    6.24   1
   4  10   3   13.65    7.08   1
   4  10   4   49.53    8.13   1
   4  10   5   19.82    6.91   1
   4  10   6   17.94    7.42   1
   4  10   7   17.25    6.97   1
  -4 -10 -10    1.28    6.13   1
  -4 -10 -11  101.77    9.87   1
   4  11  -2   66.10    8.99   1
   4  11  -1    4.25    6.94   1
   4  11   0   21.16    7.79   1
   4  11   1   44.32    7.86   1
   4  11   2   17.91    7.51   1
   4  11   3    8.14    7.35   1
   4  11   4   93.83    9.92   1
   4  11   5    1.94    7.07   1
  -5  11   4   11.40    7.28   1
  -5  11   3    0.14    6.37   1
  -5  11   2    3.41    6.77   1
  -5  11   1   -0.70    6.43   1
  -5  11   0   81.75    9.39   1
   5 -10 -12   -6.23    5.36   1
   5 -10 -11   53.30    8.12   1
   5 -10 -10    5.21    6.76   1
   5 -10  -9   28.81    7.40   1
   5 -10  -8    8.71    6.35   1
   5 -10  -7   98.01    9.21   1
   5 -10  -6    5.38    6.01   1
  -5  10   5   27.04    6.69   1
   5 -10  -5    8.09    6.10   1
  -5  10   4   35.21    6.93   1
   5 -10  -4   27.62    6.62   1
  -5  10   3   52.16    7.58   1
   5 -10  -3   45.10    7.21   1
  -5  10   2   29.25    6.40   1
  -5  10   1   17.90    6.12   1
  -5  10   0    2.06    6.20   1
  -5  10  -1   29.76    6.99   1
  -5  10  -2   -2.33    6.00   1
  -5  10  -3  103.46    9.77   1
  -5  10  -4   23.91    7.76   1
  -5  10  -5   27.47    7.93   1
  -5  10  -6   22.42    6.97   1
  -5  10  -7  106.17    9.88   1
   5  -9 -16   33.06    7.63   1
   5  -9 -15   42.80    7.32   1
   5  -9 -14   68.82    8.26   1
   5  -9 -13   -2.20    5.44   1
   5  -9 -12    4.03    5.76   1
   5  -9 -10  157.11   11.09   1
   5  -9  -9    4.01    5.32   1
   5  -9  -8   -0.72    5.06   1
   5  -9  -7    5.98    5.27   1
  -5   9   6  246.98   14.18   1
   5  -9  -6  236.78   14.03   1
  -5   9   5   31.25    6.55   1
   5  -9  -5   22.02    6.22   1
   5  -9  -4    4.43    5.19   1
  -5   9   3   89.89    8.38   1
   5  -9  -3   93.36    8.39   1
  -5   9   2    8.96    5.84   1
   5  -9  -2   11.07    5.48   1
  -5   9   1   41.83    6.76   1
  -5   9   0  112.47    9.48   1
  -5   9  -1   -4.02    4.82   1
  -5   9  -2  276.06   15.76   1
  -5   9  -3   30.51    6.47   1
  -5   9  -4  138.55   10.78   1
  -5   9  -5    1.91    5.75   1
  -5   9  -6  126.13   10.35   1
  -5   9  -7    5.84    6.03   1
  -5   9  -8   33.52    7.22   1
  -5   9 -10   47.48    7.59   1
  -5   9 -11   11.63    6.52   1
  -5   9 -12    8.80    6.78   1
   5  -8 -19    5.31    6.90   1
   5  -8 -18   28.50    7.95   1
   5  -8 -17    8.59    6.75   1
   5  -8 -16   -0.10    5.98   1
   5  -8 -15   10.42    5.99   1
   5  -8 -14    1.73    5.10   1
   5  -8 -13   45.74    6.80   1
   5  -8 -12  197.74   12.60   1
   5  -8 -11   76.47    7.92   1
   5  -8 -10    4.76    4.73   1
   5  -8  -9  453.29   21.50   1
   5  -8  -8  505.78   23.28   1
  -5   8   7   12.81    5.26   1
   5  -8  -7   17.57    5.63   1
  -5   8   6    7.41    4.94   1
   5  -8  -6    0.55    4.87   1
  -5   8   5   24.21    5.55   1
   5  -8  -5    9.54    5.25   1
  -5   8   4   14.23    4.97   1
   5  -8  -4    5.41    4.70   1
  -5   8   3  101.53    8.53   1
   5  -8  -3   89.13    7.99   1
  -5   8   2    6.54    4.95   1
   5  -8  -2    7.39    4.81   1
  -5   8   1   38.24    6.08   1
  -5   8   0   -1.96    4.39   1
  -5   8  -1    5.93    4.84   1
  -5   8  -2  137.94   10.34   1
  -5   8  -3  158.54   11.19   1
  -5   8  -4   27.84    6.16   1
  -5   8  -5   45.62    6.90   1
  -5   8  -6    5.12    5.41   1
  -5   8  -7  621.24   27.87   1
  -5   8  -9   15.71    5.98   1
  -5   8 -10   -4.48    5.01   1
  -5   8 -11   37.19    6.87   1
  -5   8 -12   46.90    7.21   1
  -5   8 -13   32.27    6.84   1
  -5   8 -14  197.13   13.18   1
  -5   8 -15    5.34    6.64   1
  -5   8 -16   21.76    7.76   1
   5  -7 -21  121.05   10.43   1
   5  -7 -20   11.97    5.80   1
   5  -7 -19   55.11    7.53   1
   5  -7 -18   10.56    6.00   1
   5  -7 -17   75.98    8.13   1
   5  -7 -16  301.30   16.44   1
   5  -7 -15   36.33    6.37   1
   5  -7 -14  241.84   14.09   1
   5  -7 -13    3.55    5.48   1
   5  -7 -12   86.27    7.94   1
   5  -7 -11  278.95   15.07   1
   5  -7 -10  184.05   11.59   1
   5  -7  -9  584.62   25.68   1
  -5   7   8  213.25   11.97   1
   5  -7  -8  217.06   12.77   1
  -5   7   7   35.48    5.60   1
   5  -7  -7   35.18    5.90   1
  -5   7   6    9.94    4.98   1
   5  -7  -6   11.17    4.81   1
  -5   7   5  334.31   16.54   1
   5  -7  -5  308.77   15.85   1
  -5   7   4  128.26    9.28   1
   5  -7  -4  113.35    8.67   1
  -5   7   3   31.59    5.58   1
   5  -7  -3   35.72    5.70   1
  -5   7   2   23.94    5.66   1
   5  -7  -2   18.59    4.86   1
  -5   7   1   55.31    6.76   1
   5  -7  -1   44.84    5.88   1
  -5   7   0    4.98    4.58   1
   5  -7   0   -2.45    4.23   1
  -5   7  -1  811.23   33.46   1
   5  -7   1  774.46   31.81   1
  -5   7  -2   23.50    5.51   1
  -5   7  -3  258.77   14.47   1
  -5   7  -4    5.95    4.89   1
  -5   7  -5  263.55   14.71   1
  -5   7  -7    9.46    5.57   1
  -5   7  -8    3.87    5.07   1
  -5   7  -9   78.99    8.03   1
  -5   7 -10   92.37    8.46   1
  -5   7 -11  324.33   17.30   1
  -5   7 -12   25.97    6.00   1
  -5   7 -13   88.93    8.45   1
  -5   7 -14    7.55    5.92   1
  -5   7 -15   47.70    7.41   1
  -5   7 -16    0.71    5.43   1
  -5   7 -17   15.30    6.87   1
  -5   7 -18    4.28    6.61   1
   5  -6 -23    4.39    6.03   1
   5  -6 -22   46.54    7.47   1
   5  -6 -21   32.30    7.21   1
   5  -6 -20   45.55    7.07   1
   5  -6 -19   54.13    7.36   1
   5  -6 -18  399.87   19.96   1
   5  -6 -17   -1.27    4.82   1
   5  -6 -16  177.56   11.78   1
   5  -6 -15   22.30    5.71   1
   5  -6 -14   34.54    6.06   1
   5  -6 -13  374.48   18.44   1
   5  -6 -12  367.87   18.09   1
   5  -6 -11  294.86   15.50   1
   5  -6 -10  249.43   13.74   1
  -5   6   9    2.61    4.23   1
   5  -6  -9    1.01    4.39   1
  -5   6   8  609.51   25.23   1
   5  -6  -8  574.31   24.88   1
  -5   6   7  228.53   12.23   1
   5  -6  -7  224.09   12.63   1
  -5   6   6  145.31    9.36   1
   5  -6  -6  133.73    9.36   1
  -5   6   5   12.44    4.43   1
   5  -6  -5    8.11    4.35   1
  -5   6   4  303.65   15.16   1
   5  -6  -4  287.02   14.68   1
  -5   6   3  218.85   12.31   1
   5  -6  -3  214.22   12.15   1
  -5   6   2 2245.74   81.35   1
   5  -6  -2 2191.15   79.43   1
  -5   6   1  150.77    9.96   1
   5  -6  -1  139.41    9.53   1
  -5   6   0   53.89    6.45   1
   5  -6   0   40.83    5.55   1
  -5   6  -1  813.55   33.06   1
   5  -6   1  757.93   30.87   1
  -5   6  -2   37.97    5.86   1
   5  -6   2   27.66    5.26   1
  -5   6  -3    6.59    4.42   1
  -5   6  -4  115.72    9.06   1
  -5   6  -5   38.52    5.81   1
  -5   6  -6    0.49    4.29   1
  -5   6  -7  305.46   15.92   1
  -5   6  -8  342.42   17.29   1
  -5   6  -9  108.69    8.88   1
  -5   6 -10    2.30    4.83   1
  -5   6 -11  214.06   12.92   1
  -5   6 -12  218.29   13.08   1
  -5   6 -13  101.22    8.61   1
  -5   6 -14  185.85   11.95   1
  -5   6 -15   19.13    6.46   1
  -5   6 -16   11.62    6.01   1
  -5   6 -17   11.97    5.57   1
  -5   6 -18   -3.02    5.60   1
   5  -5 -24    7.23    6.80   1
   5  -5 -23   14.67    7.02   1
   5  -5 -22    3.35    5.54   1
   5  -5 -21   48.88    7.11   1
   5  -5 -20   37.60    6.52   1
   5  -5 -19   31.15    6.32   1
   5  -5 -18  142.07   10.30   1
   5  -5 -17   27.51    5.78   1
   5  -5 -14  269.76   14.68   1
   5  -5 -13   57.31    6.57   1
   5  -5 -12  134.30    9.49   1
   5  -5 -11    9.22    4.40   1
   5  -5 -10  119.94    8.70   1
  -5   5   9   85.05    6.71   1
  -5   5   8  164.66    9.67   1
   5  -5  -8  162.18   10.18   1
  -5   5   7   52.53    5.59   1
   5  -5  -7   64.12    6.53   1
  -5   5   6 1408.36   52.21   1
   5  -5  -6 1239.49   46.99   1
  -5   5   5 1078.76   41.09   1
   5  -5  -5 1037.13   40.03   1
  -5   5   4  640.98   26.29   1
   5  -5  -4  634.16   26.33   1
  -5   5   3   12.98    4.13   1
   5  -5  -3   20.65    4.57   1
  -5   5   2   23.09    4.73   1
  -5   5   1  603.73   25.27   1
   5  -5  -1  594.27   24.94   1
  -5   5   0   27.09    4.92   1
   5  -5   0   24.08    4.76   1
  -5   5  -1   32.30    5.23   1
  -5   5  -2    2.77    3.93   1
   5  -5   2    2.60    3.83   1
  -5   5  -4  428.96   19.68   1
  -5   5  -5 2870.03  102.55   1
  -5   5  -6   37.00    5.75   1
  -5   5  -7  710.31   29.64   1
  -5   5  -8  192.03   11.78   1
  -5   5  -9  243.86   13.57   1
  -5   5 -10  555.77   24.58   1
  -5   5 -11   -1.99    4.41   1
  -5   5 -12   78.80    7.57   1
  -5   5 -13   -2.24    4.31   1
  -5   5 -14   24.55    5.41   1
  -5   5 -15   10.07    5.05   1
  -5   5 -16  100.13    8.64   1
  -5   5 -17   72.57    7.54   1
   5  -4 -25   -6.62    5.61   1
   5  -4 -25    5.14    6.00   1
   5  -4 -24   77.27    7.93   1
   5  -4 -24   99.79    9.22   1
   5  -4 -23  106.83    8.84   1
   5  -4 -23  112.61    9.88   1
   5  -4 -22   -0.87    4.75   1
   5  -4 -22    5.74    5.69   1
   5  -4 -21   12.22    5.65   1
   5  -4 -21   13.76    5.66   1
   5  -4 -20    6.80    5.20   1
   5  -4 -20   12.08    5.09   1
   5  -4 -19   33.23    5.70   1
   5  -4 -19   40.65    6.46   1
   5  -4 -18    5.19    4.49   1
   5  -4 -18   -0.55    4.49   1
   5  -4 -17   30.65    5.46   1
   5  -4 -17   31.98    5.92   1
   5  -4 -16   56.70    6.18   1
   5  -4 -16   47.30    6.32   1
   5  -4 -15  250.01   13.05   1
   5  -4 -15  246.62   13.78   1
   5  -4 -14   43.89    5.40   1
   5  -4 -14   39.19    5.71   1
   5  -4 -13  461.14   19.97   1
   5  -4 -13  663.35   27.92   1
   5  -4 -12  296.94   14.17   1
   5  -4 -12  388.40   18.32   1
   5  -4 -11  589.37   23.97   1
   5  -4 -11  604.41   25.62   1
  -5   4  10   46.71    4.94   1
   5  -4 -10   39.55    4.84   1
   5  -4 -10   48.81    5.95   1
  -5   4   9  545.62   22.31   1
   5  -4  -9  545.72   22.08   1
   5  -4  -9  532.17   22.94   1
  -5   4   8    2.55    3.56   1
   5  -4  -8    1.02    3.28   1
   5  -4  -8    0.49    3.67   1
  -5   4   7  972.20   36.94   1
   5  -4  -7  967.12   35.94   1
   5  -4  -7  967.51   37.46   1
  -5   4   6 1469.16   53.92   1
   5  -4  -6 1327.71   47.87   1
   5  -4  -6 1387.17   51.54   1
  -5   4   5    6.05    3.61   1
   5  -4  -5    3.68    3.04   1
   5  -4  -5    6.49    3.92   1
  -5   4   4 1100.69   41.60   1
   5  -4  -4 1024.49   39.19   1
  -5   4   3 1067.28   40.57   1
   5  -4  -3  999.35   38.29   1
  -5   4   2   71.62    6.41   1
   5  -4  -2   62.42    6.02   1
  -5   4   1  142.01    9.01   1
   5  -4  -1  140.84    8.85   1
  -5   4   0   25.08    4.54   1
   5  -4   0   26.29    4.55   1
  -5   4  -1  374.08   17.27   1
   5  -4   1  374.85   17.01   1
  -5   4  -2    1.78    3.69   1
   5  -4   2   -1.29    3.52   1
  -5   4  -3    9.72    4.31   1
   5  -4   3    5.01    3.87   1
  -5   4  -4   11.24    4.22   1
  -5   4  -5   63.32    6.46   1
  -5   4  -5   51.20    4.89   1
  -5   4  -6   13.38    4.32   1
  -5   4  -6    7.47    3.68   1
  -5   4  -7 1113.35   42.92   1
  -5   4  -7 1123.13   41.76   1
  -5   4  -8   -0.97    4.08   1
  -5   4  -8    3.14    3.84   1
  -5   4  -9   44.45    5.79   1
  -5   4  -9   44.86    5.31   1
  -5   4 -10    5.55    4.49   1
  -5   4 -10    7.54    4.13   1
  -5   4 -11    3.12    4.30   1
  -5   4 -11    5.02    4.37   1
  -5   4 -12  340.76   16.90   1
  -5   4 -12  319.52   15.41   1
  -5   4 -13  613.77   26.34   1
  -5   4 -13  603.36   25.44   1
  -5   4 -14   51.08    6.26   1
  -5   4 -14   38.83    5.70   1
  -5   4 -15   -0.75    4.80   1
  -5   4 -16   21.69    5.40   1
  -5   4 -17 1638.47   61.52   1
   5  -3 -26   61.97    7.85   1
   5  -3 -26   53.29    7.51   1
   5  -3 -25    9.38    6.58   1
   5  -3 -25    2.30    5.79   1
   5  -3 -24   38.00    7.18   1
   5  -3 -24   53.46    7.21   1
   5  -3 -23   24.32    6.40   1
   5  -3 -23   35.58    6.59   1
   5  -3 -22   87.56    8.10   1
   5  -3 -22   91.96    8.47   1
   5  -3 -21   -1.84    4.45   1
   5  -3 -21   -1.86    4.55   1
   5  -3 -20  337.93   16.86   1
   5  -3 -20  344.40   17.78   1
   5  -3 -19   96.99    7.89   1
   5  -3 -19  108.96    8.89   1
   5  -3 -18   40.65    5.68   1
   5  -3 -18   52.64    6.55   1
   5  -3 -17   11.03    4.77   1
   5  -3 -17    9.46    5.09   1
   5  -3 -16  954.55   37.41   1
   5  -3 -16  962.92   38.43   1
   5  -3 -15   -1.16    3.81   1
   5  -3 -15   -2.21    3.97   1
   5  -3 -14 1197.32   45.20   1
   5  -3 -14 1236.12   47.39   1
   5  -3 -13  310.23   14.84   1
   5  -3 -13  344.01   16.79   1
   5  -3 -12  107.84    7.53   1
   5  -3 -12  113.01    8.33   1
   5  -3 -11   10.40    3.97   1
   5  -3 -11   10.12    4.28   1
  -5   3  10  416.94   17.48   1
   5  -3 -10  437.62   18.66   1
   5  -3 -10  437.07   19.53   1
  -5   3   9   24.77    4.09   1
   5  -3  -9   21.44    4.06   1
   5  -3  -9   22.02    4.53   1
  -5   3   8    0.09    3.15   1
   5  -3  -8    1.40    3.32   1
   5  -3  -8    0.08    3.53   1
  -5   3   7  287.05   13.35   1
   5  -3  -7  292.06   13.12   1
   5  -3  -7  279.67   13.73   1
  -5   3   6  932.69   35.34   1
   5  -3  -6  928.69   34.49   1
   5  -3  -6  908.76   35.09   1
  -5   3   5  593.70   24.03   1
   5  -3  -5  584.21   22.60   1
   5  -3  -5  566.04   23.38   1
  -5   3   4 2321.96   82.51   1
   5  -3  -4 2260.30   78.94   1
   5  -3  -4 2244.59   80.03   1
  -5   3   3  292.96   13.89   1
  -5   3   2  161.89    9.44   1
   5  -3  -2  148.55    8.89   1
  -5   3   1  775.58   30.46   1
   5  -3  -1  729.25   28.76   1
  -5   3   0 1310.41   48.65   1
   5  -3   0 1316.78   48.58   1
  -5   3  -1  845.56   33.00   1
   5  -3   1  842.92   32.60   1
  -5   3  -2    4.92    3.53   1
  -5   3  -2   -0.16    2.87   1
   5  -3   2    2.65    3.37   1
  -5   3  -3  539.54   22.73   1
  -5   3  -3  489.59   19.46   1
   5  -3   3  494.57   20.79   1
  -5   3  -4   -1.26    3.41   1
  -5   3  -4    1.12    3.16   1
  -5   3  -5   37.13    5.01   1
  -5   3  -5   40.54    4.51   1
  -5   3  -6  933.68   36.38   1
  -5   3  -6  949.97   35.72   1
  -5   3  -7    6.04    3.82   1
  -5   3  -7    5.26    3.72   1
  -5   3  -8   77.43    6.88   1
  -5   3  -8   84.19    6.48   1
  -5   3  -9 1219.69   46.33   1
  -5   3  -9 1282.39   47.61   1
  -5   3 -10  406.29   18.74   1
  -5   3 -10  422.20   18.62   1
  -5   3 -11   16.29    4.52   1
  -5   3 -11   18.31    4.59   1
  -5   3 -12  142.72    9.47   1
  -5   3 -12  152.23    9.51   1
  -5   3 -13  111.64    8.31   1
  -5   3 -13  109.04    8.10   1
  -5   3 -14  562.15   24.25   1
  -5   3 -14  588.78   25.11   1
  -5   3 -15   88.97    7.48   1
  -5   3 -15   84.97    7.50   1
  -5   3 -16  384.00   18.18   1
  -5   3 -16  411.70   19.44   1
  -5   3 -17  191.25   11.43   1
  -5   3 -17  195.97   11.95   1
  -5   3 -18    3.53    5.43   1
  -5   3 -19  199.18   12.36   1
  -5   3 -20    6.68    6.15   1
  -5   3 -21  190.49   12.22   1
  -5   3 -22    7.02    6.14   1
  -5   3 -23   31.37    7.07   1
   5  -2 -26    2.77    5.69   1
   5  -2 -25   -1.46    4.81   1
   5  -2 -24  174.22   11.40   1
   5  -2 -23   21.19    6.44   1
   5  -2 -22  250.35   13.94   1
   5  -2 -21  221.89   12.79   1
   5  -2 -20    9.25    5.27   1
   5  -2 -19    0.46    4.48   1
   5  -2 -18   90.09    7.49   1
   5  -2 -17  604.70   25.58   1
   5  -2 -16    3.79    4.09   1
   5  -2 -15   43.48    5.45   1
   5  -2 -14   91.96    7.17   1
   5  -2 -13 1258.14   47.08   1
   5  -2 -12  289.28   13.95   1
  -5   2  11 1213.24   44.06   1
   5  -2 -11 1315.98   48.61   1
   5  -2 -11 1385.80   51.68   1
  -5   2  10  726.20   27.71   1
   5  -2 -10  740.71   28.93   1
   5  -2 -10  806.01   31.94   1
  -5   2   9  145.45    8.11   1
   5  -2  -9  168.15    9.25   1
   5  -2  -9  170.76    9.99   1
  -5   2   8  173.81    9.19   1
   5  -2  -8  181.92    9.60   1
   5  -2  -8  173.40    9.97   1
  -5   2   7 1497.15   54.14   1
   5  -2  -7 1499.49   54.08   1
   5  -2  -7 1403.88   51.68   1
  -5   2   6  527.58   21.42   1
   5  -2  -6  534.02   21.24   1
   5  -2  -6  540.99   22.35   1
  -5   2   5  997.31   37.41   1
   5  -2  -5  905.66   33.60   1
   5  -2  -5  922.18   35.16   1
  -5   2   4   69.62    5.84   1
   5  -2  -4   53.36    4.57   1
   5  -2  -4   60.44    5.59   1
  -5   2   3 2078.03   74.10   1
   5  -2  -3 1970.34   69.24   1
   5  -2  -3 1948.37   69.67   1
  -5   2   2 3652.83  127.35   1
   5  -2  -2 3289.35  113.63   1
   5  -2  -2 3607.02  125.66   1
  -5   2   1  903.85   34.55   1
   5  -2  -1  929.63   35.16   1
  -5   2   0  107.39    7.37   1
   5  -2   0  112.11    7.34   1
  -5   2  -1 1675.21   60.77   1
  -5   2  -1 1568.69   55.73   1
   5  -2   1 1623.71   58.58   1
  -5   2  -2 1400.07   51.56   1
  -5   2  -2 1338.97   48.15   1
   5  -2   2 1420.00   51.71   1
  -5   2  -3 2090.52   74.95   1
  -5   2  -3 2024.22   71.47   1
   5  -2   3 2102.47   74.75   1
  -5   2  -4  206.78   11.11   1
  -5   2  -4  186.95    9.49   1
  -5   2  -5    8.22    4.03   1
  -5   2  -5    8.37    3.46   1
  -5   2  -6   43.25    5.24   1
  -5   2  -6   43.39    4.74   1
  -5   2  -7   11.32    3.99   1
  -5   2  -7    6.59    3.67   1
  -5   2  -8   78.79    6.66   1
  -5   2  -8   81.34    6.43   1
  -5   2  -9 1941.29   70.40   1
  -5   2  -9 1897.82   68.45   1
  -5   2 -10  157.39    9.77   1
  -5   2 -10  170.01    9.88   1
  -5   2 -11  290.09   14.42   1
  -5   2 -11  295.65   14.51   1
  -5   2 -12  135.36    8.99   1
  -5   2 -12  127.30    8.65   1
  -5   2 -13  875.52   34.66   1
  -5   2 -13  911.12   35.98   1
  -5   2 -14  198.20   11.28   1
  -5   2 -14  215.09   12.09   1
  -5   2 -15    6.39    4.59   1
  -5   2 -15    3.36    4.02   1
  -5   2 -16    5.34    4.70   1
  -5   2 -16    3.66    4.23   1
  -5   2 -17  218.91   12.62   1
  -5   2 -18    1.78    4.65   1
  -5   2 -19  150.81   10.58   1
  -5   2 -20   18.10    5.72   1
  -5   2 -21   11.30    6.30   1
  -5   2 -22   20.03    6.86   1
  -5   2 -23  163.70   11.87   1
   5  -1 -26    2.30    6.27   1
   5  -1 -25   77.71    8.02   1
   5  -1 -24   29.81    6.03   1
   5  -1 -23    2.51    5.17   1
   5  -1 -22  211.61   12.62   1
   5  -1 -21   16.93    5.88   1
   5  -1 -20  259.68   14.08   1
   5  -1 -19   43.93    5.91   1
   5  -1 -18  608.07   26.00   1
   5  -1 -17   40.17    5.49   1
   5  -1 -16    1.03    3.97   1
   5  -1 -15  172.86   10.30   1
   5  -1 -14  280.60   13.95   1
   5  -1 -13  204.73   11.17   1
   5  -1 -12  212.23   11.30   1
  -5   1  11  291.11   12.89   1
   5  -1 -11  310.02   14.47   1
  -5   1  10  330.27   14.30   1
   5  -1 -10  341.57   15.41   1
  -5   1   9 1237.66   45.08   1
   5  -1  -9 1294.77   47.55   1
  -5   1   8   16.24    3.57   1
   5  -1  -8   24.49    4.01   1
  -5   1   7  411.67   17.31   1
   5  -1  -7  421.55   17.67   1
  -5   1   6   85.48    6.20   1
   5  -1  -6   75.92    5.73   1
   5  -1  -6   73.56    6.03   1
  -5   1   5 3969.32  137.61   1
   5  -1  -5 3684.43  127.58   1
   5  -1  -5 3795.84  131.98   1
  -5   1   4    3.58    3.30   1
   5  -1  -4    2.60    3.13   1
  -5   1   3  424.02   17.99   1
   5  -1  -3  391.83   16.73   1
  -5   1   2 2956.23  103.70   1
   5  -1  -2 2854.60   99.90   1
   5  -1  -117261.90  586.20   1
  -5   1   0 5486.40  189.24   1
  -5   1   0 5531.55  189.77   1
   5  -1   0 5582.39  191.89   1
  -5   1  -1 1017.21   38.36   1
  -5   1  -1  972.96   35.93   1
   5  -1   1 1049.17   38.81   1
  -5   1  -2 3387.99  118.51   1
  -5   1  -2 3290.52  114.30   1
   5  -1   2 3384.82  117.67   1
  -5   1  -3 2394.08   85.03   1
  -5   1  -3 2314.12   81.49   1
   5  -1   3 2317.35   81.63   1
  -5   1  -4 3074.12  108.07   1
  -5   1  -4 3150.75  109.91   1
  -5   1  -5  127.20    8.21   1
  -5   1  -5  111.76    7.17   1
  -5   1  -6  922.15   35.49   1
  -5   1  -6  937.02   35.48   1
  -5   1  -7  705.43   28.21   1
  -5   1  -7  686.86   27.18   1
  -5   1  -8 1209.61   45.35   1
  -5   1  -8 1233.62   45.87   1
  -5   1  -9   55.69    5.70   1
  -5   1  -9   55.03    5.58   1
  -5   1 -10  267.58   13.39   1
  -5   1 -10  272.63   13.56   1
  -5   1 -11  997.68   38.40   1
  -5   1 -11 1068.63   40.89   1
  -5   1 -12 1441.93   53.51   1
  -5   1 -12 1452.62   54.15   1
  -5   1 -13   37.88    5.19   1
  -5   1 -13   45.73    5.70   1
  -5   1 -14  489.00   21.18   1
  -5   1 -14  494.10   21.96   1
  -5   1 -15  991.20   38.29   1
  -5   1 -15 1095.37   42.72   1
  -5   1 -16    2.67    4.79   1
  -5   1 -17    1.55    4.90   1
  -5   1 -18  137.29    9.88   1
  -5   1 -19  281.23   15.28   1
  -5   1 -20   40.44    6.53   1
  -5   1 -21  251.31   14.45   1
  -5   1 -22   -0.15    5.43   1
  -5   1 -23    0.45    5.84   1
   5   0 -26   88.95    8.73   1
   5   0 -25   -2.34    5.63   1
   5   0 -24  216.04   13.22   1
   5   0 -23    0.39    4.80   1
   5   0 -22   86.22    8.18   1
   5   0 -21    3.01    5.05   1
   5   0 -20 1434.04   54.56   1
   5   0 -19   -1.49    3.94   1
   5   0 -18  837.86   33.92   1
   5   0 -17   -2.44    3.66   1
   5   0 -16  491.58   21.67   1
   5   0 -14   77.99    6.75   1
   5   0 -12 1270.57   46.18   1
   5   0 -12 1348.12   50.00   1
  -5   0  10  132.70    7.68   1
   5   0 -10  141.36    8.58   1
  -5   0   9    3.33    3.23   1
   5   0  -9    2.88    3.28   1
  -5   0   8  542.75   21.73   1
   5   0  -8  543.28   22.06   1
  -5   0   7   -0.51    2.88   1
  -5   0   610765.54  366.92   1
  -5   0   5    1.06    3.03   1
  -5   0   4 5203.12  179.40   1
  -5   0   3    2.52    3.05   1
   5   0  -3   -0.01    2.87   1
  -5   0   2 3569.39  124.30   1
   5   0  -2 3418.61  118.67   1
  -5   0   1    5.28    3.48   1
   5   0  -1    0.27    2.87   1
  -5   0   0 1404.22   51.33   1
  -5   0   0 1410.69   50.95   1
   5   0   0 1390.66   50.02   1
  -5   0  -1    9.65    3.56   1
  -5   0  -1    0.04    3.13   1
   5   0   1   -0.57    2.97   1
  -5   0  -2   15.63    3.94   1
  -5   0  -2    4.92    3.17   1
   5   0   2    4.11    3.01   1
  -5   0  -3    2.48    3.25   1
  -5   0  -3    4.95    3.32   1
  -5   0  -4  271.85   13.23   1
  -5   0  -4  281.80   13.15   1
  -5   0  -5   -1.45    3.19   1
  -5   0  -5    2.95    3.38   1
  -5   0  -6 1250.60   46.54   1
  -5   0  -6 1265.61   46.77   1
  -5   0  -7    3.59    3.38   1
  -5   0  -7   -0.14    3.34   1
  -5   0  -8    6.06    3.69   1
  -5   0  -8   10.72    3.89   1
  -5   0  -9    1.24    3.29   1
  -5   0  -9   -1.91    3.35   1
  -5   0 -10   83.50    6.74   1
  -5   0 -10   80.88    6.72   1
  -5   0 -11   -0.43    3.63   1
  -5   0 -12  879.60   34.36   1
  -5   0 -12  922.26   36.27   1
  -5   0 -13    3.71    4.00   1
  -5   0 -13    2.88    4.40   1
  -5   0 -14  153.55    9.42   1
  -5   0 -14  160.93   10.20   1
  -5   0 -15   -0.16    3.86   1
  -5   0 -15   -0.78    4.13   1
  -5   0 -16   35.77    5.68   1
  -5   0 -17    4.48    4.48   1
  -5   0 -18  626.16   27.31   1
  -5   0 -19    4.89    5.11   1
  -5   0 -20   -0.05    5.05   1
  -5   0 -21   -1.28    5.45   1
  -5   0 -22  103.14    9.19   1
  -5   0 -23   -0.43    5.52   1
   5   1 -26    0.32    5.93   1
   5   1 -25   95.95    8.69   1
   5   1 -24   42.21    6.71   1
   5   1 -23   -0.60    4.79   1
   5   1 -22  188.73   11.85   1
   5   1 -21   14.93    5.19   1
   5   1 -20  258.62   14.17   1
   5   1 -19   43.64    5.85   1
   5   1 -18  601.23   26.00   1
   5   1 -17   38.44    5.60   1
   5   1 -16    5.86    4.08   1
   5   1 -15  160.85   10.03   1
   5   1 -14  283.41   14.26   1
   5   1 -13  227.72   11.27   1
   5   1 -13  223.20   11.97   1
   5   1 -12  216.44   10.92   1
   5   1 -12  216.21   11.59   1
   5   1 -11  317.20   14.36   1
   5   1 -11  307.16   14.62   1
   5   1 -10  328.09   14.72   1
   5   1 -10  332.81   15.33   1
   5   1  -9 1224.60   45.06   1
   5   1  -9 1259.30   46.67   1
   5   1  -8   13.67    4.32   1
  -5  -1   7  407.79   17.40   1
  -5  -1   6   72.95    5.89   1
  -5  -1   5 3813.84  132.51   1
  -5  -1   4    8.74    3.54   1
  -5  -1   3  411.74   17.63   1
  -5  -1   2 2784.69   97.97   1
  -5  -1   116193.46  550.64   1
  -5  -1   0 5518.48  190.26   1
  -5  -1   0 5528.91  190.34   1
   5   1   0 5294.22  181.55   1
  -5  -1  -1 1012.52   38.21   1
  -5  -1  -1 1030.39   38.48   1
   5   1   1 1056.45   38.39   1
  -5  -1  -2 3307.43  115.77   1
  -5  -1  -2 3392.25  118.32   1
   5   1   2 3316.95  114.56   1
  -5  -1  -3 2434.73   86.38   1
  -5  -1  -3 2282.60   80.98   1
  -5  -1  -4 3181.27  111.66   1
  -5  -1  -4 3266.79  114.36   1
  -5  -1  -5  107.19    7.46   1
  -5  -1  -5   97.89    6.98   1
  -5  -1  -6  907.96   34.97   1
  -5  -1  -6  960.15   36.60   1
  -5  -1  -7  687.98   27.57   1
  -5  -1  -7  664.12   26.78   1
  -5  -1  -8 1161.88   43.67   1
  -5  -1  -8 1242.34   46.53   1
  -5  -1  -9   57.01    5.69   1
  -5  -1  -9   53.20    5.83   1
  -5  -1 -10  285.84   13.91   1
  -5  -1 -10  263.80   13.57   1
  -5  -1 -11 1023.29   39.10   1
  -5  -1 -11 1033.72   40.01   1
  -5  -1 -12 1244.41   46.69   1
  -5  -1 -12 1442.01   54.02   1
  -5  -1 -13   29.66    4.80   1
  -5  -1 -13   38.74    5.41   1
  -5  -1 -14  366.75   16.83   1
  -5  -1 -14  452.23   20.76   1
  -5  -1 -15 1096.05   43.06   1
  -5  -1 -16    6.31    4.85   1
  -5  -1 -17   -1.72    4.35   1
  -5  -1 -18  132.50   10.01   1
  -5  -1 -19  286.38   15.67   1
  -5  -1 -20   38.82    6.41   1
  -5  -1 -21  247.97   14.56   1
  -5  -1 -22   -2.27    5.25   1
  -5  -1 -23    9.14    6.37   1
   5   2 -25    2.10    6.11   1
   5   2 -24  179.07   11.94   1
   5   2 -23   17.83    5.54   1
   5   2 -22  252.65   14.45   1
   5   2 -21  210.23   12.70   1
   5   2 -20   11.57    4.97   1
   5   2 -19    1.21    4.63   1
   5   2 -18   87.27    7.79   1
   5   2 -17  559.67   24.45   1
   5   2 -16    5.98    4.18   1
   5   2 -15   35.66    5.57   1
   5   2 -14   67.13    5.99   1
   5   2 -14   97.31    7.71   1
   5   2 -13 1135.73   42.43   1
   5   2 -13 1150.36   43.86   1
   5   2 -12  277.35   13.33   1
   5   2 -12  290.29   14.41   1
   5   2 -11 1322.40   48.75   1
   5   2 -11 1348.23   50.23   1
   5   2 -10  755.08   29.56   1
   5   2 -10  701.69   28.15   1
   5   2  -9  148.34    8.93   1
   5   2  -8  161.89    9.39   1
   5   2  -7 1385.52   50.83   1
   5   2  -6  538.77   22.29   1
   5   2  -5  953.91   36.32   1
  -5  -2   4   66.46    5.90   1
  -5  -2   3 2032.50   72.75   1
  -5  -2   2 3620.03  126.35   1
  -5  -2   1  873.35   33.56   1
  -5  -2   0  108.68    7.54   1
  -5  -2   0  107.45    7.28   1
  -5  -2  -1 1531.45   55.86   1
  -5  -2  -1 1612.84   58.46   1
  -5  -2  -2 1398.83   51.49   1
  -5  -2  -2 1380.83   50.70   1
  -5  -2  -3 2135.57   76.46   1
  -5  -2  -3 2056.79   73.59   1
  -5  -2  -4  187.87   10.34   1
  -5  -2  -4  192.44   10.48   1
  -5  -2  -5    7.73    3.87   1
  -5  -2  -5    5.65    3.74   1
  -5  -2  -6   46.75    5.26   1
  -5  -2  -7    9.82    3.88   1
  -5  -2  -7    5.62    3.94   1
  -5  -2  -8   78.85    6.58   1
  -5  -2  -8   76.74    6.64   1
  -5  -2  -9 1937.44   70.03   1
  -5  -2  -9 1913.27   69.61   1
  -5  -2 -10  174.89   10.09   1
  -5  -2 -10  170.00   10.37   1
  -5  -2 -11  271.49   13.51   1
  -5  -2 -11  287.66   14.68   1
  -5  -2 -12   99.01    7.39   1
  -5  -2 -12  128.56    9.11   1
  -5  -2 -13  556.51   23.33   1
  -5  -2 -13  872.72   35.15   1
  -5  -2 -14  233.67   13.13   1
  -5  -2 -15    2.85    4.44   1
  -5  -2 -16    2.41    4.58   1
  -5  -2 -17  237.04   13.69   1
  -5  -2 -18   -2.33    4.53   1
  -5  -2 -19  186.94   12.07   1
  -5  -2 -20   23.23    6.08   1
  -5  -2 -21   26.88    6.70   1
  -5  -2 -22   16.77    6.00   1
   5   3 -25   -4.44    5.21   1
   5   3 -24   25.98    6.34   1
   5   3 -23    8.09    5.42   1
   5   3 -22   71.75    7.71   1
   5   3 -21   -3.50    4.59   1
   5   3 -20  323.66   16.96   1
   5   3 -19   94.85    8.25   1
   5   3 -18   45.04    6.28   1
   5   3 -17    9.04    4.91   1
   5   3 -16  906.40   36.31   1
   5   3 -15    9.53    4.55   1
   5   3 -14  786.53   31.05   1
   5   3 -14 1132.05   43.65   1
   5   3 -13  206.45   11.28   1
   5   3 -13  328.66   16.01   1
   5   3 -12   91.22    7.31   1
   5   3 -12  109.01    8.08   1
   5   3 -11    2.38    3.83   1
   5   3 -11   14.04    4.44   1
   5   3 -10  420.18   18.58   1
   5   3  -9   21.21    4.67   1
   5   3  -8    1.76    3.73   1
   5   3  -7  284.44   13.98   1
   5   3  -6  902.84   34.92   1
   5   3  -5  613.79   25.19   1
   5   3  -4 2135.21   76.56   1
   5   3  -3  279.12   13.89   1
   5   3  -2  156.96    9.83   1
   5   3  -1  731.25   29.27   1
  -5  -3   0 1280.81   47.68   1
  -5  -3   0 1343.09   49.63   1
  -5  -3  -1  835.48   32.71   1
  -5  -3  -1  837.43   32.54   1
  -5  -3  -2    2.77    3.43   1
  -5  -3  -2   -0.76    3.39   1
  -5  -3  -3  512.45   21.81   1
  -5  -3  -3  488.16   20.85   1
  -5  -3  -4   14.28    4.17   1
  -5  -3  -4    3.87    3.67   1
  -5  -3  -5   40.79    5.18   1
  -5  -3  -5   43.16    5.27   1
  -5  -3  -6  964.05   37.20   1
  -5  -3  -6  911.96   35.54   1
  -5  -3  -7   12.89    4.18   1
  -5  -3  -7    9.58    4.31   1
  -5  -3  -8   87.56    7.03   1
  -5  -3  -8   79.63    6.93   1
  -5  -3  -9 1222.29   45.93   1
  -5  -3  -9 1230.13   46.84   1
  -5  -3 -10  426.95   19.02   1
  -5  -3 -10  408.27   19.01   1
  -5  -3 -11   25.80    4.60   1
  -5  -3 -11   17.33    4.85   1
  -5  -3 -12  124.29    8.48   1
  -5  -3 -12  153.12   10.05   1
  -5  -3 -13  105.98    7.79   1
  -5  -3 -13   99.21    8.13   1
  -5  -3 -14  558.99   24.80   1
  -5  -3 -15   80.30    7.75   1
  -5  -3 -16  366.47   18.53   1
  -5  -3 -17  208.42   12.77   1
  -5  -3 -18    0.14    5.02   1
  -5  -3 -19  195.68   12.48   1
  -5  -3 -20    6.64    5.90   1
  -5  -3 -21  170.11   11.78   1
  -5  -3 -22    3.13    5.74   1
   5   4 -24   72.78    8.33   1
   5   4 -23  105.71    9.43   1
   5   4 -22    7.92    5.96   1
   5   4 -21    7.01    5.24   1
   5   4 -20   12.44    5.57   1
   5   4 -19   39.65    6.29   1
   5   4 -18    7.15    5.10   1
   5   4 -17   22.82    5.32   1
   5   4 -16   39.85    5.97   1
   5   4 -15  231.73   12.47   1
   5   4 -15  235.89   13.20   1
   5   4 -14   44.19    5.71   1
   5   4 -14   42.03    5.70   1
   5   4 -13  663.35   27.33   1
   5   4 -13  684.85   28.57   1
   5   4 -12  371.39   17.40   1
   5   4 -12  391.61   18.34   1
   5   4 -11  572.01   24.28   1
   5   4 -10   34.57    5.62   1
   5   4  -9  509.38   22.00   1
   5   4  -8    0.50    4.03   1
   5   4  -7  913.59   35.71   1
   5   4  -6 1332.30   49.88   1
   5   4  -5   12.51    4.60   1
   5   4  -4 1124.58   42.89   1
   5   4  -3 1051.58   40.45   1
   5   4  -2   79.37    7.29   1
   5   4  -1  152.03    9.86   1
   5   4   0   28.96    5.39   1
  -5  -4  -1  365.99   16.81   1
   5   4   1  382.56   17.85   1
  -5  -4  -2    1.82    3.59   1
   5   4   2    3.45    4.29   1
  -5  -4  -3    3.34    3.89   1
   5   4   3   11.61    5.13   1
  -5  -4  -4   13.25    4.43   1
   5   4   4   13.40    5.46   1
  -5  -4  -5   49.26    5.71   1
   5   4   5   63.57    7.57   1
  -5  -4  -6    5.84    3.97   1
   5   4   6   15.14    5.89   1
  -5  -4  -7 1087.42   41.98   1
   5   4   7 1140.04   43.78   1
  -5  -4  -8    4.30    4.15   1
   5   4   8    7.76    5.43   1
  -5  -4  -9   49.12    5.97   1
   5   4   9   53.59    7.35   1
  -5  -4 -10   13.78    4.65   1
   5   4  10   21.85    6.29   1
  -5  -4 -11    1.69    4.52   1
   5   4  11    6.55    5.45   1
  -5  -4 -12  293.95   15.58   1
   5   4  12  311.76   15.96   1
  -5  -4 -13  600.59   26.32   1
  -5  -4 -14   57.78    6.73   1
  -5  -4 -15   -0.10    4.71   1
  -5  -4 -16   18.85    6.02   1
  -5  -4 -17 1656.99   63.05   1
  -5  -4 -18   -1.54    5.03   1
  -5  -4 -19  254.39   14.99   1
  -5  -4 -20   13.49    6.73   1
  -5  -4 -21   69.15    8.30   1
   5   5 -23   34.37    7.29   1
   5   5 -22    0.60    5.41   1
   5   5 -21   55.36    7.29   1
   5   5 -20   42.19    6.41   1
   5   5 -19   10.69    5.68   1
   5   5 -18  145.09   10.51   1
   5   5 -17   27.22    5.75   1
   5   5 -16  160.09   10.41   1
   5   5 -16  158.36   10.88   1
   5   5 -15   -1.27    4.45   1
   5   5 -15   -1.46    4.31   1
   5   5 -14  228.10   12.71   1
   5   5 -14  250.10   13.85   1
   5   5 -13   61.03    6.66   1
   5   5 -13   57.11    6.46   1
   5   5 -12  135.43    9.48   1
   5   5 -12  123.08    8.93   1
   5   5 -11    9.13    4.56   1
   5   5 -10  102.69    8.47   1
   5   5  -9   93.88    8.19   1
   5   5  -8  157.31   10.40   1
   5   5  -7   58.09    6.83   1
   5   5  -6 1277.31   48.49   1
   5   5  -5 1099.12   42.52   1
   5   5  -4  629.30   26.56   1
   5   5  -3   12.37    5.03   1
   5   5  -2   19.16    5.33   1
   5   5  -1  630.35   26.62   1
   5   5   0   29.79    5.87   1
   5   5   1   40.84    6.37   1
  -5  -5  -2    1.05    3.81   1
   5   5   2    6.21    4.83   1
  -5  -5  -3  280.76   14.22   1
   5   5   3  285.43   15.09   1
  -5  -5  -4  391.00   18.23   1
   5   5   4  431.61   20.10   1
  -5  -5  -5 2741.34   97.99   1
   5   5   5 2873.61  102.64   1
  -5  -5  -6   39.19    5.48   1
   5   5   6   37.59    6.43   1
  -5  -5  -7  718.36   29.73   1
   5   5   7  735.13   30.40   1
  -5  -5  -8  180.89   11.12   1
   5   5   8  187.48   11.70   1
  -5  -5  -9  247.36   13.58   1
   5   5   9  241.05   13.54   1
  -5  -5 -10  579.80   25.35   1
   5   5  10  616.65   26.39   1
  -5  -5 -11    3.18    4.39   1
   5   5  11    6.79    4.94   1
  -5  -5 -12   77.25    7.39   1
  -5  -5 -13    4.76    4.67   1
  -5  -5 -14   29.73    6.04   1
  -5  -5 -15   13.25    5.65   1
  -5  -5 -16   93.78    8.93   1
  -5  -5 -17   81.49    8.27   1
  -5  -5 -18    2.00    5.14   1
  -5  -5 -19    6.12    6.35   1
  -5  -5 -20   26.84    7.08   1
   5   6 -22   44.22    7.97   1
   5   6 -21   26.77    6.69   1
   5   6 -20   57.26    7.61   1
   5   6 -18  358.84   18.42   1
   5   6 -17    6.20    5.33   1
   5   6 -16  198.04   12.16   1
   5   6 -16  149.45   10.42   1
   5   6 -15   28.81    5.71   1
   5   6 -15   26.50    5.72   1
   5   6 -14   28.02    5.57   1
   5   6 -14   33.32    5.78   1
   5   6 -13  350.36   17.41   1
   5   6 -13  348.00   17.40   1
   5   6 -12  336.80   16.97   1
   5   6 -11  259.96   14.30   1
   5   6 -10  245.22   13.73   1
   5   6  -9    5.88    4.76   1
   5   6  -8  534.19   23.81   1
   5   6  -7  233.64   13.60   1
   5   6  -6  124.09    9.75   1
   5   6  -5   17.68    5.49   1
   5   6  -4  304.51   15.93   1
   5   6  -3  212.58   12.94   1
   5   6  -2 2114.81   77.35   1
   5   6  -1  137.81   10.25   1
   5   6   0   49.52    7.17   1
   5   6   1  772.79   32.02   1
   5   6   2   39.21    6.37   1
  -5  -6  -3    2.08    4.13   1
   5   6   3    8.51    4.90   1
  -5  -6  -4  103.68    8.12   1
   5   6   4  108.87    9.13   1
  -5  -6  -5   40.52    5.81   1
   5   6   5   38.81    6.28   1
  -5  -6  -6    1.38    4.22   1
   5   6   6    3.42    4.78   1
  -5  -6  -7  299.43   15.54   1
   5   6   7  306.31   16.04   1
  -5  -6  -8  352.86   17.47   1
   5   6   8  363.22   17.98   1
  -5  -6  -9   91.06    8.06   1
   5   6   9  108.93    8.89   1
  -5  -6 -10    6.38    5.18   1
   5   6  10    5.81    5.10   1
  -5  -6 -11  203.91   12.42   1
   5   6  11  229.11   13.20   1
  -5  -6 -12  208.94   12.69   1
  -5  -6 -13   86.77    8.19   1
  -5  -6 -14  198.67   12.52   1
  -5  -6 -15   14.30    5.69   1
  -5  -6 -16    8.06    5.82   1
  -5  -6 -17   16.75    6.45   1
  -5  -6 -18    3.86    5.90   1
   5   7 -20   11.67    6.63   1
   5   7 -19   61.50    7.86   1
   5   7 -18   11.03    6.42   1
   5   7 -17   71.37    7.62   1
   5   7 -17   69.76    7.68   1
   5   7 -16  230.39   13.50   1
   5   7 -16  257.01   14.68   1
   5   7 -15   26.73    5.93   1
   5   7 -15   12.37    5.77   1
   5   7 -14  242.74   13.88   1
   5   7 -14  239.44   13.94   1
   5   7 -13    4.49    5.65   1
   5   7 -13   -2.28    4.54   1
   5   7 -12   88.16    8.28   1
   5   7 -11  257.39   14.50   1
   5   7 -10  159.76   11.10   1
   5   7  -9  517.69   23.73   1
   5   7  -8  221.02   13.29   1
   5   7  -7   42.47    6.50   1
   5   7  -6   22.23    5.72   1
   5   7  -5  339.36   17.52   1
   5   7  -4  121.14    9.74   1
   5   7  -3   40.37    6.55   1
   5   7  -2   18.85    5.66   1
   5   7  -1   44.18    6.52   1
   5   7   0    2.97    4.88   1
   5   7   1  834.60   34.53   1
   5   7   2   16.99    5.30   1
   5   7   3  234.40   13.86   1
  -5  -7  -4    2.44    4.96   1
   5   7   4    1.92    4.90   1
  -5  -7  -5  252.02   13.93   1
   5   7   5  273.03   15.20   1
  -5  -7  -7    9.15    5.35   1
   5   7   7    9.97    5.29   1
  -5  -7  -8    1.38    4.61   1
   5   7   8   -3.44    4.86   1
  -5  -7  -9   76.62    7.64   1
   5   7   9   76.34    8.09   1
  -5  -7 -10   90.52    8.16   1
   5   7  10   97.41    8.73   1
  -5  -7 -11  348.29   17.93   1
  -5  -7 -12   15.60    6.18   1
  -5  -7 -13   74.00    8.29   1
  -5  -7 -14   10.46    5.74   1
  -5  -7 -15   46.98    7.16   1
  -5  -7 -16   12.49    6.52   1
  -5  -7 -17   13.98    6.97   1
   5   8 -18   34.57    6.73   1
   5   8 -17   18.90    6.67   1
   5   8 -17   19.80    6.77   1
   5   8 -16   10.94    5.58   1
   5   8 -15   12.57    5.90   1
   5   8 -15   11.82    6.86   1
   5   8 -14   18.15    6.96   1
   5   8 -14    9.92    5.94   1
   5   8 -13   55.43    7.43   1
   5   8 -13   58.78    7.06   1
   5   8 -12  204.08   12.91   1
   5   8 -11   70.51    7.91   1
   5   8 -10   12.35    5.82   1
   5   8  -9  426.04   20.89   1
   5   8  -8  501.29   23.58   1
   5   8  -7   23.42    5.90   1
   5   8  -6   -2.48    4.77   1
   5   8  -5   18.44    5.94   1
   5   8  -4   18.87    6.01   1
   5   8  -3   97.35    9.01   1
   5   8  -2    6.77    5.45   1
   5   8  -1   28.66    6.27   1
   5   8   1    5.78    5.33   1
   5   8   2  136.46   10.72   1
   5   8   3  148.07   11.09   1
   5   8   4   23.40    6.42   1
   5   8   5   28.69    6.92   1
  -5  -8  -6    0.22    4.69   1
   5   8   6    5.95    5.59   1
  -5  -8  -7  626.16   27.40   1
   5   8   7  709.60   30.78   1
  -5  -8  -8   39.38    6.23   1
   5   8   8   67.45    8.14   1
  -5  -8  -9    1.84    5.49   1
   5   8   9   -3.31    5.58   1
  -5  -8 -10   -4.57    4.80   1
  -5  -8 -11   29.13    6.51   1
  -5  -8 -12   49.75    7.36   1
  -5  -8 -13   28.55    6.85   1
  -5  -8 -14  200.38   13.08   1
  -5  -8 -15   32.59    7.87   1
   5   9 -16   42.86    7.81   1
   5   9 -16   33.20    7.07   1
   5   9 -15   44.80    7.77   1
   5   9 -15   48.85    7.59   1
   5   9 -14   81.35    8.75   1
   5   9 -14   79.51    8.33   1
   5   9 -13   12.30    6.03   1
   5   9 -13    3.09    5.68   1
   5   9 -12   10.93    6.23   1
   5   9 -11    4.13    5.99   1
   5   9 -10  158.43   11.62   1
   5   9  -9    8.75    6.20   1
   5   9  -8    0.84    5.56   1
   5   9  -6  232.69   14.37   1
   5   9  -5   33.50    6.61   1
   5   9  -4    4.27    5.86   1
   5   9  -3   87.18    8.88   1
   5   9  -2   13.89    5.80   1
   5   9  -1   28.47    6.77   1
   5   9   0  105.03    9.62   1
   5   9   2  251.41   15.12   1
   5   9   3   31.46    7.05   1
   5   9   4  149.73   11.32   1
   5   9   5   11.25    6.03   1
   5   9   6  128.91   10.53   1
   5   9   7    3.09    6.12   1
  -5  -9  -8   30.86    6.83   1
   5   9   8   31.42    7.01   1
  -5  -9  -9    1.57    6.11   1
  -5  -9 -10   29.89    6.64   1
  -5  -9 -11    2.88    5.66   1
  -5  -9 -12    4.73    6.57   1
  -5  -9 -13   -3.97    5.70   1
   5  10 -13   18.12    6.72   1
   5  10 -12    1.21    5.91   1
   5  10 -11   75.58    8.92   1
   5  10 -10   18.01    7.48   1
   5  10  -9   48.46    7.85   1
   5  10  -8   15.11    6.32   1
   5  10  -7  120.39   10.48   1
   5  10  -6    4.24    6.46   1
   5  10  -5   28.69    7.01   1
   5  10  -4   38.13    7.31   1
   5  10  -3   39.59    7.87   1
   5  10  -2   34.92    7.48   1
   5  10  -1    2.55    6.79   1
   5  10   0    5.95    7.40   1
   5  10   1   42.17    7.67   1
   5  10   2    8.83    6.59   1
   5  10   3   95.11    9.73   1
   5  10   4   14.90    6.82   1
   5  10   5   32.50    7.40   1
   5  10   6   36.07    8.04   1
   5  10   7  112.17   10.29   1
   6 -10 -10    9.53    6.44   1
   6 -10  -9   28.03    6.80   1
   6 -10  -8   10.81    6.38   1
   6 -10  -7   -0.83    5.46   1
   6 -10  -6    2.19    5.39   1
  -6  10   5   31.84    7.26   1
   6 -10  -5   21.31    6.68   1
  -6  10   4   19.71    6.34   1
   6 -10  -4   11.20    5.78   1
  -6  10   3   39.62    6.92   1
   6 -10  -3   33.50    6.77   1
  -6  10   2   21.43    6.66   1
  -6  10   1   94.09    9.11   1
  -6  10   0   19.52    6.80   1
  -6  10  -1   40.45    7.09   1
  -6  10  -2    6.57    5.80   1
  -6  10  -3   13.73    6.48   1
  -6  10  -4   19.45    7.00   1
  -6  10  -5  126.12   10.70   1
   6  -9 -15    8.33    7.29   1
   6  -9 -14   64.22    8.16   1
   6  -9 -13   -0.13    5.44   1
   6  -9 -12   10.67    6.77   1
   6  -9 -11   12.15    6.16   1
   6  -9 -10   -1.31    5.28   1
   6  -9  -9    7.81    5.74   1
   6  -9  -8  245.17   14.46   1
   6  -9  -7   85.21    8.33   1
  -6   9   6    3.46    5.04   1
   6  -9  -6   -0.51    5.40   1
  -6   9   5   24.46    6.31   1
   6  -9  -5   14.11    5.45   1
  -6   9   4  383.91   19.19   1
   6  -9  -4  341.01   17.69   1
  -6   9   3   14.58    5.65   1
   6  -9  -3   11.87    5.91   1
  -6   9   2   28.15    6.38   1
   6  -9  -2   24.42    6.39   1
  -6   9   1   12.69    5.69   1
   6  -9  -1   22.05    6.06   1
  -6   9   0  111.79    9.53   1
  -6   9  -1    1.95    5.15   1
  -6   9  -2   97.97    8.89   1
  -6   9  -3   -2.09    5.22   1
  -6   9  -4   10.08    5.78   1
  -6   9  -5   22.75    6.35   1
  -6   9  -6  199.28   13.34   1
  -6   9  -7   17.92    6.61   1
  -6   9  -8   19.34    7.01   1
  -6   9  -9    1.37    5.81   1
  -6   9 -10   37.71    7.41   1
   6  -8 -18   -5.42    5.53   1
   6  -8 -17   56.80    8.10   1
   6  -8 -16    1.73    6.40   1
   6  -8 -15   13.83    6.08   1
   6  -8 -14    5.86    5.77   1
   6  -8 -13   10.00    5.72   1
   6  -8 -12   62.96    7.48   1
   6  -8 -11   13.01    5.92   1
   6  -8 -10  286.82   15.85   1
   6  -8  -9   36.29    6.28   1
   6  -8  -8   27.90    6.08   1
  -6   8   7  115.01    9.13   1
   6  -8  -7  105.06    8.94   1
  -6   8   6  236.59   13.28   1
   6  -8  -6  221.62   13.14   1
  -6   8   5   70.26    7.23   1
   6  -8  -5   77.23    7.66   1
  -6   8   4    1.95    4.74   1
   6  -8  -4    2.76    4.73   1
  -6   8   3   36.31    6.08   1
   6  -8  -3   42.76    6.16   1
  -6   8   2   90.85    8.18   1
   6  -8  -2   81.75    7.67   1
  -6   8   1  124.82    9.66   1
   6  -8  -1  122.92    9.36   1
  -6   8   0   67.92    7.44   1
   6  -8   0   68.79    7.40   1
  -6   8  -1   12.20    5.51   1
  -6   8  -2   54.56    6.99   1
  -6   8  -3  280.91   15.59   1
  -6   8  -4   10.71    5.36   1
  -6   8  -5   30.10    6.28   1
  -6   8  -6    2.76    5.25   1
  -6   8  -7   12.11    6.56   1
  -6   8  -8    5.89    5.51   1
  -6   8  -9  334.73   17.96   1
  -6   8 -10   13.36    6.34   1
  -6   8 -11   26.25    6.46   1
  -6   8 -12   28.90    6.72   1
  -6   8 -13   -1.44    5.76   1
  -6   8 -14   50.01    7.77   1
   6  -7 -20   -0.35    5.70   1
   6  -7 -19  130.04   10.59   1
   6  -7 -18   -2.51    5.67   1
   6  -7 -17    5.35    5.76   1
   6  -7 -16  101.22    9.16   1
   6  -7 -15  136.88   10.45   1
   6  -7 -14   25.81    5.93   1
   6  -7 -13  120.79    9.84   1
   6  -7 -12    6.04    4.92   1
   6  -7 -11    9.82    5.12   1
   6  -7 -10    4.73    4.79   1
   6  -7  -9   67.02    7.31   1
  -6   7   8  455.81   20.62   1
   6  -7  -8  411.38   19.85   1
  -6   7   7  151.87    9.94   1
   6  -7  -7  142.68   10.06   1
  -6   7   6  551.06   24.07   1
   6  -7  -6  520.85   23.44   1
  -6   7   5   24.45    5.69   1
   6  -7  -5   22.48    5.22   1
  -6   7   4  131.94    9.30   1
   6  -7  -4  122.56    9.16   1
  -6   7   3  523.73   23.35   1
   6  -7  -3  495.44   22.46   1
  -6   7   2   11.51    5.10   1
   6  -7  -2    2.56    4.40   1
  -6   7   1    3.88    4.44   1
   6  -7  -1   -2.10    4.36   1
  -6   7   0  422.77   20.09   1
   6  -7   0  397.08   18.99   1
  -6   7  -1   41.84    6.05   1
   6  -7   1   44.79    6.12   1
  -6   7  -2   92.32    8.16   1
  -6   7  -3   26.12    5.61   1
  -6   7  -4   50.65    6.73   1
  -6   7  -5  130.83   10.17   1
  -6   7  -6  965.27   39.38   1
  -6   7  -7  365.53   18.67   1
  -6   7  -8   68.06    7.67   1
  -6   7  -9  163.68   11.55   1
  -6   7 -10    1.35    4.85   1
  -6   7 -11  135.91   10.32   1
  -6   7 -12   82.07    8.44   1
  -6   7 -13  167.06   11.68   1
  -6   7 -14   55.97    7.73   1
  -6   7 -15    0.88    5.73   1
  -6   7 -16   21.89    6.77   1
  -6   7 -17   74.45    8.92   1
   6  -6 -22    6.47    6.62   1
   6  -6 -21   16.37    7.31   1
   6  -6 -20  144.18   11.16   1
   6  -6 -19    1.83    5.54   1
   6  -6 -18  196.48   12.86   1
   6  -6 -17   28.76    6.42   1
   6  -6 -16  314.89   16.95   1
   6  -6 -15   21.17    5.89   1
   6  -6 -14    7.13    5.34   1
   6  -6 -13    9.77    5.05   1
   6  -6 -12   11.60    5.21   1
   6  -6 -11  212.88   12.62   1
   6  -6  -9    5.14    4.49   1
  -6   6   8    2.76    4.38   1
   6  -6  -8   -2.45    4.07   1
  -6   6   7    7.39    4.41   1
   6  -6  -7    5.41    4.38   1
  -6   6   6  982.24   38.46   1
   6  -6  -6  893.99   35.83   1
  -6   6   5   -2.50    4.11   1
   6  -6  -5   -0.56    3.90   1
  -6   6   4   98.48    7.88   1
   6  -6  -4  103.59    8.17   1
  -6   6   3   10.18    4.50   1
   6  -6  -3    4.47    4.25   1
  -6   6   2  632.19   26.86   1
   6  -6  -2  566.59   24.51   1
  -6   6   1   -2.54    3.91   1
   6  -6  -1    1.60    4.28   1
  -6   6   0  156.88   10.33   1
   6  -6   0  156.31   10.07   1
  -6   6  -1   41.09    5.79   1
   6  -6   1   48.63    5.97   1
  -6   6  -2  177.16   11.19   1
   6  -6   2  202.38   11.80   1
  -6   6  -3   16.02    5.00   1
  -6   6  -4  819.22   33.76   1
  -6   6  -5  159.25   10.81   1
  -6   6  -6  925.59   37.65   1
  -6   6  -7   21.43    5.25   1
  -6   6  -8    8.53    4.99   1
  -6   6  -9  420.04   20.45   1
  -6   6 -10   78.73    7.81   1
  -6   6 -11    4.20    5.15   1
  -6   6 -12  143.68   10.37   1
  -6   6 -13   -0.62    5.22   1
  -6   6 -14   76.63    7.76   1
  -6   6 -15    2.45    5.00   1
  -6   6 -16   30.13    6.44   1
  -6   6 -17   12.97    6.48   1
  -6   6 -18   36.21    7.05   1
   6  -5 -23   22.53    6.77   1
   6  -5 -22   22.34    7.54   1
   6  -5 -21   51.58    7.33   1
   6  -5 -20   -2.57    4.71   1
   6  -5 -19  301.14   16.52   1
   6  -5 -18   61.22    7.32   1
   6  -5 -17   13.75    5.54   1
   6  -5 -16   39.86    6.40   1
   6  -5 -15  150.19   10.67   1
   6  -5 -14  300.07   15.90   1
   6  -5 -13   31.19    5.74   1
   6  -5 -12    6.40    4.88   1
   6  -5 -11   19.14    4.91   1
   6  -5 -10  357.21   17.36   1
  -6   5   9   25.19    4.80   1
   6  -5  -9   23.53    5.01   1
  -6   5   8  658.94   26.82   1
   6  -5  -8  626.86   26.59   1
  -6   5   7   14.46    4.41   1
   6  -5  -7   13.95    4.51   1
  -6   5   6    0.76    3.81   1
  -6   5   5   19.02    4.51   1
   6  -5  -5   25.17    4.82   1
  -6   5   4   28.89    4.94   1
   6  -5  -4   31.12    5.08   1
  -6   5   3  458.30   20.42   1
   6  -5  -3  426.80   19.35   1
  -6   5   2   64.68    6.44   1
  -6   5   1  435.02   19.81   1
   6  -5  -1  445.07   19.98   1
  -6   5   0   50.15    6.01   1
   6  -5   0   39.09    5.40   1
  -6   5  -1 1162.62   44.78   1
   6  -5   1 1087.75   41.84   1
  -6   5  -2  801.92   32.64   1
   6  -5   2  783.55   31.53   1
  -6   5  -3  177.30   11.06   1
  -6   5  -4 2580.04   93.01   1
  -6   5  -5 2655.34   95.66   1
  -6   5  -6  378.52   18.43   1
  -6   5  -7  640.85   27.51   1
  -6   5  -8   40.97    5.98   1
  -6   5  -9   13.26    4.79   1
  -6   5 -10  331.13   16.91   1
  -6   5 -11  514.93   23.44   1
  -6   5 -12   16.22    5.61   1
  -6   5 -13  393.97   19.30   1
  -6   5 -14   41.61    6.43   1
  -6   5 -15    2.79    5.68   1
  -6   5 -16    5.79    5.76   1
  -6   5 -17   20.06    6.68   1
   6  -4 -24    1.85    5.84   1
   6  -4 -23   11.92    6.38   1
   6  -4 -22  223.25   13.74   1
   6  -4 -21   16.73    5.69   1
   6  -4 -20   19.34    6.34   1
   6  -4 -19   14.06    5.59   1
   6  -4 -18   32.06    5.91   1
   6  -4 -17  114.68    9.05   1
   6  -4 -16   64.33    7.01   1
   6  -4 -15  356.26   17.75   1
   6  -4 -14   67.62    6.98   1
   6  -4 -13   -1.51    3.99   1
   6  -4 -12  109.42    8.35   1
   6  -4 -11 1033.35   40.39   1
  -6   4  10   10.92    4.27   1
   6  -4 -10    3.75    4.26   1
  -6   4   9   13.65    3.94   1
   6  -4  -9   18.54    4.56   1
  -6   4   8  174.51    9.83   1
   6  -4  -8  160.55   10.01   1
  -6   4   7 1636.79   59.63   1
   6  -4  -7 1575.77   58.23   1
  -6   4   6    5.39    3.76   1
   6  -4  -6    1.54    3.69   1
  -6   4   5  295.09   14.28   1
  -6   4   4  269.83   13.49   1
   6  -4  -4  228.84   12.18   1
  -6   4   3   13.87    4.18   1
   6  -4  -3    4.94    4.00   1
  -6   4   2  510.47   21.98   1
   6  -4  -2  462.58   20.21   1
  -6   4   1    2.96    3.83   1
   6  -4  -1    3.26    3.66   1
  -6   4   0  829.87   32.97   1
   6  -4   0  783.78   31.14   1
  -6   4  -1  129.33    8.78   1
   6  -4   1  133.05    8.69   1
  -6   4  -2  135.00    9.07   1
   6  -4   2  117.52    8.12   1
  -6   4  -3  613.14   25.84   1
   6  -4   3  597.76   24.83   1
  -6   4  -4    7.20    4.21   1
  -6   4  -5   64.62    6.57   1
  -6   4  -6    7.39    4.28   1
  -6   4  -7   36.81    5.62   1
  -6   4  -8    6.11    4.48   1
  -6   4  -9  255.97   13.84   1
  -6   4 -10  145.02    9.88   1
  -6   4 -11  100.98    8.20   1
  -6   4 -12    2.83    4.53   1
  -6   4 -13  317.20   16.26   1
  -6   4 -14   19.90    5.51   1
  -6   4 -15  971.16   39.00   1
  -6   4 -16  185.25   11.72   1
  -6   4 -17    3.88    5.37   1
   6  -3 -25    1.79    6.11   1
   6  -3 -25    1.08    5.65   1
   6  -3 -24  109.06    9.24   1
   6  -3 -24  119.03    9.99   1
   6  -3 -23    8.42    5.76   1
   6  -3 -23   15.37    6.21   1
   6  -3 -22    7.52    5.52   1
   6  -3 -22    3.60    5.46   1
   6  -3 -21   -0.89    4.21   1
   6  -3 -21    3.77    5.25   1
   6  -3 -20    5.96    5.15   1
   6  -3 -20    0.22    4.87   1
   6  -3 -19   16.34    5.25   1
   6  -3 -19   23.58    5.53   1
   6  -3 -18  200.27   11.57   1
   6  -3 -18  214.34   12.94   1
   6  -3 -17   61.33    6.42   1
   6  -3 -17   70.73    7.28   1
   6  -3 -16    7.31    4.48   1
   6  -3 -16    4.56    4.87   1
   6  -3 -15   -1.13    3.78   1
   6  -3 -15   11.90    4.71   1
   6  -3 -14  979.46   37.82   1
   6  -3 -14 1300.22   49.75   1
   6  -3 -13  258.62   12.95   1
   6  -3 -13  381.67   18.18   1
   6  -3 -12  944.35   36.17   1
   6  -3 -12  991.46   38.93   1
   6  -3 -11  242.06   12.05   1
   6  -3 -11  241.00   13.03   1
  -6   3  10 1325.27   48.48   1
   6  -3 -10 1348.90   49.45   1
   6  -3 -10 1410.57   52.78   1
  -6   3   9  160.50    9.06   1
   6  -3  -9  157.09    8.77   1
   6  -3  -9  141.37    9.13   1
  -6   3   8 1682.35   60.81   1
   6  -3  -8 1619.47   58.20   1
   6  -3  -8 1646.27   60.42   1
  -6   3   7  140.71    8.55   1
   6  -3  -7  128.50    7.49   1
   6  -3  -7  122.84    8.37   1
  -6   3   6    1.64    3.38   1
   6  -3  -6    3.58    3.31   1
   6  -3  -6    7.01    3.81   1
  -6   3   5  681.40   27.27   1
   6  -3  -5  644.38   24.59   1
   6  -3  -5  626.55   25.56   1
  -6   3   4 1068.14   40.41   1
   6  -3  -4 1074.56   38.82   1
   6  -3  -4 1059.44   40.22   1
  -6   3   3  207.77   11.16   1
   6  -3  -3  205.37   11.08   1
  -6   3   2  928.93   35.87   1
   6  -3  -2  884.41   34.14   1
  -6   3   1  157.12    9.50   1
   6  -3  -1  158.18    9.34   1
  -6   3   0    0.01    3.62   1
   6  -3   0    1.64    3.57   1
  -6   3  -1   95.68    7.30   1
   6  -3   1   85.21    6.70   1
  -6   3  -2  219.50   11.91   1
  -6   3  -2  175.84    8.64   1
   6  -3   2  196.79   10.65   1
  -6   3  -3  104.97    7.87   1
  -6   3  -3   78.24    5.49   1
   6  -3   3   94.92    7.05   1
  -6   3  -4   57.07    6.00   1
  -6   3  -4   48.74    4.62   1
  -6   3  -5  211.51   11.77   1
  -6   3  -5  194.28    9.82   1
  -6   3  -6   65.50    6.36   1
  -6   3  -6   51.68    5.02   1
  -6   3  -7  351.69   16.82   1
  -6   3  -7  338.62   15.16   1
  -6   3  -8  945.07   37.20   1
  -6   3  -8  877.54   33.67   1
  -6   3  -9   33.36    5.45   1
  -6   3  -9   16.28    4.43   1
  -6   3 -10   25.53    5.21   1
  -6   3 -10   20.18    4.57   1
  -6   3 -11  254.91   13.71   1
  -6   3 -11  239.59   12.49   1
  -6   3 -12    2.97    4.41   1
  -6   3 -12    7.28    4.68   1
  -6   3 -13  761.99   31.33   1
  -6   3 -13  783.04   31.59   1
  -6   3 -14  770.45   31.73   1
  -6   3 -14  767.77   31.29   1
  -6   3 -15   37.66    5.99   1
  -6   3 -15   36.60    5.85   1
  -6   3 -16  454.40   20.90   1
  -6   3 -16  501.17   22.59   1
  -6   3 -17   91.02    7.92   1
   6  -2 -26  100.52    9.35   1
   6  -2 -25   27.00    6.47   1
   6  -2 -24    6.09    6.12   1
   6  -2 -23   75.48    7.82   1
   6  -2 -22   46.67    6.39   1
   6  -2 -21   53.91    6.55   1
   6  -2 -20   32.01    5.64   1
   6  -2 -19   88.13    7.64   1
   6  -2 -18    3.77    4.64   1
   6  -2 -17   57.97    6.18   1
   6  -2 -16  231.93   12.47   1
   6  -2 -15 1082.47   41.53   1
   6  -2 -14  325.33   15.47   1
   6  -2 -13   57.77    5.77   1
   6  -2 -13   70.21    6.75   1
   6  -2 -12  233.79   11.97   1
   6  -2 -12  265.09   13.85   1
  -6   2  11   87.54    6.16   1
   6  -2 -11   94.05    6.89   1
   6  -2 -11   95.85    7.56   1
  -6   2  10    1.60    3.36   1
   6  -2 -10    5.42    3.70   1
   6  -2 -10    2.56    3.78   1
  -6   2   9    1.00    3.22   1
   6  -2  -9    0.18    3.44   1
   6  -2  -9    4.27    4.04   1
  -6   2   8 1019.00   38.21   1
   6  -2  -8  996.27   37.26   1
   6  -2  -8  998.74   38.28   1
  -6   2   7  801.97   30.94   1
   6  -2  -7  744.61   28.52   1
   6  -2  -7  830.35   32.42   1
  -6   2   6  152.82    8.90   1
   6  -2  -6  149.64    8.17   1
   6  -2  -6  144.23    8.75   1
  -6   2   5  113.57    7.54   1
   6  -2  -5  106.53    6.56   1
   6  -2  -5   98.58    7.12   1
  -6   2   4   32.26    4.55   1
   6  -2  -4   28.51    3.79   1
   6  -2  -4   29.38    4.51   1
  -6   2   3 1920.86   69.11   1
   6  -2  -3 1848.73   65.22   1
   6  -2  -3 1928.58   69.15   1
  -6   2   2   21.45    4.28   1
   6  -2  -2   28.93    4.31   1
  -6   2   1 2786.14   98.52   1
   6  -2  -1 2740.39   96.48   1
  -6   2   0  738.88   29.38   1
   6  -2   0  734.07   28.70   1
  -6   2  -1 1246.99   46.60   1
  -6   2  -1 1161.80   42.15   1
   6  -2   1 1283.34   47.26   1
  -6   2  -2    5.04    3.92   1
  -6   2  -2    2.14    3.12   1
   6  -2   2   -1.71    3.15   1
  -6   2  -3  333.09   15.70   1
  -6   2  -3  305.19   13.49   1
   6  -2   3  305.25   14.09   1
  -6   2  -4 2523.92   89.99   1
  -6   2  -4 2484.34   87.29   1
  -6   2  -5  144.79    9.19   1
  -6   2  -5  128.89    7.73   1
  -6   2  -6 1553.70   57.36   1
  -6   2  -6 1482.30   53.89   1
  -6   2  -7   73.71    6.69   1
  -6   2  -7   70.84    5.91   1
  -6   2  -8  560.30   23.91   1
  -6   2  -8  519.88   21.67   1
  -6   2  -9 3273.23  115.79   1
  -6   2  -9 3222.89  113.30   1
  -6   2 -10  196.50   11.41   1
  -6   2 -10  198.39   10.96   1
  -6   2 -11 2789.98   99.58   1
  -6   2 -11 3018.50  106.89   1
  -6   2 -12  134.77    9.16   1
  -6   2 -12  140.40    9.20   1
  -6   2 -13  217.17   12.18   1
  -6   2 -13  229.97   12.48   1
  -6   2 -14   93.28    7.58   1
  -6   2 -14   85.12    7.41   1
  -6   2 -15  145.95    9.61   1
  -6   2 -15  174.40   10.79   1
  -6   2 -16    8.19    4.92   1
  -6   2 -16    9.81    5.39   1
  -6   2 -17   59.85    6.88   1
  -6   2 -18   -3.92    4.72   1
  -6   2 -19   12.17    6.40   1
  -6   2 -20  166.98   11.39   1
  -6   2 -21   52.29    7.46   1
  -6   2 -22    6.20    6.80   1
   6  -1 -26   46.59    7.43   1
   6  -1 -25   58.15    7.33   1
   6  -1 -24  138.29   10.08   1
   6  -1 -23   11.72    5.93   1
   6  -1 -22   -1.79    4.78   1
   6  -1 -21   42.40    6.19   1
   6  -1 -20    7.38    5.18   1
   6  -1 -19  128.25    9.19   1
   6  -1 -18   64.57    6.48   1
   6  -1 -17  233.88   12.66   1
   6  -1 -15  126.92    8.65   1
   6  -1 -14  466.36   20.39   1
   6  -1 -13 1000.43   38.38   1
   6  -1 -12  865.20   33.55   1
  -6   1  11  223.38   10.87   1
   6  -1 -11  223.94   11.53   1
  -6   1  10  451.93   18.73   1
   6  -1 -10  453.53   19.24   1
  -6   1   9 1545.74   55.77   1
   6  -1  -9 1676.25   60.46   1
  -6   1   8  226.35   11.23   1
   6  -1  -8  231.42   11.40   1
   6  -1  -8  250.83   12.63   1
  -6   1   7   36.68    4.51   1
   6  -1  -7   37.96    4.47   1
   6  -1  -7   40.23    4.91   1
  -6   1   6  231.03   11.47   1
   6  -1  -6  212.39   10.48   1
   6  -1  -6  221.63   11.37   1
  -6   1   5  126.42    7.94   1
   6  -1  -5  139.54    8.44   1
  -6   1   4   -0.38    3.26   1
   6  -1  -4    0.54    3.22   1
  -6   1   3  551.55   22.68   1
   6  -1  -3  561.85   22.65   1
  -6   1   2   25.32    4.35   1
   6  -1  -2   43.64    4.75   1
  -6   1   1  266.98   13.04   1
   6  -1  -1  246.88   11.87   1
  -6   1   0  549.24   22.78   1
   6  -1   0  564.37   22.58   1
  -6   1  -1  144.98    8.97   1
  -6   1  -1  134.73    7.71   1
   6  -1   1  146.96    8.35   1
  -6   1  -2 4114.20  143.44   1
  -6   1  -2 3911.46  135.47   1
   6  -1   2 4050.04  140.29   1
  -6   1  -3    0.31    3.55   1
  -6   1  -3    1.02    3.18   1
   6  -1   3   -1.46    3.14   1
  -6   1  -4  397.42   17.85   1
  -6   1  -4  396.11   16.97   1
  -6   1  -5  480.21   20.74   1
  -6   1  -5  478.02   19.86   1
  -6   1  -6  124.57    8.39   1
  -6   1  -6  113.67    7.50   1
  -6   1  -7  842.31   33.17   1
  -6   1  -7  899.72   34.52   1
  -6   1  -8  222.02   11.99   1
  -6   1  -8  231.27   11.90   1
  -6   1  -9    2.33    3.96   1
  -6   1  -9   -0.95    3.47   1
  -6   1 -10   79.66    6.89   1
  -6   1 -10   74.65    6.70   1
  -6   1 -11 3313.71  117.01   1
  -6   1 -11 3432.04  120.99   1
  -6   1 -12  415.35   18.84   1
  -6   1 -12  437.54   19.69   1
  -6   1 -13  224.95   12.34   1
  -6   1 -13  231.69   12.71   1
  -6   1 -14   -2.96    3.83   1
  -6   1 -14    0.55    4.46   1
  -6   1 -15    1.87    4.06   1
  -6   1 -15   11.11    5.07   1
  -6   1 -16  209.16   12.29   1
  -6   1 -17   82.91    7.85   1
  -6   1 -18   25.22    5.88   1
  -6   1 -19   70.16    7.79   1
  -6   1 -20    0.48    5.31   1
  -6   1 -21   54.97    7.41   1
  -6   1 -22    6.31    7.36   1
  -6   1 -23   22.16    7.91   1
   6   0 -26  505.42   23.77   1
   6   0 -25   -1.10    5.23   1
   6   0 -24    8.45    5.88   1
   6   0 -23    7.20    5.81   1
   6   0 -22  334.28   17.15   1
   6   0 -21    2.50    4.69   1
   6   0 -20    4.89    4.96   1
   6   0 -19    7.50    4.41   1
   6   0 -18  550.78   24.15   1
   6   0 -17    1.78    3.98   1
   6   0 -16  377.06   17.66   1
   6   0 -15   -2.65    3.61   1
   6   0 -14   -2.06    3.42   1
   6   0 -13   -0.54    3.63   1
   6   0 -12 3757.12  130.47   1
   6   0 -12 3863.10  135.00   1
  -6   0  11    0.04    3.26   1
  -6   0  10 1680.95   60.40   1
   6   0 -10 1695.46   61.44   1
  -6   0   9    0.07    3.14   1
   6   0  -9   -1.84    3.15   1
  -6   0   8  137.99    8.18   1
   6   0  -8  129.53    8.01   1
  -6   0   7    1.13    3.30   1
  -6   0   6  332.24   15.01   1
  -6   0   4    1.60    3.34   1
   6   0  -4    4.86    3.31   1
  -6   0   3    2.67    3.27   1
   6   0  -3    0.60    3.09   1
  -6   0   2  347.95   15.78   1
   6   0  -2  315.04   13.96   1
  -6   0   1    0.65    3.38   1
  -6   0   014465.90  492.64   1
  -6   0   014646.59  498.09   1
   6   0   014605.34  496.33   1
  -6   0  -1   -1.06    3.29   1
  -6   0  -1   -0.17    3.12   1
   6   0   1   -1.30    3.00   1
  -6   0  -2 3472.05  121.63   1
  -6   0  -2 3447.36  120.09   1
   6   0   2 3530.63  122.36   1
  -6   0  -3    2.14    3.83   1
  -6   0  -3    0.34    3.14   1
  -6   0  -4 4869.14  168.96   1
  -6   0  -4 4927.87  170.31   1
  -6   0  -5    5.92    3.68   1
  -6   0  -6  192.35   10.78   1
  -6   0  -6  191.26   10.37   1
  -6   0  -7   -0.09    3.52   1
  -6   0  -7    2.76    3.65   1
  -6   0  -8   42.00    5.30   1
  -6   0  -8   46.42    5.27   1
  -6   0  -9   -2.53    3.53   1
  -6   0  -9    1.48    3.87   1
  -6   0 -10  289.84   14.40   1
  -6   0 -10  301.66   14.86   1
  -6   0 -11   -0.39    3.75   1
  -6   0 -11    5.53    4.42   1
  -6   0 -12  151.66    9.50   1
  -6   0 -12  163.29   10.18   1
  -6   0 -13   -0.94    3.83   1
  -6   0 -13    0.83    4.25   1
  -6   0 -14   90.23    7.31   1
  -6   0 -14   97.66    7.84   1
  -6   0 -15   -2.84    3.88   1
  -6   0 -15    3.39    4.40   1
  -6   0 -16  403.17   19.44   1
  -6   0 -17    5.87    5.56   1
  -6   0 -18   28.74    6.27   1
  -6   0 -19   -1.52    4.91   1
  -6   0 -20  206.84   12.86   1
  -6   0 -22    1.39    6.26   1
   6   1 -26   52.52    7.70   1
   6   1 -25   59.45    7.61   1
   6   1 -24  138.77   10.32   1
   6   1 -23   24.11    5.83   1
   6   1 -22    5.58    5.09   1
   6   1 -21   35.86    6.05   1
   6   1 -20    5.60    5.03   1
   6   1 -19  131.24    9.43   1
   6   1 -18   65.99    6.80   1
   6   1 -17  214.24   12.28   1
   6   1 -16   -0.75    4.05   1
   6   1 -15  117.03    8.47   1
   6   1 -14  449.12   19.97   1
   6   1 -13  920.13   34.96   1
   6   1 -13  986.26   38.10   1
   6   1 -12  893.50   34.08   1
   6   1 -12  853.81   33.47   1
   6   1 -11  229.67   11.63   1
   6   1 -11  223.46   11.82   1
   6   1 -10  440.55   18.88   1
   6   1 -10  451.06   19.50   1
  -6  -1   9 1615.07   58.43   1
   6   1  -9 1617.01   58.80   1
  -6  -1   8  229.01   11.54   1
  -6  -1   7   40.85    4.83   1
  -6  -1   6  216.38   11.10   1
  -6  -1   5  156.86    9.17   1
  -6  -1   4   -0.26    3.06   1
  -6  -1   3  569.94   23.34   1
  -6  -1   2   19.60    4.00   1
  -6  -1   1  259.98   12.92   1
   6   1  -1  232.41   10.87   1
  -6  -1   0  543.13   22.54   1
  -6  -1   0  555.08   22.58   1
   6   1   0  532.61   20.95   1
  -6  -1  -1  150.84    9.16   1
  -6  -1  -1  138.36    8.36   1
   6   1   1  149.10    7.83   1
  -6  -1  -2 4071.58  141.94   1
  -6  -1  -2 4104.17  142.61   1
   6   1   2 3995.36  137.62   1
  -6  -1  -3    3.08    3.53   1
  -6  -1  -3    1.98    3.38   1
  -6  -1  -4  388.62   17.55   1
  -6  -1  -4  388.05   17.18   1
  -6  -1  -5  526.03   22.25   1
  -6  -1  -5  505.14   21.26   1
  -6  -1  -6  126.91    8.41   1
  -6  -1  -6  131.60    8.52   1
  -6  -1  -7  872.27   34.12   1
  -6  -1  -7  892.54   34.75   1
  -6  -1  -8  213.82   11.58   1
  -6  -1  -8  230.60   12.19   1
  -6  -1  -9    5.98    3.85   1
  -6  -1  -9   -0.92    3.64   1
  -6  -1 -10   88.85    7.12   1
  -6  -1 -10   86.10    7.40   1
  -6  -1 -11 3357.77  118.42   1
  -6  -1 -11 3316.55  117.48   1
  -6  -1 -12  418.63   18.93   1
  -6  -1 -12  428.76   19.80   1
  -6  -1 -13  219.27   11.92   1
  -6  -1 -13  217.99   12.63   1
  -6  -1 -14    2.29    4.11   1
  -6  -1 -14   -2.32    4.32   1
  -6  -1 -15    7.75    5.19   1
  -6  -1 -16  190.23   11.91   1
  -6  -1 -17   89.41    8.17   1
  -6  -1 -18   28.18    6.09   1
  -6  -1 -19   69.25    7.64   1
  -6  -1 -20    3.39    5.61   1
  -6  -1 -21   59.56    7.69   1
  -6  -1 -22    3.82    5.74   1
   6   2 -25   30.26    6.54   1
   6   2 -24    5.44    5.55   1
   6   2 -23   90.08    8.29   1
   6   2 -22   41.90    6.39   1
   6   2 -21   52.26    6.68   1
   6   2 -20   33.11    5.73   1
   6   2 -19   87.99    7.83   1
   6   2 -18    4.01    4.81   1
   6   2 -17   50.24    6.24   1
   6   2 -15 1044.05   40.69   1
   6   2 -14  214.26   11.26   1
   6   2 -14  329.52   16.12   1
   6   2 -13   63.11    6.08   1
   6   2 -13   61.50    6.25   1
   6   2 -12  230.86   11.96   1
   6   2 -12  246.86   12.92   1
   6   2 -11   95.51    7.35   1
   6   2 -11   84.80    6.94   1
   6   2 -10    2.95    3.82   1
   6   2  -9   -2.35    3.40   1
   6   2  -8  937.18   35.96   1
   6   2  -7  744.39   29.52   1
  -6  -2   6  158.12    9.31   1
  -6  -2   5  110.53    7.65   1
  -6  -2   4   36.81    4.92   1
  -6  -2   3 1886.38   68.05   1
  -6  -2   2   29.96    4.59   1
  -6  -2   1 2689.43   95.31   1
  -6  -2   0  794.08   31.34   1
  -6  -2   0  716.67   28.34   1
  -6  -2  -1 1206.55   45.26   1
  -6  -2  -1 1211.77   45.13   1
   6   2   1 1200.72   43.14   1
  -6  -2  -2    1.11    3.32   1
  -6  -2  -2   -1.09    3.18   1
  -6  -2  -3  322.21   15.26   1
  -6  -2  -3  291.37   14.02   1
  -6  -2  -4 2526.66   90.01   1
  -6  -2  -4 2625.37   93.17   1
  -6  -2  -5  128.64    8.60   1
  -6  -2  -5  137.21    8.81   1
  -6  -2  -6 1551.15   57.16   1
  -6  -2  -6 1549.47   57.09   1
  -6  -2  -7   75.75    6.63   1
  -6  -2  -7   71.96    6.57   1
  -6  -2  -8  539.28   23.04   1
  -6  -2  -8  533.18   22.99   1
  -6  -2  -9 3295.40  116.35   1
  -6  -2  -9 3325.16  117.66   1
  -6  -2 -10  199.00   11.26   1
  -6  -2 -10  196.81   11.46   1
  -6  -2 -11 2969.84  105.37   1
  -6  -2 -11 3014.31  107.46   1
  -6  -2 -12  139.71    9.07   1
  -6  -2 -12  144.64    9.76   1
  -6  -2 -13  206.68   11.50   1
  -6  -2 -13  203.01   12.09   1
  -6  -2 -14   88.13    7.23   1
  -6  -2 -14   78.55    7.46   1
  -6  -2 -15  185.96   11.65   1
  -6  -2 -16    8.57    5.18   1
  -6  -2 -17   54.33    6.98   1
  -6  -2 -18    0.90    5.39   1
  -6  -2 -19   15.70    5.64   1
  -6  -2 -20  169.12   11.67   1
  -6  -2 -21   44.58    7.16   1
   6   3 -24  117.33    9.66   1
   6   3 -23   11.92    6.27   1
   6   3 -22    5.11    5.35   1
   6   3 -21   -2.92    4.70   1
   6   3 -20    8.37    5.30   1
   6   3 -19   22.96    5.79   1
   6   3 -18  191.97   11.99   1
   6   3 -17   73.22    7.18   1
   6   3 -16   15.88    4.73   1
   6   3 -15    9.29    4.41   1
   6   3 -14  799.48   31.68   1
   6   3 -14 1149.59   44.32   1
   6   3 -13  350.16   16.38   1
   6   3 -13  389.09   18.29   1
   6   3 -12  903.44   35.15   1
   6   3 -12  934.54   36.72   1
   6   3 -11  234.97   12.48   1
   6   3 -10 1341.59   49.98   1
   6   3  -9  143.38    9.36   1
   6   3  -8 1537.56   56.64   1
   6   3  -7  147.03    9.55   1
   6   3  -6    6.78    4.23   1
   6   3  -5  608.70   25.27   1
   6   3  -4 1030.50   39.58   1
   6   3  -3  187.22   11.24   1
  -6  -3   2  920.41   35.73   1
  -6  -3   1  165.12    9.98   1
  -6  -3   0    0.84    3.45   1
  -6  -3  -1   94.36    7.44   1
  -6  -3  -1   88.23    6.89   1
  -6  -3  -2  223.25   12.04   1
  -6  -3  -2  211.33   11.37   1
  -6  -3  -3  109.33    8.06   1
  -6  -3  -3   97.49    7.32   1
  -6  -3  -4   69.32    6.48   1
  -6  -3  -4   59.76    5.93   1
  -6  -3  -5  215.38   11.78   1
  -6  -3  -5  201.16   11.24   1
  -6  -3  -6   59.32    6.25   1
  -6  -3  -6   52.89    5.88   1
  -6  -3  -7  370.28   17.27   1
  -6  -3  -7  330.02   16.10   1
  -6  -3  -8  877.04   34.58   1
  -6  -3  -8  886.89   35.22   1
  -6  -3  -9   20.52    4.67   1
  -6  -3  -9   13.35    4.67   1
  -6  -3 -10   20.61    4.72   1
  -6  -3 -11  241.64   12.84   1
  -6  -3 -11  242.33   13.54   1
  -6  -3 -12   -2.01    4.18   1
  -6  -3 -12   -2.14    4.39   1
  -6  -3 -13  763.79   30.80   1
  -6  -3 -13  770.07   32.05   1
  -6  -3 -14  776.31   32.37   1
  -6  -3 -15   38.98    6.31   1
  -6  -3 -16  494.49   22.99   1
  -6  -3 -17  100.18    8.96   1
  -6  -3 -18  211.51   13.24   1
  -6  -3 -19   19.97    5.87   1
  -6  -3 -20   76.08    8.24   1
  -6  -3 -21   42.69    7.27   1
   6   4 -24    9.10    6.14   1
   6   4 -23   -5.46    5.42   1
   6   4 -22  209.30   13.17   1
   6   4 -21   10.69    5.77   1
   6   4 -20   23.47    6.07   1
   6   4 -19    4.02    5.12   1
   6   4 -18   22.77    5.62   1
   6   4 -17  106.65    8.58   1
   6   4 -16   52.79    6.70   1
   6   4 -15  314.29   15.48   1
   6   4 -15  304.50   15.75   1
   6   4 -14   75.40    6.93   1
   6   4 -14   67.32    6.79   1
   6   4 -13    4.10    4.28   1
   6   4 -13    0.83    4.27   1
   6   4 -12   96.32    7.94   1
   6   4 -12   94.00    7.67   1
   6   4 -11  947.88   37.03   1
   6   4 -10    8.50    4.55   1
   6   4  -9   15.22    4.98   1
   6   4  -8  157.47   10.23   1
   6   4  -7 1602.50   59.22   1
   6   4  -6   -0.73    4.40   1
   6   4  -5  292.85   14.97   1
   6   4  -4  257.22   13.72   1
   6   4  -3    6.90    4.40   1
   6   4  -2  466.51   20.89   1
   6   4  -1   -1.87    3.89   1
   6   4   0  810.65   32.67   1
  -6  -4  -1  119.34    8.38   1
   6   4   1  125.03    9.53   1
  -6  -4  -2  134.88    8.89   1
   6   4   2  124.76    9.58   1
  -6  -4  -3  580.88   24.52   1
   6   4   3  639.34   27.19   1
  -6  -4  -4    6.27    4.07   1
   6   4   4    2.60    5.61   1
  -6  -4  -5   78.87    6.95   1
  -6  -4  -5   74.96    6.92   1
   6   4   5   76.61    8.58   1
  -6  -4  -6   10.59    4.18   1
  -6  -4  -6    9.96    4.36   1
  -6  -4  -7   43.54    5.76   1
  -6  -4  -7   44.49    5.82   1
  -6  -4  -8    8.09    4.28   1
  -6  -4  -8    7.43    4.30   1
  -6  -4  -9  239.46   12.94   1
  -6  -4  -9  256.83   13.86   1
  -6  -4 -10  149.83    9.68   1
  -6  -4 -10  158.04   10.33   1
  -6  -4 -11  103.72    7.98   1
  -6  -4 -11  116.14    8.89   1
  -6  -4 -12    2.50    4.53   1
  -6  -4 -12   -1.59    4.25   1
  -6  -4 -13  310.56   16.37   1
  -6  -4 -14    2.46    4.69   1
  -6  -4 -15  949.09   38.92   1
  -6  -4 -16  164.80   11.39   1
  -6  -4 -17   -2.94    4.79   1
  -6  -4 -18    5.80    6.14   1
  -6  -4 -19    4.32    5.77   1
  -6  -4 -20   47.01    7.45   1
   6   5 -22   16.98    6.36   1
   6   5 -21   59.28    7.58   1
   6   5 -20   -1.57    5.51   1
   6   5 -19  274.58   15.43   1
   6   5 -18   71.25    7.45   1
   6   5 -17   16.48    5.50   1
   6   5 -16   29.65    5.69   1
   6   5 -16   31.68    5.85   1
   6   5 -15  128.80    9.23   1
   6   5 -15  137.84    9.95   1
   6   5 -14  292.86   15.10   1
   6   5 -14  275.60   14.87   1
   6   5 -13   31.94    5.49   1
   6   5 -12    0.42    4.21   1
   6   5 -11   26.30    5.42   1
   6   5 -10  312.87   15.95   1
   6   5  -9   17.47    5.17   1
   6   5  -8  645.44   27.31   1
   6   5  -7   26.72    5.73   1
   6   5  -6   -1.07    4.32   1
   6   5  -5   17.27    5.21   1
   6   5  -4   29.43    5.87   1
   6   5  -3  469.67   21.52   1
   6   5  -2   64.17    7.40   1
   6   5  -1  452.04   20.89   1
   6   5   0   38.94    6.75   1
   6   5   1 1133.99   44.05   1
  -6  -5  -2  764.97   31.08   1
   6   5   2  827.60   33.78   1
  -6  -5  -3  152.37    9.97   1
   6   5   3  171.21   11.57   1
  -6  -5  -4 2562.92   92.11   1
   6   5   4 2667.99   96.05   1
  -6  -5  -5 2489.12   89.79   1
   6   5   5 2477.98   89.59   1
  -6  -5  -6  368.82   17.81   1
   6   5   6  378.83   18.65   1
  -6  -5  -7  617.60   26.51   1
   6   5   7  621.58   26.88   1
  -6  -5  -8   35.07    5.66   1
   6   5   8   44.23    6.60   1
  -6  -5  -9    7.28    4.72   1
   6   5   9   14.55    5.27   1
  -6  -5 -10  343.00   17.32   1
   6   5  10  313.41   16.37   1
  -6  -5 -11  493.82   22.84   1
   6   5  11  490.84   22.44   1
  -6  -5 -12   10.43    5.52   1
  -6  -5 -13  371.20   18.67   1
  -6  -5 -14   30.40    6.10   1
  -6  -5 -15   -5.42    4.84   1
  -6  -5 -16   -3.36    4.93   1
  -6  -5 -17   26.86    6.64   1
  -6  -5 -18    6.61    6.17   1
  -6  -5 -19   83.98    8.94   1
   6   6 -21    0.37    5.87   1
   6   6 -20  142.83   11.04   1
   6   6 -19   -2.78    5.47   1
   6   6 -18  172.97   11.68   1
   6   6 -17   35.84    6.36   1
   6   6 -16  302.73   15.79   1
   6   6 -16  295.42   15.91   1
   6   6 -15   15.21    5.43   1
   6   6 -15    9.61    5.48   1
   6   6 -14    5.29    4.87   1
   6   6 -14    3.32    4.75   1
   6   6 -13    6.00    4.73   1
   6   6 -13   12.79    4.84   1
   6   6 -12   22.73    5.40   1
   6   6 -11  196.47   12.12   1
   6   6 -10   45.92    6.59   1
   6   6  -9    4.67    4.70   1
   6   6  -7    5.37    4.69   1
   6   6  -6  882.90   35.80   1
   6   6  -5    6.76    4.92   1
   6   6  -4  104.26    9.05   1
   6   6  -3    5.51    4.69   1
   6   6  -2  605.16   26.57   1
   6   6   0  168.41   11.48   1
   6   6   1   53.42    7.29   1
   6   6   2  186.34   12.22   1
  -6  -6  -3    6.77    4.77   1
   6   6   3    2.76    4.72   1
  -6  -6  -4  802.54   32.79   1
   6   6   4  826.94   34.22   1
  -6  -6  -5  153.60   10.37   1
   6   6   5  164.91   11.48   1
  -6  -6  -6  832.94   34.12   1
   6   6   6  903.69   36.89   1
  -6  -6  -7   19.33    5.35   1
   6   6   7   22.17    5.58   1
  -6  -6  -8   14.82    5.21   1
   6   6   8    8.64    5.36   1
  -6  -6  -9  403.43   19.59   1
   6   6   9  392.85   19.30   1
  -6  -6 -10   76.49    7.78   1
   6   6  10   65.81    7.70   1
  -6  -6 -11    2.16    5.09   1
   6   6  11    6.21    5.76   1
  -6  -6 -12  153.45   10.84   1
  -6  -6 -14   77.81    8.12   1
  -6  -6 -15    5.89    5.91   1
  -6  -6 -16   30.39    7.10   1
  -6  -6 -17   12.15    6.29   1
   6   7 -19  148.49   10.94   1
   6   7 -18   -1.31    5.65   1
   6   7 -17    6.10    6.06   1
   6   7 -16   90.31    8.52   1
   6   7 -16   99.64    8.92   1
   6   7 -15  128.81    9.87   1
   6   7 -15  130.43   10.03   1
   6   7 -14   23.12    6.39   1
   6   7 -14   29.30    6.07   1
   6   7 -13   96.11    8.65   1
   6   7 -12   10.39    5.81   1
   6   7 -11    2.88    5.06   1
   6   7 -10   10.13    5.36   1
   6   7  -9   63.93    7.57   1
   6   7  -8  392.27   19.60   1
   6   7  -7  142.82   10.81   1
   6   7  -6  508.72   23.57   1
   6   7  -5   22.48    5.83   1
   6   7  -4  131.10   10.22   1
   6   7  -3  499.22   23.19   1
   6   7  -2    8.36    5.37   1
   6   7  -1    1.66    5.16   1
   6   7   0  428.21   20.88   1
   6   7   1   52.01    7.16   1
   6   7   2   97.44    9.03   1
   6   7   3   20.82    5.90   1
  -6  -7  -4   38.51    5.97   1
   6   7   4   50.61    7.26   1
  -6  -7  -5  102.80    8.66   1
   6   7   5  134.18   10.49   1
  -6  -7  -6  954.22   38.51   1
   6   7   6 1010.85   40.98   1
  -6  -7  -7  359.23   18.01   1
   6   7   7  368.29   18.88   1
  -6  -7  -8   61.42    7.17   1
   6   7   8   78.62    8.32   1
  -6  -7  -9  161.29   11.10   1
   6   7   9  177.74   12.08   1
   6   7  10   -0.54    5.51   1
  -6  -7 -11  154.61   10.92   1
  -6  -7 -12   79.78    8.31   1
  -6  -7 -13  160.72   11.50   1
  -6  -7 -14   42.84    7.33   1
  -6  -7 -15    6.56    6.33   1
  -6  -7 -16   20.39    6.71   1
   6   8 -17   68.01    7.87   1
   6   8 -17   65.42    8.10   1
   6   8 -16    1.26    5.53   1
   6   8 -16    6.41    6.76   1
   6   8 -15   14.26    6.18   1
   6   8 -15   11.04    5.79   1
   6   8 -14    9.20    6.55   1
   6   8 -14   -5.10    4.95   1
   6   8 -13   12.08    5.73   1
   6   8 -12   77.23    8.09   1
   6   8 -11   11.39    5.69   1
   6   8 -10  284.72   16.07   1
   6   8  -9   41.10    6.93   1
   6   8  -8   20.45    6.06   1
   6   8  -7  113.21    9.72   1
   6   8  -6  224.74   13.97   1
   6   8  -5   75.57    8.37   1
   6   8  -4    1.19    4.89   1
   6   8  -3   49.45    7.46   1
   6   8  -2   88.51    8.97   1
   6   8  -1  145.13   11.09   1
   6   8   0   76.42    8.62   1
   6   8   1   11.26    5.40   1
   6   8   2   53.64    7.45   1
   6   8   3  272.89   15.80   1
   6   8   4    5.98    5.32   1
   6   8   5   29.24    6.89   1
  -6  -8  -7    1.63    5.22   1
   6   8   7   15.90    6.84   1
  -6  -8  -8   -1.88    4.91   1
   6   8   8   -6.33    5.16   1
  -6  -8  -9  308.51   16.77   1
   6   8   9  304.21   16.76   1
  -6  -8 -10   17.30    6.68   1
  -6  -8 -11   35.34    7.06   1
  -6  -8 -12   45.71    7.37   1
  -6  -8 -13   -3.23    5.62   1
   6   9 -16   10.96    6.72   1
   6   9 -15   15.43    6.83   1
   6   9 -15   11.15    6.47   1
   6   9 -14   64.59    8.59   1
   6   9 -14   43.56    7.47   1
   6   9 -13   13.46    6.56   1
   6   9 -13    5.67    5.37   1
   6   9 -12   16.86    7.09   1
   6   9 -11   13.69    6.37   1
   6   9 -10    5.36    5.88   1
   6   9  -9    2.09    6.41   1
   6   9  -8  238.43   14.76   1
   6   9  -7  100.71    9.53   1
   6   9  -6   12.27    5.84   1
   6   9  -5   41.71    7.01   1
   6   9  -4  351.32   18.92   1
   6   9  -3    9.60    5.96   1
   6   9  -2   17.24    6.44   1
   6   9  -1   24.45    6.63   1
   6   9   0  101.24    9.81   1
   6   9   2  103.43    9.75   1
   6   9   3   -2.21    5.44   1
   6   9   4   15.07    6.08   1
   6   9   5    2.08    6.24   1
   6   9   6  179.25   12.84   1
   6   9   7    0.53    6.17   1
  -6  -9  -8   16.17    6.89   1
   6   9   8   25.90    6.57   1
  -6  -9  -9   12.37    6.43   1
  -6  -9 -10   45.63    7.63   1
  -6  -9 -11   -2.62    6.10   1
   6  10  -9   19.66    6.69   1
   6  10  -8   23.66    7.12   1
   6  10  -7    6.08    6.28   1
   6  10  -6    5.72    6.93   1
   6  10  -5   31.07    7.72   1
   6  10  -4    5.17    6.18   1
   6  10  -3   48.98    8.04   1
   6  10  -2   16.86    6.77   1
   6  10  -1   77.47    9.06   1
   6  10   0   28.95    7.51   1
   6  10   1   21.57    7.02   1
   6  10   2    1.75    6.33   1
   6  10   3   26.77    7.58   1
   6  10   4   26.13    7.23   1
   6  10   5  115.43   10.42   1
   6  10   6   42.51    8.52   1
   6  10   7  155.66   12.15   1
   7 -10  -5   35.07    7.22   1
  -7  10   4    7.40    6.33   1
   7 -10  -4    0.16    5.65   1
  -7  10   3   -0.82    5.59   1
   7 -10  -3    4.48    6.14   1
  -7  10   2   42.80    7.17   1
  -7  10   1   31.45    7.19   1
  -7  10   0    3.57    6.20   1
  -7  10  -1  155.52   11.80   1
  -7  10  -2   17.26    7.28   1
   7  -9 -13    5.86    6.51   1
   7  -9 -12  133.41   10.80   1
   7  -9 -11   11.25    6.10   1
   7  -9 -10   11.27    5.98   1
   7  -9  -9    4.88    5.81   1
   7  -9  -7   65.05    7.71   1
  -7   9   6  123.78    9.78   1
   7  -9  -6  126.50   10.03   1
  -7   9   5    0.91    5.73   1
   7  -9  -5   -0.43    5.15   1
  -7   9   4   25.19    7.04   1
   7  -9  -4   21.33    6.74   1
  -7   9   3   11.87    6.23   1
   7  -9  -3    4.07    5.64   1
  -7   9   2  272.45   15.48   1
  -7   9   1   15.92    6.49   1
   7  -9  -1   11.05    6.00   1
  -7   9   0   -5.43    5.27   1
  -7   9  -1   40.24    7.08   1
  -7   9  -2   42.14    7.22   1
  -7   9  -3    5.36    6.32   1
  -7   9  -4   39.07    7.33   1
  -7   9  -5    0.91    5.52   1
  -7   9  -6  146.04   11.23   1
  -7   9  -7   93.84    9.42   1
  -7   9  -8   17.62    6.94   1
   7  -8 -16   35.84    8.06   1
   7  -8 -15  289.71   16.56   1
   7  -8 -14  157.84   11.44   1
   7  -8 -13    9.54    5.85   1
   7  -8 -11   12.45    6.37   1
   7  -8 -10  154.69   10.95   1
   7  -8  -9    4.23    5.14   1
   7  -8  -8  148.77   10.84   1
  -7   8   7   11.62    6.16   1
   7  -8  -7    6.46    5.50   1
  -7   8   6  141.46   10.09   1
   7  -8  -6  135.78   10.09   1
  -7   8   5  102.78    8.60   1
   7  -8  -5  102.68    8.81   1
  -7   8   4  238.93   13.88   1
   7  -8  -4  233.53   13.79   1
  -7   8   3   16.68    5.97   1
   7  -8  -3   15.17    5.41   1
  -7   8   2   20.31    6.56   1
   7  -8  -2   17.58    5.44   1
  -7   8   1  271.98   15.33   1
   7  -8  -1  245.81   14.03   1
  -7   8   0   50.09    7.15   1
   7  -8   0   38.23    6.47   1
  -7   8  -1  274.81   15.50   1
  -7   8  -2  212.21   13.44   1
  -7   8  -3   67.83    7.83   1
  -7   8  -4   17.45    5.82   1
  -7   8  -5  149.41   11.01   1
  -7   8  -6   12.79    6.25   1
  -7   8  -8   14.51    6.10   1
  -7   8  -9   -0.17    5.61   1
  -7   8 -10    4.81    5.63   1
  -7   8 -11   17.45    7.11   1
  -7   8 -12   95.30    9.42   1
   7  -7 -19   -2.15    5.95   1
   7  -7 -18    6.63    6.00   1
   7  -7 -17  157.53   11.45   1
   7  -7 -16   -1.61    5.26   1
   7  -7 -15    1.57    5.59   1
   7  -7 -14  114.04    9.66   1
   7  -7 -13  276.76   15.51   1
   7  -7 -12   13.30    5.72   1
   7  -7 -11    1.55    4.75   1
   7  -7 -10   10.96    5.16   1
   7  -7  -9    9.22    5.17   1
   7  -7  -8  293.93   15.86   1
  -7   7   7   41.99    5.82   1
   7  -7  -7   28.31    5.62   1
  -7   7   6  844.62   34.46   1
   7  -7  -6  770.90   32.18   1
  -7   7   5   93.08    8.02   1
   7  -7  -5   98.93    8.42   1
  -7   7   4    4.71    5.08   1
   7  -7  -4    3.22    4.55   1
  -7   7   3  647.90   27.99   1
   7  -7  -3  595.57   26.07   1
  -7   7   2   37.11    5.74   1
   7  -7  -2   37.63    5.92   1
  -7   7   1  104.74    8.67   1
   7  -7  -1   97.24    8.12   1
  -7   7   0  131.78    9.86   1
   7  -7   0  117.18    8.94   1
  -7   7  -1    5.70    5.16   1
   7  -7   1   -1.81    4.28   1
  -7   7  -2    8.95    5.12   1
  -7   7  -3  771.68   32.78   1
  -7   7  -4   50.68    7.11   1
  -7   7  -5  426.88   20.92   1
  -7   7  -6   61.82    7.58   1
  -7   7  -7  157.24   11.21   1
  -7   7  -8   22.94    5.82   1
  -7   7  -9   36.96    6.72   1
  -7   7 -10   13.59    6.45   1
  -7   7 -11    9.82    6.02   1
  -7   7 -12   15.23    6.22   1
  -7   7 -13   19.37    6.33   1
  -7   7 -14   -1.17    5.85   1
  -7   7 -15   59.56    7.99   1
  -7   7 -16    7.56    7.69   1
   7  -6 -21    2.47    6.06   1
   7  -6 -20  211.63   13.71   1
   7  -6 -19   19.49    6.55   1
   7  -6 -18  251.02   14.93   1
   7  -6 -17    4.27    5.56   1
   7  -6 -16  218.30   13.45   1
   7  -6 -15  184.92   12.18   1
   7  -6 -14  105.70    8.95   1
   7  -6 -13   48.60    6.75   1
   7  -6 -12   98.58    8.58   1
   7  -6 -11  180.56   11.62   1
   7  -6 -10  332.04   16.98   1
   7  -6  -9   26.15    5.39   1
  -7   6   8  871.06   34.62   1
   7  -6  -8  817.84   33.55   1
  -7   6   7    9.10    4.76   1
   7  -6  -7    4.76    4.53   1
  -7   6   6   80.73    7.28   1
   7  -6  -6   83.81    7.69   1
  -7   6   5  144.53    9.79   1
   7  -6  -5  134.97    9.49   1
  -7   6   4  227.57   12.71   1
   7  -6  -4  218.20   12.46   1
  -7   6   3  200.04   11.80   1
   7  -6  -3  190.27   11.46   1
  -7   6   2   80.97    7.46   1
   7  -6  -2   68.65    6.94   1
  -7   6   1   19.00    5.39   1
   7  -6  -1   15.98    4.80   1
  -7   6   0   14.87    5.03   1
   7  -6   0   11.48    4.81   1
  -7   6  -1  205.29   12.43   1
   7  -6   1  185.30   11.22   1
  -7   6  -2    4.90    5.01   1
   7  -6   2    6.78    4.84   1
  -7   6  -3   81.97    7.73   1
  -7   6  -4   25.32    5.49   1
  -7   6  -5  455.08   21.56   1
  -7   6  -6  201.73   12.47   1
  -7   6  -7  230.82   13.66   1
  -7   6  -8   47.68    6.59   1
  -7   6  -9  233.29   13.90   1
  -7   6 -10  325.26   17.27   1
  -7   6 -11    3.61    5.18   1
  -7   6 -12  109.27    9.30   1
  -7   6 -13    6.12    5.62   1
  -7   6 -14   47.11    7.31   1
  -7   6 -15    0.19    5.50   1
  -7   6 -16  158.76   11.42   1
  -7   6 -17   13.62    6.60   1
   7  -5 -22    0.99    5.97   1
   7  -5 -21   86.10    8.70   1
   7  -5 -20   30.31    6.56   1
   7  -5 -19   25.19    6.70   1
   7  -5 -18  364.59   18.84   1
   7  -5 -17  354.87   18.28   1
   7  -5 -16   79.48    7.91   1
   7  -5 -15   23.22    5.58   1
   7  -5 -14    7.34    5.24   1
   7  -5 -13  177.56   11.44   1
   7  -5 -12  214.23   12.74   1
   7  -5 -11   20.91    5.03   1
   7  -5 -10  138.07    9.71   1
  -7   5   9  298.93   14.54   1
   7  -5  -9  263.51   14.15   1
  -7   5   8  279.67   13.99   1
   7  -5  -8  277.57   14.61   1
  -7   5   7  533.44   22.82   1
   7  -5  -7  533.16   23.42   1
  -7   5   6  944.86   37.03   1
   7  -5  -6  885.63   35.32   1
  -7   5   5   81.93    7.04   1
   7  -5  -5   83.53    7.31   1
  -7   5   4    4.45    4.45   1
   7  -5  -4    2.49    4.37   1
  -7   5   3   11.27    4.56   1
   7  -5  -3   11.19    4.44   1
  -7   5   2   10.09    4.69   1
   7  -5  -2   14.17    4.54   1
  -7   5   1  954.76   37.81   1
   7  -5  -1  884.85   35.18   1
  -7   5   0  134.30    9.34   1
   7  -5   0  116.61    8.55   1
  -7   5  -1 1553.71   58.32   1
   7  -5   1 1523.36   56.77   1
  -7   5  -2   65.93    6.80   1
   7  -5   2   51.83    6.04   1
  -7   5  -3 3353.51  119.38   1
  -7   5  -4 1603.98   60.31   1
  -7   5  -5   12.45    4.82   1
  -7   5  -6   78.38    7.57   1
  -7   5  -7   61.24    6.80   1
  -7   5  -8  513.44   23.37   1
  -7   5  -9  161.33   10.96   1
  -7   5 -10   59.73    7.14   1
  -7   5 -11    2.58    4.98   1
  -7   5 -12   39.08    6.23   1
  -7   5 -13  482.88   22.61   1
  -7   5 -14   17.08    6.00   1
  -7   5 -15  153.97   10.97   1
  -7   5 -16    7.50    5.21   1
  -7   5 -17   18.71    6.82   1
   7  -4 -23   19.38    6.60   1
   7  -4 -22   17.21    6.64   1
   7  -4 -21   69.42    7.67   1
   7  -4 -20  133.66   10.20   1
   7  -4 -19   19.84    5.96   1
   7  -4 -17    5.43    5.38   1
   7  -4 -16   18.75    5.48   1
   7  -4 -15  259.77   14.40   1
   7  -4 -14  115.70    9.01   1
   7  -4 -12    4.10    4.79   1
   7  -4 -11  244.86   13.49   1
  -7   4  10  393.15   17.42   1
   7  -4 -10  389.16   18.43   1
  -7   4   9 1005.95   38.39   1
   7  -4  -9  944.44   37.33   1
  -7   4   8  152.55    9.37   1
   7  -4  -8  154.44    9.91   1
  -7   4   7  216.72   11.66   1
   7  -4  -7  207.31   11.71   1
  -7   4   6  304.23   14.77   1
   7  -4  -6  288.77   14.59   1
  -7   4   5  534.59   22.76   1
   7  -4  -5  484.55   21.28   1
  -7   4   4  304.51   14.95   1
   7  -4  -4  283.25   14.22   1
  -7   4   3  138.12    9.03   1
   7  -4  -3  122.12    8.52   1
  -7   4   2  419.84   19.02   1
   7  -4  -2  386.25   17.75   1
  -7   4   1  553.42   23.70   1
   7  -4  -1  533.20   22.73   1
  -7   4   0   80.03    7.08   1
   7  -4   0   79.08    6.84   1
  -7   4  -1 3070.69  109.22   1
   7  -4   1 3037.88  107.52   1
  -7   4  -2  123.93    8.89   1
   7  -4   2  105.88    7.93   1
  -7   4  -3  271.50   14.33   1
   7  -4   3  261.30   13.47   1
  -7   4  -4   49.88    6.01   1
  -7   4  -5   95.68    7.92   1
  -7   4  -6  307.21   15.73   1
  -7   4  -7  365.39   17.82   1
  -7   4  -8    3.37    4.29   1
  -7   4  -9    7.38    4.80   1
  -7   4 -10   71.57    7.20   1
  -7   4 -11  325.19   16.61   1
  -7   4 -12  134.79    9.97   1
  -7   4 -13   20.04    5.29   1
  -7   4 -14    5.36    5.25   1
  -7   4 -15   70.56    7.54   1
  -7   4 -16  193.22   12.21   1
  -7   4 -17   13.99    5.55   1
   7  -3 -24   57.00    7.81   1
   7  -3 -23    4.95    6.02   1
   7  -3 -22  168.20   11.81   1
   7  -3 -20    2.30    4.71   1
   7  -3 -20    2.39    5.25   1
   7  -3 -19   28.12    5.65   1
   7  -3 -19   28.50    5.87   1
   7  -3 -18   48.28    6.09   1
   7  -3 -18   57.31    6.86   1
   7  -3 -17   11.81    4.82   1
   7  -3 -17    1.23    4.71   1
   7  -3 -16  384.75   17.77   1
   7  -3 -16  420.69   20.15   1
   7  -3 -15  274.31   13.75   1
   7  -3 -15  289.34   15.32   1
   7  -3 -14   -1.12    3.87   1
   7  -3 -14    5.74    4.38   1
   7  -3 -13   62.42    6.03   1
   7  -3 -13  107.95    8.54   1
   7  -3 -12 1074.60   41.88   1
   7  -3 -11   59.97    6.46   1
  -7   3  10  338.36   15.31   1
   7  -3 -10  354.09   16.91   1
  -7   3   9   91.60    6.84   1
  -7   3   8 2006.26   72.09   1
   7  -3  -8 2074.12   75.12   1
  -7   3   7   21.67    4.34   1
   7  -3  -7   19.42    4.40   1
  -7   3   6 1278.72   47.68   1
   7  -3  -6 1251.30   47.05   1
  -7   3   5   63.96    6.05   1
   7  -3  -5   63.99    6.09   1
   7  -3  -4   -0.64    3.64   1
  -7   3   3   69.96    6.45   1
   7  -3  -3   66.53    6.02   1
  -7   3   2  558.11   23.55   1
   7  -3  -2  509.52   21.62   1
  -7   3   1 1830.71   66.83   1
   7  -3  -1 1753.21   63.71   1
  -7   3   0 1092.68   41.93   1
   7  -3   0 1116.88   42.14   1
  -7   3  -1  161.28   10.03   1
   7  -3   1  147.76    9.12   1
  -7   3  -2   30.34    5.04   1
   7  -3   2   28.80    4.64   1
  -7   3  -3    1.99    3.85   1
   7  -3   3    1.39    3.74   1
  -7   3  -4  117.58    8.64   1
  -7   3  -5   23.13    4.79   1
  -7   3  -6  101.24    8.18   1
  -7   3  -7    4.18    4.39   1
  -7   3  -8 1153.01   44.59   1
  -7   3  -9  109.08    8.49   1
  -7   3 -10    0.96    4.49   1
  -7   3 -11  151.20   10.11   1
  -7   3 -12   72.37    7.22   1
  -7   3 -13  383.55   18.58   1
  -7   3 -14    1.70    4.48   1
  -7   3 -15    3.50    5.17   1
  -7   3 -16    9.61    5.53   1
  -7   3 -17   12.13    5.70   1
   7  -2 -26    2.50    5.54   1
   7  -2 -25   36.74    7.06   1
   7  -2 -25   55.73    7.37   1
   7  -2 -24   17.85    5.84   1
   7  -2 -24   21.78    6.72   1
   7  -2 -23   -2.96    4.71   1
   7  -2 -22   28.00    5.75   1
   7  -2 -21   57.74    6.79   1
   7  -2 -20  196.55   11.69   1
   7  -2 -19   35.97    5.78   1
   7  -2 -18  143.94    9.49   1
   7  -2 -17  140.13    9.31   1
   7  -2 -17  140.08    9.99   1
   7  -2 -16  103.59    7.81   1
   7  -2 -16  113.78    8.81   1
   7  -2 -15    5.06    4.19   1
   7  -2 -15    5.53    4.37   1
   7  -2 -14   96.03    7.26   1
   7  -2 -14  106.69    8.41   1
   7  -2 -13 1092.73   41.43   1
   7  -2 -13 1548.84   57.92   1
   7  -2 -12  107.58    7.45   1
   7  -2 -12  159.48   10.23   1
  -7   2  11  299.02   13.74   1
   7  -2 -11  326.99   15.07   1
   7  -2 -11  323.96   15.92   1
  -7   2  10  439.47   18.63   1
   7  -2 -10  457.50   19.36   1
   7  -2 -10  452.75   20.15   1
  -7   2   9  485.77   20.29   1
   7  -2  -9  482.66   19.99   1
   7  -2  -9  479.55   20.99   1
  -7   2   8  689.46   27.35   1
   7  -2  -8  666.43   26.08   1
   7  -2  -8  677.69   27.57   1
  -7   2   7  206.73   10.97   1
   7  -2  -7  191.12    9.77   1
   7  -2  -7  191.72   10.67   1
  -7   2   6   35.77    4.82   1
   7  -2  -6   31.28    4.11   1
   7  -2  -6   30.92    4.76   1
  -7   2   5  814.38   31.82   1
   7  -2  -5  788.23   29.76   1
   7  -2  -5  807.64   31.64   1
  -7   2   4  276.49   13.59   1
   7  -2  -4  255.73   11.59   1
   7  -2  -4  256.33   12.75   1
  -7   2   3  180.52   10.28   1
   7  -2  -3  163.96    9.40   1
  -7   2   2   19.27    4.23   1
   7  -2  -2   19.09    4.14   1
  -7   2   1 2545.86   90.71   1
   7  -2  -1 2522.05   89.32   1
  -7   2   0   39.34    5.21   1
   7  -2   0   43.58    5.01   1
  -7   2  -1  692.28   28.16   1
   7  -2   1  643.38   25.76   1
  -7   2  -2  987.37   38.25   1
  -7   2  -2  961.68   35.71   1
   7  -2   2 1040.23   39.18   1
  -7   2  -3    3.80    3.84   1
  -7   2  -3    0.28    3.30   1
  -7   2  -4   53.28    5.88   1
  -7   2  -4   45.56    4.72   1
  -7   2  -5  755.03   30.59   1
  -7   2  -5  772.64   29.80   1
  -7   2  -6  725.70   29.65   1
  -7   2  -6  747.90   29.12   1
  -7   2  -7  835.62   33.48   1
  -7   2  -7  771.98   30.20   1
  -7   2  -8 1626.94   60.36   1
  -7   2  -8 1645.52   59.93   1
  -7   2  -9  392.67   18.47   1
  -7   2  -9  408.19   18.18   1
  -7   2 -10 1954.48   71.61   1
  -7   2 -10 2040.60   73.70   1
  -7   2 -11  296.67   15.24   1
  -7   2 -11  290.06   14.36   1
  -7   2 -12    0.68    3.99   1
  -7   2 -12    2.07    4.34   1
  -7   2 -13  111.44    8.62   1
  -7   2 -13  103.28    8.04   1
  -7   2 -14   21.87    5.05   1
  -7   2 -14   23.48    5.40   1
  -7   2 -15  137.21    9.55   1
  -7   2 -15  148.25   10.01   1
  -7   2 -16    2.03    4.73   1
  -7   2 -16    4.17    5.52   1
  -7   2 -17  479.63   22.05   1
   7  -1 -26    0.09    5.29   1
   7  -1 -25   81.12    8.45   1
   7  -1 -24  128.76    9.82   1
   7  -1 -23  174.03   11.39   1
   7  -1 -22  193.53   11.99   1
   7  -1 -21  134.03    9.64   1
   7  -1 -20   -3.52    4.10   1
   7  -1 -19   11.35    4.50   1
   7  -1 -18   33.14    5.34   1
   7  -1 -17  175.05   10.57   1
   7  -1 -16  157.96    9.97   1
   7  -1 -15    3.97    3.91   1
   7  -1 -14   50.11    5.59   1
   7  -1 -13  203.90   11.11   1
   7  -1 -12  291.56   14.07   1
  -7   1  11  381.92   16.59   1
   7  -1 -11  379.40   16.91   1
  -7   1  10  229.04   11.34   1
   7  -1 -10  254.70   12.48   1
  -7   1   9   94.28    6.76   1
   7  -1  -9   98.85    6.91   1
   7  -1  -9  108.96    7.83   1
  -7   1   8  837.23   32.30   1
   7  -1  -8  775.34   29.90   1
   7  -1  -8  847.13   33.14   1
  -7   1   7  445.63   19.09   1
   7  -1  -7  454.34   18.91   1
   7  -1  -7  480.21   20.53   1
  -7   1   6  191.95   10.39   1
   7  -1  -6  177.17    9.36   1
   7  -1  -6  192.09   10.47   1
  -7   1   5 2796.80   98.71   1
   7  -1  -5 2755.46   97.20   1
  -7   1   4  626.40   25.44   1
   7  -1  -4  582.20   23.61   1
  -7   1   3 1473.96   54.17   1
   7  -1  -3 1453.06   52.98   1
  -7   1   2   34.44    4.85   1
   7  -1  -2   27.67    4.25   1
  -7   1   1 1139.32   43.07   1
   7  -1  -1 1145.05   42.45   1
  -7   1   0   23.21    4.46   1
   7  -1   0   24.95    4.15   1
  -7   1  -1   23.97    4.49   1
  -7   1  -1   19.08    3.87   1
   7  -1   1   27.35    4.15   1
  -7   1  -2 1739.66   63.49   1
  -7   1  -2 1676.21   60.16   1
   7  -1   2 1852.46   66.25   1
  -7   1  -3 2547.11   90.83   1
  -7   1  -3 2635.42   92.70   1
   7  -1   3 2759.28   96.84   1
  -7   1  -4  725.86   29.31   1
  -7   1  -4  675.54   26.62   1
  -7   1  -5 2915.57  103.44   1
  -7   1  -5 2992.05  105.08   1
  -7   1  -6  343.65   16.34   1
  -7   1  -6  355.78   16.03   1
  -7   1  -7  291.07   14.52   1
  -7   1  -7  286.35   13.77   1
  -7   1  -8  176.23   10.53   1
  -7   1  -8  176.01   10.13   1
  -7   1  -9 1388.05   52.21   1
  -7   1  -9 1429.84   53.06   1
  -7   1 -10  245.62   13.25   1
  -7   1 -10  264.89   13.54   1
  -7   1 -11   23.69    4.88   1
  -7   1 -11   32.40    5.23   1
  -7   1 -12  313.96   15.69   1
  -7   1 -12  350.45   16.84   1
  -7   1 -13  120.51    8.75   1
  -7   1 -13  113.32    8.37   1
  -7   1 -14  129.22    8.98   1
  -7   1 -14  126.36    9.00   1
  -7   1 -15    4.64    4.60   1
  -7   1 -15   11.09    5.48   1
  -7   1 -16   25.71    6.08   1
  -7   1 -16   10.26    5.48   1
  -7   1 -17    5.43    5.05   1
  -7   1 -18    2.96    5.00   1
  -7   1 -19   52.10    6.99   1
  -7   1 -20   36.70    7.02   1
  -7   1 -21   13.28    6.40   1
   7   0 -26   38.58    7.10   1
   7   0 -25   -2.44    5.21   1
   7   0 -24  201.71   12.64   1
   7   0 -23    5.14    5.38   1
   7   0 -22   34.76    6.04   1
   7   0 -21    1.16    4.45   1
   7   0 -20  600.09   26.09   1
   7   0 -19    0.02    4.21   1
   7   0 -18   34.80    5.51   1
   7   0 -17   -1.74    3.87   1
   7   0 -16  566.63   24.23   1
   7   0 -15   -1.50    3.57   1
   7   0 -14 1818.38   66.34   1
   7   0 -13    2.25    3.80   1
  -7   0  12    9.92    3.64   1
   7   0 -12   16.06    4.17   1
  -7   0  11    0.66    3.45   1
  -7   0  10 4830.17  167.04   1
   7   0 -10 4761.88  165.09   1
  -7   0   9    2.10    3.84   1
   7   0  -9    4.34    3.57   1
  -7   0   8 1028.45   38.75   1
   7   0  -8 1024.19   38.51   1
  -7   0   7    0.16    3.21   1
  -7   0   6    1.47    3.24   1
   7   0  -6   -0.93    3.20   1
  -7   0   5    0.27    3.20   1
   7   0  -5    2.77    3.36   1
  -7   0   4 3929.38  137.07   1
   7   0  -4 3862.67  134.24   1
  -7   0   3   -1.58    3.21   1
   7   0  -3   -0.14    3.22   1
  -7   0   218246.87  620.65   1
   7   0  -218899.65  641.72   1
   7   0   0 1023.19   37.97   1
  -7   0  -1    5.01    3.60   1
  -7   0  -1   -0.53    3.10   1
  -7   0  -2  399.36   17.98   1
  -7   0  -2  390.26   16.97   1
   7   0   2  424.50   17.56   1
  -7   0  -3    4.66    4.02   1
  -7   0  -3   -0.10    3.42   1
  -7   0  -4 1902.96   69.17   1
  -7   0  -4 1970.86   70.74   1
  -7   0  -5    7.39    3.85   1
  -7   0  -5    0.15    3.49   1
  -7   0  -6  897.09   35.23   1
  -7   0  -6  910.30   35.15   1
  -7   0  -7    3.22    4.04   1
  -7   0  -8  240.44   12.48   1
  -7   0  -9    2.48    3.97   1
  -7   0  -9    0.31    3.86   1
  -7   0 -10  205.79   11.70   1
  -7   0 -10  219.89   12.14   1
  -7   0 -12  245.68   13.13   1
  -7   0 -12  246.09   13.36   1
  -7   0 -13    0.60    4.07   1
  -7   0 -13    3.78    4.85   1
  -7   0 -14  537.38   23.31   1
  -7   0 -14  610.30   26.34   1
  -7   0 -15   -1.99    4.24   1
  -7   0 -15    0.38    4.71   1
  -7   0 -16   37.42    6.06   1
  -7   0 -17    2.44    5.18   1
  -7   0 -18   15.92    6.51   1
  -7   0 -19   -5.04    4.67   1
  -7   0 -20    5.29    5.98   1
  -7   0 -22   94.65    9.23   1
   7   1 -25   68.78    8.02   1
   7   1 -24  133.80   10.04   1
   7   1 -23  178.81   11.64   1
   7   1 -22  212.16   12.83   1
   7   1 -21  139.51    9.89   1
   7   1 -20   -1.26    4.51   1
   7   1 -19    7.43    4.83   1
   7   1 -18   30.14    5.43   1
   7   1 -17  159.96   10.22   1
   7   1 -16  144.81    9.62   1
   7   1 -15    2.18    4.49   1
   7   1 -14   49.08    5.75   1
   7   1 -13  141.07    8.72   1
   7   1 -13  226.50   12.23   1
   7   1 -12  281.54   13.62   1
   7   1 -12  281.49   14.02   1
   7   1 -11  379.28   17.02   1
   7   1 -11  395.83   17.84   1
  -7  -1  10  264.40   12.90   1
   7   1 -10  253.82   12.79   1
  -7  -1   9   95.60    7.07   1
  -7  -1   8  804.06   31.37   1
  -7  -1   7  450.78   19.38   1
  -7  -1   6  206.02   11.03   1
  -7  -1   5 2757.75   97.58   1
  -7  -1   4  612.06   25.04   1
  -7  -1   3 1403.76   51.97   1
   7   1  -3 1393.11   50.55   1
  -7  -1   2   28.57    4.58   1
   7   1  -2   27.40    3.99   1
  -7  -1   1 1102.51   41.83   1
   7   1  -1 1086.79   39.93   1
  -7  -1   0   26.89    4.57   1
   7   1   0   25.57    3.83   1
  -7  -1  -1   27.89    4.73   1
  -7  -1  -1   24.99    4.35   1
   7   1   1   26.56    3.86   1
  -7  -1  -2 1809.40   65.85   1
  -7  -1  -2 1828.55   66.02   1
   7   1   2 1795.23   63.45   1
  -7  -1  -3 2651.72   94.43   1
  -7  -1  -3 2682.83   94.94   1
  -7  -1  -4  712.89   28.90   1
  -7  -1  -4  717.57   28.56   1
  -7  -1  -5 2952.36  104.78   1
  -7  -1  -5 3057.00  107.85   1
  -7  -1  -6  380.54   17.69   1
  -7  -1  -6  352.13   16.35   1
  -7  -1  -7  302.13   15.00   1
  -7  -1  -7  295.07   14.54   1
  -7  -1  -8  173.56   10.46   1
  -7  -1  -8  177.35   10.51   1
  -7  -1  -9 1358.71   51.13   1
  -7  -1  -9 1427.98   53.45   1
  -7  -1 -10  278.16   14.26   1
  -7  -1 -10  262.55   13.73   1
  -7  -1 -11   29.11    5.09   1
  -7  -1 -11   21.23    5.17   1
  -7  -1 -12  307.75   15.30   1
  -7  -1 -12  331.84   16.56   1
  -7  -1 -13  115.08    8.38   1
  -7  -1 -13  109.98    8.48   1
  -7  -1 -14  124.13    8.65   1
  -7  -1 -14  138.36    9.69   1
  -7  -1 -15    3.39    4.81   1
  -7  -1 -16   26.05    6.11   1
  -7  -1 -17   19.10    5.95   1
  -7  -1 -18    0.97    5.50   1
  -7  -1 -19   53.46    7.28   1
  -7  -1 -20   30.06    6.63   1
  -7  -1 -21   17.45    6.76   1
   7   2 -25   43.39    7.06   1
   7   2 -24   46.54    7.34   1
   7   2 -23    4.20    5.39   1
   7   2 -22   26.54    6.33   1
   7   2 -21   53.36    7.02   1
   7   2 -20  211.65   12.61   1
   7   2 -19   29.74    5.96   1
   7   2 -18  142.60    9.80   1
   7   2 -17  141.38    9.72   1
   7   2 -16  109.56    8.45   1
   7   2 -15   14.18    4.64   1
   7   2 -14   54.86    5.77   1
   7   2 -14   89.55    7.49   1
   7   2 -13 1039.55   39.58   1
   7   2 -13 1498.33   55.75   1
   7   2 -12   98.96    7.48   1
   7   2 -12  151.37    9.66   1
   7   2 -11  290.22   14.21   1
   7   2 -11  302.29   14.77   1
   7   2 -10  437.53   19.26   1
   7   2  -9  472.47   20.56   1
   7   2  -8  652.17   26.63   1
  -7  -2   7  206.74   11.24   1
  -7  -2   6   33.14    4.91   1
  -7  -2   5  811.22   31.94   1
  -7  -2   4  272.25   13.55   1
  -7  -2   3  183.11   10.49   1
  -7  -2   2   24.90    4.65   1
  -7  -2   1 2582.28   92.01   1
   7   2  -1 2429.13   85.10   1
  -7  -2   0   44.91    5.49   1
   7   2   0   37.20    4.10   1
  -7  -2  -1  625.76   25.89   1
  -7  -2  -1  643.12   26.13   1
  -7  -2  -2 1018.91   39.21   1
  -7  -2  -2  983.57   37.71   1
  -7  -2  -3    2.30    3.66   1
  -7  -2  -3    3.86    3.64   1
  -7  -2  -4   54.47    6.01   1
  -7  -2  -4   50.58    5.61   1
  -7  -2  -5  813.43   32.52   1
  -7  -2  -5  776.40   30.97   1
  -7  -2  -6  794.69   31.92   1
  -7  -2  -6  757.68   30.50   1
  -7  -2  -7  808.92   32.53   1
  -7  -2  -7  782.42   31.51   1
  -7  -2  -8 1601.01   59.40   1
  -7  -2  -8 1756.73   64.71   1
  -7  -2  -9  416.72   19.19   1
  -7  -2  -9  401.06   18.83   1
  -7  -2 -10 1959.13   71.55   1
  -7  -2 -10 2019.70   74.06   1
  -7  -2 -11  317.61   15.65   1
  -7  -2 -11  294.59   15.23   1
  -7  -2 -12    4.31    4.25   1
  -7  -2 -12    3.36    4.50   1
  -7  -2 -13  106.48    8.10   1
  -7  -2 -13  105.38    8.44   1
  -7  -2 -14   27.84    5.19   1
  -7  -2 -14   35.90    6.30   1
  -7  -2 -15  165.36   11.05   1
  -7  -2 -16   12.96    5.79   1
  -7  -2 -17  464.46   22.12   1
  -7  -2 -18   13.60    5.92   1
  -7  -2 -19    0.31    5.39   1
  -7  -2 -20   43.84    7.10   1
  -7  -2 -21   29.07    7.14   1
   7   3 -24   50.72    7.35   1
   7   3 -23    6.58    6.35   1
   7   3 -22  155.01   11.00   1
   7   3 -21    4.07    5.22   1
   7   3 -20   -1.63    5.02   1
   7   3 -19   31.74    6.01   1
   7   3 -18   54.76    6.75   1
   7   3 -17   18.30    5.44   1
   7   3 -16  378.48   18.36   1
   7   3 -15  244.64   13.44   1
   7   3 -14    3.61    4.23   1
   7   3 -14    3.84    4.49   1
   7   3 -13  105.46    8.01   1
   7   3 -13  106.55    8.25   1
   7   3 -12  956.73   37.19   1
   7   3 -12  974.32   38.10   1
   7   3 -11   59.17    6.46   1
   7   3 -10  320.57   15.56   1
   7   3  -9   96.36    7.92   1
   7   3  -8 1840.32   67.12   1
   7   3  -7   22.07    5.09   1
   7   3  -6 1176.76   44.84   1
   7   3  -5   68.83    7.39   1
  -7  -3   4   -0.85    3.55   1
   7   3  -4    0.32    4.68   1
  -7  -3   3   73.33    6.74   1
  -7  -3   2  537.69   23.10   1
  -7  -3   1 1788.79   65.54   1
  -7  -3   0 1118.37   42.88   1
  -7  -3  -1  148.09    9.63   1
  -7  -3  -1  163.45    9.86   1
  -7  -3  -2   33.56    5.15   1
  -7  -3  -2   30.49    4.82   1
  -7  -3  -3    1.09    3.91   1
  -7  -3  -3   -0.39    3.77   1
  -7  -3  -4  128.13    8.90   1
  -7  -3  -4  119.60    8.40   1
  -7  -3  -5   29.27    5.05   1
  -7  -3  -5   25.31    4.88   1
  -7  -3  -6  101.80    7.88   1
  -7  -3  -7    2.13    4.15   1
  -7  -3  -7    0.44    4.16   1
  -7  -3  -8 1177.25   45.18   1
  -7  -3  -8 1124.07   43.62   1
  -7  -3  -9  116.68    8.55   1
  -7  -3  -9  104.72    8.24   1
  -7  -3 -10    7.90    4.62   1
  -7  -3 -10    2.09    4.60   1
  -7  -3 -11  152.01    9.86   1
  -7  -3 -11  167.89   10.92   1
  -7  -3 -12   67.95    6.73   1
  -7  -3 -12   73.32    7.44   1
  -7  -3 -13  369.50   17.59   1
  -7  -3 -13  398.17   19.53   1
  -7  -3 -14    7.06    5.46   1
  -7  -3 -15    9.08    5.52   1
  -7  -3 -16   15.73    6.39   1
  -7  -3 -17    5.13    5.47   1
  -7  -3 -18    2.90    5.71   1
  -7  -3 -19   19.76    6.50   1
  -7  -3 -20    8.26    6.18   1
   7   4 -23   18.85    6.89   1
   7   4 -22    9.65    5.87   1
   7   4 -21   46.41    7.15   1
   7   4 -20  112.44    9.26   1
   7   4 -19   10.39    5.52   1
   7   4 -18    2.16    4.62   1
   7   4 -17    6.15    5.18   1
   7   4 -16   19.20    5.34   1
   7   4 -15  226.00   12.54   1
   7   4 -15  252.15   13.94   1
   7   4 -14  100.80    8.07   1
   7   4 -14  113.11    8.72   1
   7   4 -13  151.54    9.86   1
   7   4 -13  136.42    9.50   1
   7   4 -12   13.33    4.59   1
   7   4 -11  209.61   12.11   1
   7   4 -10  339.27   16.67   1
   7   4  -9  919.90   36.36   1
   7   4  -8  153.64   10.28   1
   7   4  -7  198.51   11.95   1
   7   4  -6  287.43   15.01   1
   7   4  -5  528.30   23.26   1
   7   4  -4  279.82   14.73   1
   7   4  -3  131.27    9.74   1
   7   4  -2  423.36   19.81   1
   7   4  -1  558.46   24.51   1
   7   4   0   85.40    8.62   1
   7   4   1 3230.57  114.84   1
  -7  -4  -2  134.39    9.29   1
  -7  -4  -2  116.27    8.39   1
   7   4   2  126.73   10.49   1
  -7  -4  -3  285.22   14.79   1
  -7  -4  -3  252.03   13.38   1
  -7  -4  -4   52.08    6.18   1
  -7  -4  -4   52.35    5.98   1
  -7  -4  -5   86.06    7.56   1
  -7  -4  -5   77.91    7.10   1
  -7  -4  -6  345.57   17.05   1
  -7  -4  -6  319.92   16.04   1
  -7  -4  -7  367.19   17.85   1
  -7  -4  -7  350.16   17.16   1
  -7  -4  -8    2.01    4.49   1
  -7  -4  -9    5.36    4.65   1
  -7  -4  -9    8.62    4.88   1
  -7  -4 -10   77.72    7.25   1
  -7  -4 -10   85.91    7.80   1
  -7  -4 -11  315.65   15.99   1
  -7  -4 -11  323.66   16.71   1
  -7  -4 -12  121.32    8.92   1
  -7  -4 -12  113.47    8.99   1
  -7  -4 -13   12.16    5.66   1
  -7  -4 -14   10.23    5.64   1
  -7  -4 -15   75.16    8.23   1
  -7  -4 -16  180.96   12.21   1
  -7  -4 -17    7.82    6.16   1
  -7  -4 -18   56.76    7.74   1
  -7  -4 -19    3.07    6.11   1
   7   5 -22    5.39    6.29   1
   7   5 -21   81.74    8.42   1
   7   5 -20   30.31    6.86   1
   7   5 -19   31.47    6.30   1
   7   5 -18  321.18   17.02   1
   7   5 -17  321.78   16.87   1
   7   5 -16   77.94    7.63   1
   7   5 -15   18.36    5.32   1
   7   5 -15   20.61    5.76   1
   7   5 -14    9.53    5.03   1
   7   5 -14    9.23    5.32   1
   7   5 -13  155.68   10.45   1
   7   5 -12  200.11   12.09   1
   7   5 -11   24.72    5.42   1
   7   5 -10  131.83    9.70   1
   7   5  -9  259.09   14.24   1
   7   5  -8  262.69   14.42   1
   7   5  -7  510.55   23.01   1
   7   5  -6  877.56   35.42   1
   7   5  -5   86.83    8.32   1
   7   5  -4   -2.11    4.38   1
   7   5  -3    8.01    5.23   1
   7   5  -2   12.13    5.44   1
   7   5  -1  966.97   38.72   1
   7   5   0  123.51   10.02   1
   7   5   1 1478.43   56.06   1
   7   5   2   67.08    7.80   1
  -7  -5  -3 3210.10  114.18   1
   7   5   3 3200.62  114.38   1
  -7  -5  -4 1479.45   55.73   1
   7   5   4 1497.67   56.91   1
  -7  -5  -5   12.77    4.66   1
   7   5   5   17.28    5.91   1
  -7  -5  -6   71.27    7.19   1
   7   5   6   78.73    8.24   1
  -7  -5  -7   56.27    6.58   1
  -7  -5  -8  500.75   22.85   1
   7   5   8  486.83   22.79   1
  -7  -5  -9  144.01   10.19   1
   7   5   9  151.80   11.17   1
  -7  -5 -10   68.85    7.35   1
   7   5  10   76.78    8.16   1
  -7  -5 -11   -3.97    4.45   1
   7   5  11   -3.09    4.87   1
  -7  -5 -12   22.17    6.25   1
   7   5  12   24.11    6.10   1
  -7  -5 -13  482.16   22.89   1
  -7  -5 -14    6.45    5.44   1
  -7  -5 -15  127.36   10.17   1
  -7  -5 -16   13.03    6.43   1
  -7  -5 -17   14.56    6.71   1
  -7  -5 -18   17.43    7.21   1
   7   6 -20  207.54   13.63   1
   7   6 -19   38.92    6.62   1
   7   6 -18  244.04   14.42   1
   7   6 -17   13.36    5.44   1
   7   6 -16  184.55   11.58   1
   7   6 -16  212.14   13.16   1
   7   6 -15  177.59   11.41   1
   7   6 -15  163.21   11.15   1
   7   6 -14  103.70    8.65   1
   7   6 -14  101.23    8.48   1
   7   6 -13   50.43    6.52   1
   7   6 -12   71.68    7.66   1
   7   6 -11  173.44   11.55   1
   7   6 -10  313.30   16.50   1
   7   6  -9   10.15    5.31   1
   7   6  -8  757.34   31.73   1
   7   6  -7   12.03    5.32   1
   7   6  -6   89.90    8.47   1
   7   6  -5  140.06   10.40   1
   7   6  -4  213.40   13.16   1
   7   6  -3  191.39   12.39   1
   7   6  -2   90.92    8.64   1
   7   6  -1   25.15    6.13   1
   7   6   0    4.98    5.14   1
   7   6   2   11.66    5.28   1
   7   6   3   90.04    8.85   1
  -7  -6  -4   22.80    5.47   1
   7   6   4   27.75    6.21   1
  -7  -6  -5  466.29   21.50   1
   7   6   5  475.07   22.59   1
  -7  -6  -6  165.63   10.94   1
   7   6   6  180.61   12.26   1
  -7  -6  -7  192.84   12.03   1
   7   6   7  227.94   13.96   1
  -7  -6  -8   31.92    5.90   1
   7   6   8   39.30    6.70   1
  -7  -6  -9  227.41   13.57   1
   7   6   9  249.11   14.73   1
  -7  -6 -10  313.12   16.68   1
   7   6  10  326.81   17.48   1
  -7  -6 -11   -0.95    5.13   1
   7   6  11   -3.56    5.13   1
  -7  -6 -12  101.52    9.15   1
  -7  -6 -13    4.92    5.81   1
  -7  -6 -14   27.05    7.21   1
  -7  -6 -15    6.13    6.33   1
  -7  -6 -16  123.19   10.45   1
   7   7 -19    5.70    6.81   1
   7   7 -18    9.17    6.25   1
   7   7 -17  142.28   10.77   1
   7   7 -16    0.90    5.43   1
   7   7 -15    7.53    6.49   1
   7   7 -15    2.21    5.55   1
   7   7 -14  109.56    9.34   1
   7   7 -14  107.30    8.83   1
   7   7 -13  252.58   14.51   1
   7   7 -12   15.23    6.02   1
   7   7 -11    7.31    5.23   1
   7   7 -10   11.27    5.23   1
   7   7  -9   12.13    5.71   1
   7   7  -8  305.47   16.68   1
   7   7  -7   30.00    6.25   1
   7   7  -6  821.84   34.45   1
   7   7  -5  105.29    9.43   1
   7   7  -4   15.69    5.86   1
   7   7  -3  623.33   27.84   1
   7   7  -2   55.72    7.61   1
   7   7  -1  106.44    9.50   1
   7   7   0  145.00   11.01   1
   7   7   1    2.12    5.28   1
   7   7   2    9.98    5.77   1
   7   7   3  719.99   31.39   1
   7   7   4   60.20    7.72   1
  -7  -7  -5  404.37   19.72   1
   7   7   5  432.58   21.54   1
   7   7   6   65.15    7.90   1
  -7  -7  -7  146.56   10.40   1
   7   7   7  156.07   11.52   1
  -7  -7  -8   27.06    6.47   1
   7   7   8   17.44    5.88   1
  -7  -7  -9   33.33    6.28   1
   7   7   9   38.93    7.20   1
  -7  -7 -10   13.32    5.79   1
   7   7  10    9.20    5.59   1
  -7  -7 -11   16.28    6.08   1
  -7  -7 -12   15.17    6.86   1
  -7  -7 -13   17.34    7.07   1
  -7  -7 -14    8.22    6.74   1
   7   8 -16   35.27    7.32   1
   7   8 -16   12.82    6.65   1
   7   8 -15  254.01   14.91   1
   7   8 -15  249.75   14.80   1
   7   8 -14  172.12   11.91   1
   7   8 -14  161.03   11.14   1
   7   8 -13   11.23    6.17   1
   7   8 -12   10.40    6.27   1
   7   8 -10  155.54   11.32   1
   7   8  -9    0.80    5.13   1
   7   8  -8  152.97   11.42   1
   7   8  -7    8.19    5.40   1
   7   8  -6  140.89   11.08   1
   7   8  -4  211.31   13.75   1
   7   8  -3   13.02    5.79   1
   7   8  -2   14.40    6.03   1
   7   8  -1  259.48   15.44   1
   7   8   0   45.33    7.36   1
   7   8   1  261.30   15.59   1
   7   8   2  199.83   13.40   1
   7   8   3   66.35    8.31   1
   7   8   4    9.69    6.17   1
   7   8   5  159.40   11.94   1
   7   8   6    8.52    6.82   1
  -7  -8  -7    3.29    5.76   1
   7   8   7    7.05    6.34   1
  -7  -8  -8   12.06    6.47   1
   7   8   8   14.96    7.21   1
  -7  -8  -9    4.55    5.79   1
   7   8   9   -1.43    6.66   1
  -7  -8 -10   16.14    6.46   1
  -7  -8 -11    0.20    5.75   1
  -7  -8 -12   98.47    9.42   1
   7   9 -14    4.98    7.16   1
   7   9 -13    4.12    6.65   1
   7   9 -12  121.37   10.49   1
   7   9 -11    1.44    6.45   1
   7   9 -10   15.05    7.08   1
   7   9  -9   19.83    7.02   1
   7   9  -8   -2.42    5.67   1
   7   9  -7   70.72    8.36   1
   7   9  -6  148.60   11.55   1
   7   9  -5    1.13    6.06   1
   7   9  -4   19.43    6.48   1
   7   9  -3    2.21    6.10   1
   7   9  -2  243.07   15.31   1
   7   9  -1    5.44    6.40   1
   7   9   0    0.87    6.45   1
   7   9   2   52.52    8.35   1
   7   9   3    0.11    6.05   1
   7   9   4   42.19    7.79   1
   7   9   5    2.19    6.59   1
   7   9   6  158.07   12.21   1
   7   9   7  128.49   11.04   1
   7   9   8   26.54    7.38   1
   7  10  -5   28.92    8.14   1
   7  10  -4    2.79    6.86   1
   7  10  -3   -1.29    6.47   1
   7  10  -2   47.02    8.19   1
   7  10  -1   33.04    7.85   1
   7  10   0    7.34    6.46   1
   7  10   1  149.38   12.23   1
   7  10   2    6.55    7.12   1
   7  10   3   -1.70    6.96   1
   7  10   4    7.78    7.65   1
   7  10   5  273.37   16.80   1
  -8  10   4   24.69    7.51   1
  -8  10   3   17.22    7.23   1
  -8  10   2   -0.62    6.43   1
  -8  10   1    2.14    6.67   1
   8  -9 -10  228.62   14.21   1
   8  -9  -9    0.42    5.99   1
   8  -9  -8   15.83    6.41   1
   8  -9  -7   36.76    6.83   1
   8  -9  -6    6.32    5.78   1
  -8   9   5   18.49    6.64   1
   8  -9  -5   11.05    6.54   1
  -8   9   4   22.86    6.26   1
   8  -9  -4   23.57    6.27   1
  -8   9   3   16.36    7.30   1
   8  -9  -3    6.66    6.04   1
  -8   9   2   -3.07    5.76   1
   8  -9  -2    4.62    6.01   1
  -8   9   1    2.93    5.99   1
   8  -9  -1    6.64    6.24   1
  -8   9   0   14.22    6.32   1
  -8   9  -1   79.79    8.77   1
  -8   9  -2   48.59    8.17   1
  -8   9  -3   79.66    8.62   1
  -8   9  -4   32.55    7.26   1
  -8   9  -5   24.65    7.15   1
   8  -8 -15   -1.80    6.31   1
   8  -8 -14   86.62    8.93   1
   8  -8 -13   67.38    8.09   1
   8  -8 -12   -1.69    5.35   1
   8  -8 -11   93.11    9.22   1
   8  -8 -10  112.05    9.62   1
   8  -8  -9   27.58    6.65   1
   8  -8  -8   69.57    7.90   1
   8  -8  -7    2.19    5.42   1
  -8   8   6  114.38    9.19   1
   8  -8  -6  121.53    9.75   1
  -8   8   5    3.46    5.48   1
   8  -8  -5   -2.73    4.80   1
  -8   8   4  131.60    9.83   1
   8  -8  -4  126.90    9.83   1
  -8   8   3   22.41    6.20   1
   8  -8  -3   18.49    5.70   1
  -8   8   2  250.04   14.50   1
   8  -8  -2  206.93   12.82   1
  -8   8   1    0.20    4.75   1
   8  -8  -1   -0.34    5.36   1
  -8   8   0   89.59    8.40   1
   8  -8   0   95.01    8.53   1
  -8   8  -1   57.00    7.19   1
  -8   8  -2  281.35   15.92   1
  -8   8  -3  332.46   17.86   1
  -8   8  -4  152.74   11.28   1
  -8   8  -5  172.01   12.10   1
  -8   8  -6   20.60    6.93   1
  -8   8  -7  197.68   13.19   1
  -8   8  -8   75.55    8.67   1
  -8   8  -9   14.23    6.97   1
  -8   8 -10   -4.16    5.98   1
   8  -7 -18    8.32    6.77   1
   8  -7 -17   99.81    9.42   1
   8  -7 -16   13.29    6.55   1
   8  -7 -15   61.82    8.02   1
   8  -7 -14   12.07    6.19   1
   8  -7 -13  149.44   10.87   1
   8  -7 -12   -3.81    4.79   1
   8  -7 -11   56.54    7.36   1
   8  -7 -10  401.84   19.91   1
   8  -7  -9   49.51    6.70   1
   8  -7  -8   43.20    6.64   1
  -8   7   7  433.34   20.30   1
   8  -7  -7  428.07   20.58   1
  -8   7   6   39.86    6.15   1
   8  -7  -6   59.62    7.15   1
  -8   7   5  129.03    9.53   1
   8  -7  -5  125.42    9.51   1
  -8   7   4  143.59   10.10   1
   8  -7  -4  119.75    9.25   1
  -8   7   3  109.36    8.84   1
   8  -7  -3   95.91    8.27   1
  -8   7   2    5.52    4.94   1
   8  -7  -2   -2.38    4.55   1
  -8   7   1  388.74   19.19   1
   8  -7  -1  353.09   17.64   1
  -8   7   0   47.25    6.74   1
   8  -7   0   42.83    6.14   1
  -8   7  -1  162.46   11.38   1
   8  -7   1  142.14   10.02   1
  -8   7  -2  302.33   16.40   1
  -8   7  -3  318.46   17.31   1
  -8   7  -4   19.35    5.78   1
  -8   7  -5  642.71   28.76   1
  -8   7  -6    2.37    5.29   1
  -8   7  -7   30.89    6.85   1
  -8   7  -8  333.66   18.04   1
  -8   7  -9  198.69   13.12   1
  -8   7 -10    1.05    5.69   1
  -8   7 -11   52.26    7.62   1
  -8   7 -12    9.20    6.82   1
  -8   7 -13    5.22    6.08   1
   8  -6 -20   43.37    8.23   1
   8  -6 -19   69.14    8.48   1
   8  -6 -18  132.78   10.71   1
   8  -6 -17   11.50    6.06   1
   8  -6 -16   45.38    7.43   1
   8  -6 -15   18.65    5.96   1
   8  -6 -14  135.33   10.21   1
   8  -6 -13   -3.26    4.84   1
   8  -6 -12 1139.70   45.36   1
   8  -6 -11  112.74    9.14   1
   8  -6 -10   32.08    5.94   1
  -8   6   8  103.44    8.17   1
   8  -6  -8   89.80    8.22   1
  -8   6   7  332.98   16.41   1
   8  -6  -7  342.71   17.28   1
  -8   6   6    4.47    4.53   1
   8  -6  -6   12.91    4.93   1
  -8   6   5    3.41    4.86   1
   8  -6  -5    2.87    4.45   1
  -8   6   4  759.93   31.57   1
   8  -6  -4  704.96   29.58   1
  -8   6   3   63.16    6.87   1
   8  -6  -3   49.51    6.19   1
  -8   6   2   10.87    5.13   1
   8  -6  -2    2.16    4.31   1
  -8   6   1  127.54    9.43   1
   8  -6  -1  118.79    8.77   1
  -8   6   0  285.97   15.34   1
   8  -6   0  266.67   14.21   1
  -8   6  -1  106.16    8.74   1
   8  -6   1  100.32    8.13   1
  -8   6  -2    1.79    4.76   1
   8  -6   2    1.85    4.42   1
  -8   6  -3  268.59   15.09   1
  -8   6  -4    4.44    4.87   1
  -8   6  -5   62.03    7.31   1
  -8   6  -6  149.25   10.79   1
  -8   6  -7   34.41    6.27   1
  -8   6  -8   70.99    7.68   1
  -8   6  -9   22.80    5.77   1
  -8   6 -10    7.65    6.28   1
  -8   6 -11   21.15    6.31   1
  -8   6 -12  136.55   10.48   1
  -8   6 -13   39.59    7.12   1
  -8   6 -14    4.69    6.49   1
  -8   6 -15    5.12    6.31   1
  -8   6 -16  120.53   10.03   1
   8  -5 -21   47.56    8.15   1
   8  -5 -20  160.67   11.78   1
   8  -5 -19   25.27    6.43   1
   8  -5 -18    2.00    5.43   1
   8  -5 -17    4.08    5.49   1
   8  -5 -16  418.88   20.76   1
   8  -5 -15  238.32   13.95   1
   8  -5 -14  122.25    9.50   1
   8  -5 -13   57.83    6.82   1
   8  -5 -12    7.56    5.28   1
   8  -5 -11  815.29   33.62   1
   8  -5 -10  152.12   10.29   1
  -8   5   9   -0.96    4.18   1
   8  -5  -9    2.51    4.37   1
  -8   5   8  118.18    8.43   1
   8  -5  -8  101.58    8.32   1
  -8   5   7    3.47    4.23   1
   8  -5  -7    1.30    4.05   1
  -8   5   6   45.08    5.85   1
   8  -5  -6   35.24    5.42   1
  -8   5   5   23.41    5.04   1
   8  -5  -5   26.66    5.17   1
  -8   5   4  136.29    9.43   1
   8  -5  -4  125.28    8.98   1
  -8   5   3   63.45    6.56   1
   8  -5  -3   64.96    6.64   1
  -8   5   2  181.51   11.09   1
   8  -5  -2  168.47   10.53   1
  -8   5   1  170.61   10.83   1
   8  -5  -1  175.21   10.82   1
  -8   5   0 1738.55   64.69   1
   8  -5   0 1653.54   61.33   1
  -8   5  -1   -2.65    4.19   1
   8  -5   1    4.68    4.21   1
  -8   5  -2    5.96    4.94   1
  -8   5  -3   23.66    5.28   1
  -8   5  -4   21.56    5.55   1
  -8   5  -5   45.35    6.39   1
  -8   5  -6   10.53    4.93   1
  -8   5  -7   11.06    5.02   1
  -8   5  -8   15.13    5.27   1
  -8   5  -9  385.28   19.21   1
  -8   5 -10   56.29    6.89   1
  -8   5 -11  199.76   12.61   1
  -8   5 -12   27.00    6.19   1
  -8   5 -13    0.55    4.58   1
  -8   5 -14    2.47    4.97   1
  -8   5 -15    6.57    5.98   1
  -8   5 -16   33.83    7.27   1
  -8   5 -17   26.32    6.91   1
   8  -4 -22    0.38    6.22   1
   8  -4 -21    5.42    5.92   1
   8  -4 -20   25.56    6.93   1
   8  -4 -19   91.27    8.69   1
   8  -4 -18   24.69    6.00   1
   8  -4 -16  194.16   12.41   1
   8  -4 -15    6.98    5.03   1
   8  -4 -14   42.86    6.13   1
   8  -4 -13   46.47    6.39   1
   8  -4 -12  322.10   16.49   1
   8  -4 -11  529.75   23.59   1
   8  -4 -10    5.60    4.59   1
  -8   4   9  267.19   13.47   1
   8  -4  -9  290.40   14.96   1
  -8   4   8 1051.17   40.34   1
   8  -4  -8 1003.66   39.34   1
  -8   4   7  967.24   37.62   1
   8  -4  -7  959.46   37.81   1
  -8   4   6  365.70   17.23   1
   8  -4  -6  351.55   16.85   1
  -8   4   5   19.88    4.89   1
   8  -4  -5   20.14    4.62   1
  -8   4   4  106.76    8.06   1
   8  -4  -4  105.68    7.89   1
  -8   4   3 2684.13   96.13   1
   8  -4  -3 2802.47   99.84   1
  -8   4   2  332.54   16.45   1
   8  -4  -2  315.48   15.49   1
  -8   4   1   53.34    6.33   1
   8  -4  -1   50.36    5.91   1
  -8   4   0  195.45   11.72   1
   8  -4   0  168.13   10.22   1
  -8   4  -1 3057.07  109.08   1
   8  -4   1 3083.71  109.26   1
  -8   4  -2    0.91    4.11   1
  -8   4  -3  655.68   27.90   1
   8  -4   3  653.48   27.04   1
  -8   4  -4  317.03   16.27   1
  -8   4  -5    1.04    4.61   1
  -8   4  -6   61.61    6.83   1
  -8   4  -7  290.06   15.51   1
  -8   4  -8    3.00    4.58   1
  -8   4  -9  905.25   36.96   1
  -8   4 -10   88.36    8.08   1
  -8   4 -11  122.25    9.53   1
  -8   4 -12  272.91   15.08   1
  -8   4 -13  266.27   14.95   1
  -8   4 -14  142.31   10.19   1
  -8   4 -15   96.91    8.34   1
  -8   4 -16  101.44    8.84   1
  -8   4 -17    6.48    5.72   1
   8  -3 -23   28.41    6.93   1
   8  -3 -22  131.60   10.73   1
   8  -3 -21    1.50    5.56   1
   8  -3 -20  329.23   17.67   1
   8  -3 -19   33.70    6.61   1
   8  -3 -18  205.50   12.97   1
   8  -3 -17   13.19    5.17   1
   8  -3 -16  360.86   18.20   1
   8  -3 -15   54.27    6.56   1
   8  -3 -14   47.88    6.20   1
   8  -3 -13   11.78    5.16   1
   8  -3 -12  133.21    9.41   1
   8  -3 -11  196.39   11.56   1
  -8   3  10  491.64   20.85   1
   8  -3 -10  515.24   22.70   1
  -8   3   9  462.87   20.01   1
   8  -3  -9  458.49   20.66   1
  -8   3   8  294.09   14.23   1
   8  -3  -8  303.53   15.19   1
  -8   3   7  450.12   19.73   1
   8  -3  -7  419.45   19.08   1
  -8   3   6  415.21   18.63   1
   8  -3  -6  396.08   18.11   1
  -8   3   5   15.70    4.34   1
   8  -3  -5   11.41    4.10   1
  -8   3   4  921.55   36.07   1
   8  -3  -4  862.86   33.89   1
  -8   3   3  290.40   14.57   1
   8  -3  -3  281.80   13.96   1
  -8   3   2  203.30   11.57   1
   8  -3  -2  184.14   10.54   1
  -8   3   1  833.99   33.40   1
   8  -3  -1  803.54   31.76   1
  -8   3   0 1862.01   68.29   1
   8  -3   0 1753.13   63.87   1
  -8   3  -1  884.14   35.31   1
   8  -3   1  845.33   33.15   1
  -8   3  -2  363.11   17.54   1
   8  -3   2  348.37   16.21   1
  -8   3  -3   13.84    4.82   1
   8  -3   3    7.21    4.09   1
  -8   3  -4  926.11   36.97   1
  -8   3  -5 1077.89   42.19   1
  -8   3  -6   30.20    5.54   1
  -8   3  -7   20.40    4.96   1
  -8   3  -8  162.75   10.69   1
  -8   3  -9  368.79   18.13   1
  -8   3 -10   87.23    7.73   1
  -8   3 -11  120.00    9.12   1
  -8   3 -12   13.89    5.30   1
  -8   3 -13   44.79    6.30   1
  -8   3 -14  342.07   17.37   1
  -8   3 -15   39.08    6.57   1
  -8   3 -16  251.56   14.13   1
  -8   3 -17    5.73    5.63   1
   8  -2 -24    1.64    6.10   1
   8  -2 -23  454.93   22.49   1
   8  -2 -22  151.20   10.47   1
   8  -2 -22  200.15   13.05   1
   8  -2 -21   10.15    5.77   1
   8  -2 -21   12.43    5.77   1
   8  -2 -20  115.45    8.85   1
   8  -2 -20  124.65    9.91   1
   8  -2 -19   98.20    7.91   1
   8  -2 -19  119.16    9.72   1
   8  -2 -18  913.43   36.32   1
   8  -2 -18  947.12   38.77   1
   8  -2 -17    3.97    4.55   1
   8  -2 -17    0.25    4.37   1
   8  -2 -16    1.93    4.31   1
   8  -2 -16   -0.86    4.59   1
   8  -2 -15   81.50    6.91   1
   8  -2 -15   98.21    8.32   1
   8  -2 -14   35.46    5.29   1
   8  -2 -14   40.67    5.87   1
   8  -2 -13    4.78    4.06   1
   8  -2 -13    2.86    4.32   1
   8  -2 -12    1.89    3.88   1
   8  -2 -12    3.60    4.58   1
  -8   2  11  662.76   26.43   1
   8  -2 -11  464.57   19.79   1
   8  -2 -11  692.18   28.64   1
  -8   2  10  139.34    8.56   1
   8  -2 -10   93.85    6.79   1
   8  -2 -10  152.65    9.81   1
  -8   2   9  439.48   18.99   1
   8  -2  -9  292.91   13.55   1
   8  -2  -9  473.10   20.89   1
  -8   2   8   32.13    4.86   1
   8  -2  -8   30.45    4.88   1
  -8   2   7  205.98   11.22   1
   8  -2  -7  205.86   11.37   1
  -8   2   6 1036.27   39.59   1
   8  -2  -6 1064.11   40.61   1
  -8   2   5  196.61   10.95   1
   8  -2  -5  158.45    9.55   1
  -8   2   4   25.41    4.63   1
   8  -2  -4   22.43    4.33   1
  -8   2   3  197.13   11.02   1
   8  -2  -3  163.51    9.57   1
  -8   2   2    2.84    3.96   1
   8  -2  -2    0.82    3.59   1
  -8   2   1  790.05   31.69   1
   8  -2  -1  840.39   32.68   1
  -8   2   0    2.33    3.89   1
   8  -2   0    6.71    3.89   1
  -8   2  -1  996.95   38.86   1
   8  -2   1  941.49   36.07   1
  -8   2  -2  732.57   29.96   1
   8  -2   2  768.97   30.16   1
  -8   2  -3  283.85   14.62   1
   8  -2   3  288.91   13.78   1
  -8   2  -5  926.11   36.80   1
  -8   2  -6   46.95    5.87   1
  -8   2  -7 2381.93   86.23   1
  -8   2  -8  319.84   16.16   1
  -8   2  -9    8.11    4.80   1
  -8   2 -10   52.13    6.32   1
  -8   2 -11  221.39   12.78   1
  -8   2 -12   82.38    7.54   1
  -8   2 -13  164.26   10.56   1
  -8   2 -14   64.16    7.03   1
  -8   2 -15   19.85    5.43   1
  -8   2 -16   93.69    8.14   1
   8  -1 -25   57.10    7.46   1
   8  -1 -24   25.81    6.48   1
   8  -1 -23   21.22    6.31   1
   8  -1 -22    7.04    5.86   1
   8  -1 -21  409.37   19.61   1
   8  -1 -20    7.47    4.87   1
   8  -1 -19    0.32    4.24   1
   8  -1 -18  299.35   15.19   1
   8  -1 -17  136.93    9.25   1
   8  -1 -16  285.22   14.49   1
   8  -1 -15   22.39    4.65   1
   8  -1 -14 1376.96   51.33   1
   8  -1 -13   11.62    4.17   1
   8  -1 -12    5.12    3.96   1
   8  -1 -12   -0.23    3.97   1
  -8   1  11  661.35   26.36   1
   8  -1 -11  449.69   19.35   1
   8  -1 -11  702.12   28.84   1
  -8   1  10   93.64    6.86   1
   8  -1 -10   95.67    6.94   1
   8  -1 -10  108.65    7.95   1
  -8   1   9  250.13   12.46   1
   8  -1  -9  244.45   12.05   1
   8  -1  -9  263.03   13.48   1
  -8   1   8  119.06    7.96   1
   8  -1  -8  108.21    7.17   1
   8  -1  -8  117.28    8.16   1
  -8   1   7  765.38   30.28   1
   8  -1  -7  739.15   28.68   1
   8  -1  -7  781.57   30.93   1
  -8   1   6   12.81    4.03   1
   8  -1  -6   15.09    4.17   1
  -8   1   5 4082.76  142.47   1
   8  -1  -5 4038.86  140.72   1
  -8   1   4 2006.67   72.41   1
   8  -1  -4 2014.51   72.26   1
  -8   1   3  296.80   14.55   1
   8  -1  -3  277.23   13.32   1
  -8   1   2   72.86    6.80   1
   8  -1  -2   53.90    5.32   1
  -8   1   1  527.75   22.66   1
   8  -1  -1  515.00   21.31   1
  -8   1   0  156.81    9.80   1
   8  -1   0  143.82    8.55   1
  -8   1  -1   10.19    3.98   1
   8  -1   1    7.99    3.73   1
  -8   1  -2   46.19    5.64   1
  -8   1  -2   34.44    4.53   1
   8  -1   2   48.92    5.05   1
  -8   1  -3  517.05   22.51   1
  -8   1  -3  516.83   21.26   1
   8  -1   3  533.59   21.73   1
  -8   1  -4   73.01    6.81   1
  -8   1  -4   66.79    5.86   1
  -8   1  -5  685.25   28.35   1
  -8   1  -5  700.01   27.76   1
  -8   1  -6  309.92   15.51   1
  -8   1  -6  300.80   14.26   1
  -8   1  -7  165.27   10.51   1
  -8   1  -7  163.55    9.66   1
  -8   1  -8   69.62    6.93   1
  -8   1  -8   70.49    6.46   1
  -8   1  -9    8.90    4.28   1
  -8   1  -9   14.68    4.79   1
  -8   1 -10   -1.23    3.82   1
  -8   1 -11  979.31   38.72   1
  -8   1 -11 1026.27   39.96   1
  -8   1 -12  244.86   13.42   1
  -8   1 -12  248.18   13.35   1
  -8   1 -13    1.70    4.76   1
  -8   1 -13    1.15    4.74   1
  -8   1 -14  216.19   12.45   1
  -8   1 -14  207.26   12.11   1
  -8   1 -15  548.71   24.24   1
  -8   1 -15  610.17   26.51   1
  -8   1 -16   33.67    5.94   1
  -8   1 -16   42.42    6.44   1
  -8   1 -17    7.74    6.21   1
  -8   1 -18   -3.29    5.48   1
   8   0 -25   -4.84    5.06   1
   8   0 -24  106.85    9.02   1
   8   0 -23    0.05    4.87   1
   8   0 -22  508.76   23.26   1
   8   0 -21   -0.31    4.48   1
   8   0 -20   71.04    7.27   1
   8   0 -19    7.73    5.14   1
   8   0 -18  651.93   27.54   1
   8   0 -16    5.42    4.37   1
   8   0 -14  967.20   37.62   1
   8   0 -13    7.08    4.39   1
  -8   0  12  194.64   10.49   1
   8   0 -12  183.96   10.43   1
  -8   0  11    4.75    3.89   1
   8   0 -11    2.76    3.81   1
  -8   0  10   33.75    4.74   1
   8   0 -10   29.46    4.73   1
  -8   0   9    2.06    3.56   1
   8   0  -9    0.36    3.71   1
  -8   0   8   10.33    3.99   1
  -8   0   6  204.40   11.17   1
   8   0  -6  201.29   10.77   1
  -8   0   5    3.46    3.76   1
   8   0  -5    5.21    3.49   1
  -8   0   4  799.96   31.66   1
   8   0  -4  789.59   30.59   1
  -8   0   3    0.57    3.46   1
   8   0  -3    0.62    3.34   1
  -8   0   2 7955.62  273.58   1
   8   0  -2 8191.64  280.37   1
  -8   0   1    3.05    4.06   1
  -8   0   0 1746.29   63.98   1
   8   0   0 1849.61   66.03   1
  -8   0  -1    2.58    3.92   1
  -8   0  -1   -0.17    3.45   1
   8   0   1   -1.65    3.20   1
  -8   0  -2 1072.52   41.24   1
  -8   0  -2 1065.66   40.08   1
   8   0   2 1114.57   41.05   1
  -8   0  -3   -2.54    3.46   1
  -8   0  -3    4.70    3.94   1
  -8   0  -4   39.80    5.38   1
  -8   0  -4   45.80    5.26   1
  -8   0  -5   -0.63    3.77   1
  -8   0  -5    0.35    3.86   1
  -8   0  -6   28.24    4.99   1
  -8   0  -6   31.55    4.92   1
  -8   0  -7   -1.83    3.58   1
  -8   0  -7   -1.89    3.60   1
  -8   0  -8  316.03   15.73   1
  -8   0  -8  338.44   16.15   1
  -8   0  -9   -0.61    3.84   1
  -8   0  -9    0.45    4.23   1
  -8   0 -10   50.01    5.92   1
  -8   0 -10   59.56    6.35   1
  -8   0 -11    3.74    4.25   1
  -8   0 -11    0.62    4.39   1
  -8   0 -12  361.58   17.47   1
  -8   0 -12  361.83   17.47   1
  -8   0 -13    3.69    4.63   1
  -8   0 -13   -3.52    4.52   1
  -8   0 -14  222.95   12.58   1
  -8   0 -14  240.21   13.46   1
  -8   0 -15   -1.50    4.23   1
  -8   0 -15    2.63    5.11   1
  -8   0 -16  267.34   14.75   1
  -8   0 -17   -1.97    5.08   1
  -8   0 -18   24.03    6.70   1
  -8   0 -19    3.27    5.94   1
  -8   0 -20    1.10    5.82   1
   8   1 -25   61.61    7.72   1
   8   1 -24   22.90    6.86   1
   8   1 -23   24.93    6.00   1
   8   1 -22    2.02    4.86   1
   8   1 -21  421.59   20.37   1
   8   1 -20    2.97    4.75   1
   8   1 -19   -2.82    4.26   1
   8   1 -18  288.16   15.07   1
   8   1 -17  108.40    8.44   1
   8   1 -16  266.67   14.01   1
   8   1 -15   27.27    4.95   1
   8   1 -14 1356.10   51.01   1
   8   1 -13   12.27    4.32   1
   8   1 -13    7.62    4.28   1
   8   1 -12    0.85    3.73   1
   8   1 -12    5.88    4.22   1
  -8  -1  11  650.39   26.21   1
   8   1 -11  564.50   23.66   1
   8   1 -11  660.45   26.96   1
  -8  -1  10  110.60    7.73   1
   8   1 -10  112.03    7.77   1
  -8  -1   9  260.73   13.07   1
  -8  -1   8  106.06    7.62   1
  -8  -1   7  778.96   30.90   1
  -8  -1   6   15.83    4.43   1
  -8  -1   5 4070.47  142.25   1
  -8  -1   4 1984.38   71.82   1
   8   1  -4 1919.58   68.60   1
  -8  -1   3  296.65   14.73   1
   8   1  -3  258.46   12.22   1
  -8  -1   2   43.12    5.25   1
   8   1  -2   50.01    4.86   1
  -8  -1   1  503.53   21.86   1
   8   1  -1  486.08   19.74   1
  -8  -1   0  144.13    9.27   1
   8   1   0  135.61    7.68   1
  -8  -1  -1    6.46    3.99   1
  -8  -1  -1    7.07    3.92   1
  -8  -1  -2   42.58    5.50   1
  -8  -1  -2   42.22    5.08   1
  -8  -1  -3  528.46   22.87   1
  -8  -1  -3  520.78   22.03   1
  -8  -1  -4   72.92    6.93   1
  -8  -1  -4   69.96    6.31   1
  -8  -1  -5  752.18   30.63   1
  -8  -1  -5  725.04   29.22   1
  -8  -1  -6  310.19   15.50   1
  -8  -1  -6  303.90   14.89   1
  -8  -1  -7  171.69   10.55   1
  -8  -1  -7  180.07   10.58   1
  -8  -1  -8   82.67    7.18   1
  -8  -1  -8   73.35    6.70   1
  -8  -1  -9   22.68    4.94   1
  -8  -1  -9   19.05    5.12   1
  -8  -1 -10    1.70    4.21   1
  -8  -1 -11  978.26   38.62   1
  -8  -1 -11 1028.17   40.60   1
  -8  -1 -12  222.82   12.48   1
  -8  -1 -12  264.03   14.20   1
  -8  -1 -13    3.14    4.47   1
  -8  -1 -13    0.48    4.93   1
  -8  -1 -14  192.92   11.45   1
  -8  -1 -14  212.74   12.47   1
  -8  -1 -15  606.79   26.78   1
  -8  -1 -16   42.84    6.73   1
  -8  -1 -17   12.27    6.61   1
  -8  -1 -18   -1.56    5.63   1
  -8  -1 -19   44.19    7.69   1
  -8  -1 -20   34.83    7.70   1
   8   2 -23  439.58   21.54   1
   8   2 -22  192.95   12.25   1
   8   2 -21   11.65    5.42   1
   8   2 -20  116.66    9.04   1
   8   2 -19   82.59    7.73   1
   8   2 -18  881.01   35.80   1
   8   2 -17    8.87    4.61   1
   8   2 -16    4.03    4.51   1
   8   2 -15   90.30    7.56   1
   8   2 -14   30.85    5.15   1
   8   2 -13    3.54    4.17   1
   8   2 -13    5.43    4.09   1
   8   2 -12    2.71    4.10   1
   8   2 -11  669.11   27.38   1
   8   2 -10  148.66    9.87   1
   8   2  -9  452.21   20.27   1
  -8  -2   8   37.76    5.24   1
  -8  -2   7  208.05   11.55   1
  -8  -2   6 1055.48   40.53   1
  -8  -2   5  175.82   10.48   1
  -8  -2   4   27.08    4.87   1
  -8  -2   3  180.36   10.70   1
  -8  -2   2    4.33    3.74   1
   8   2  -2    2.58    3.37   1
  -8  -2   1  881.61   34.98   1
  -8  -2   0    7.89    4.07   1
  -8  -2  -1  942.28   36.52   1
  -8  -2  -2  780.52   31.49   1
  -8  -2  -2  746.00   29.90   1
  -8  -2  -3  314.06   15.62   1
  -8  -2  -3  284.45   14.19   1
  -8  -2  -4   -2.40    3.73   1
  -8  -2  -5  927.90   36.71   1
  -8  -2  -5  926.48   36.36   1
  -8  -2  -6   33.01    5.33   1
  -8  -2  -6   14.93    4.57   1
  -8  -2  -7 2377.89   85.97   1
  -8  -2  -7 2451.08   88.33   1
  -8  -2  -8  348.13   16.98   1
  -8  -2  -8  336.57   16.54   1
  -8  -2  -9   12.64    4.75   1
  -8  -2  -9   11.08    4.80   1
  -8  -2 -10   46.69    6.06   1
  -8  -2 -10   43.96    5.98   1
  -8  -2 -11  226.55   12.74   1
  -8  -2 -11  241.31   13.48   1
  -8  -2 -12   81.15    7.42   1
  -8  -2 -12   74.00    7.59   1
  -8  -2 -13  160.94   10.34   1
  -8  -2 -13  181.67   11.60   1
  -8  -2 -14   63.47    6.76   1
  -8  -2 -14   56.53    7.19   1
  -8  -2 -15   16.34    5.49   1
  -8  -2 -16   95.35    8.93   1
  -8  -2 -17  130.73   10.26   1
  -8  -2 -18   72.67    8.12   1
  -8  -2 -19    0.03    5.35   1
  -8  -2 -20    5.52    6.24   1
   8   3 -24   35.37    7.11   1
   8   3 -23   45.68    7.10   1
   8   3 -22  129.03    9.93   1
   8   3 -21    4.46    5.35   1
   8   3 -20  302.67   16.20   1
   8   3 -19   25.03    5.90   1
   8   3 -18  199.93   12.19   1
   8   3 -17   14.47    5.21   1
   8   3 -16  317.33   16.16   1
   8   3 -15   59.31    6.53   1
   8   3 -14   51.93    6.04   1
   8   3 -13   14.64    4.64   1
   8   3 -13    9.58    4.44   1
   8   3 -12  138.27    9.36   1
   8   3 -11  172.47   10.67   1
   8   3 -10  490.44   21.68   1
   8   3  -9  455.40   20.51   1
   8   3  -8  285.94   14.81   1
   8   3  -7  439.84   20.27   1
   8   3  -6  426.63   19.91   1
  -8  -3   5   17.49    4.51   1
   8   3  -5   15.47    6.16   1
  -8  -3   4  889.37   35.32   1
  -8  -3   3  283.51   14.57   1
  -8  -3   2  199.92   11.74   1
  -8  -3   1  861.36   34.42   1
  -8  -3   0 1791.97   66.01   1
  -8  -3  -1  844.18   33.82   1
  -8  -3  -2  352.81   17.09   1
  -8  -3  -2  333.00   16.13   1
  -8  -3  -3    6.62    4.19   1
  -8  -3  -3    0.92    3.96   1
  -8  -3  -4  918.39   36.53   1
  -8  -3  -4  891.23   35.43   1
  -8  -3  -5 1066.80   41.60   1
  -8  -3  -5 1032.99   40.28   1
  -8  -3  -6    9.69    4.34   1
  -8  -3  -6   23.19    4.92   1
  -8  -3  -7   26.52    5.23   1
  -8  -3  -7   15.05    4.98   1
  -8  -3  -8  170.42   10.82   1
  -8  -3  -8  179.20   11.12   1
  -8  -3  -9  359.30   17.58   1
  -8  -3  -9  371.62   18.19   1
  -8  -3 -10   86.97    7.63   1
  -8  -3 -10   81.78    7.61   1
  -8  -3 -11   98.68    8.17   1
  -8  -3 -11  102.96    8.54   1
  -8  -3 -12   13.04    4.92   1
  -8  -3 -12   10.30    5.15   1
  -8  -3 -13   46.64    6.18   1
  -8  -3 -13   21.65    5.68   1
  -8  -3 -14  409.29   20.21   1
  -8  -3 -15   21.95    6.26   1
  -8  -3 -16  269.61   15.40   1
  -8  -3 -17   -0.85    5.59   1
  -8  -3 -18   46.98    7.57   1
  -8  -3 -19    0.29    6.29   1
   8   4 -22    4.60    5.70   1
   8   4 -21   -3.62    4.82   1
   8   4 -20   16.64    6.03   1
   8   4 -19   91.38    8.45   1
   8   4 -18   24.02    5.92   1
   8   4 -17    6.42    5.76   1
   8   4 -16  200.85   12.20   1
   8   4 -15    0.42    4.76   1
   8   4 -15    5.37    4.76   1
   8   4 -14   30.22    5.45   1
   8   4 -14   24.78    5.43   1
   8   4 -13   44.51    5.96   1
   8   4 -13   44.17    5.87   1
   8   4 -12  301.19   15.42   1
   8   4 -11  535.00   23.51   1
   8   4 -10   -0.41    4.28   1
   8   4  -9  259.21   14.14   1
   8   4  -8 1006.69   39.67   1
   8   4  -7  957.59   38.00   1
   8   4  -5   21.41    5.59   1
   8   4  -4   86.63    8.60   1
   8   4  -3 2748.09   98.85   1
   8   4  -2  341.76   17.65   1
   8   4  -1   59.08    8.14   1
  -8  -4   0  201.76   11.96   1
   8   4   0  194.67   13.00   1
  -8  -4  -1 2933.90  104.95   1
  -8  -4  -2    6.19    4.20   1
  -8  -4  -2    2.56    4.31   1
  -8  -4  -3  666.74   28.34   1
  -8  -4  -3  648.93   27.31   1
  -8  -4  -4  290.70   15.35   1
  -8  -4  -4  289.21   14.97   1
  -8  -4  -5    1.04    4.25   1
  -8  -4  -5    1.13    4.20   1
  -8  -4  -6   62.04    6.73   1
  -8  -4  -6   69.03    7.04   1
  -8  -4  -7  308.01   15.97   1
  -8  -4  -7  292.09   15.30   1
  -8  -4  -8    8.22    4.96   1
  -8  -4  -8    0.04    4.34   1
  -8  -4  -9  947.30   38.05   1
  -8  -4  -9  953.98   38.46   1
  -8  -4 -10   80.36    7.56   1
  -8  -4 -10   93.61    8.28   1
  -8  -4 -11  122.21    9.10   1
  -8  -4 -11  115.90    9.41   1
  -8  -4 -12  266.63   14.50   1
  -8  -4 -12  268.79   15.13   1
  -8  -4 -13  276.00   15.55   1
  -8  -4 -14  143.76   10.56   1
  -8  -4 -15   80.93    8.25   1
  -8  -4 -16  121.73   10.11   1
  -8  -4 -17    0.98    5.78   1
  -8  -4 -18   12.80    7.23   1
   8   5 -21   51.35    7.65   1
   8   5 -20  165.73   11.68   1
   8   5 -19   22.74    5.92   1
   8   5 -18    0.50    5.15   1
   8   5 -17    0.32    4.77   1
   8   5 -16  400.48   19.72   1
   8   5 -15  179.13   11.27   1
   8   5 -15  203.32   12.43   1
   8   5 -14  120.92    9.21   1
   8   5 -14   99.90    8.44   1
   8   5 -13   54.03    6.69   1
   8   5 -12    1.73    4.73   1
   8   5 -11  759.72   31.57   1
   8   5 -10  156.21   10.62   1
   8   5  -9    4.58    4.28   1
   8   5  -8  112.19    9.21   1
   8   5  -7    5.87    4.81   1
   8   5  -6   37.74    6.52   1
   8   5  -5   20.02    5.87   1
   8   5  -4  124.39   10.00   1
   8   5  -3   59.13    7.49   1
   8   5  -2  181.34   12.11   1
   8   5  -1  170.36   11.72   1
   8   5   0 1698.50   63.82   1
   8   5   1    6.78    4.94   1
   8   5   2    3.81    4.77   1
  -8  -5  -3   27.74    5.55   1
   8   5   3   40.32    7.15   1
  -8  -5  -4   25.55    5.53   1
   8   5   4   38.22    7.30   1
  -8  -5  -5   39.25    6.03   1
   8   5   5   53.53    7.71   1
  -8  -5  -6    2.63    4.34   1
   8   5   6   -3.07    4.84   1
  -8  -5  -7    9.37    5.01   1
   8   5   7   16.52    6.16   1
  -8  -5  -8   20.83    5.56   1
   8   5   8   12.99    6.19   1
  -8  -5  -9  373.62   18.69   1
   8   5   9  404.73   20.42   1
  -8  -5 -10   51.17    6.80   1
   8   5  10   54.79    8.03   1
  -8  -5 -11  188.49   12.26   1
   8   5  11  192.74   13.12   1
  -8  -5 -12   22.92    6.03   1
   8   5  12   25.29    6.79   1
  -8  -5 -13    4.91    5.63   1
  -8  -5 -14   -2.50    5.37   1
  -8  -5 -15   18.42    6.76   1
  -8  -5 -16   17.54    6.76   1
   8   6 -20   42.54    7.40   1
   8   6 -19   69.82    8.22   1
   8   6 -18  128.12    9.94   1
   8   6 -17    6.71    5.69   1
   8   6 -16   42.80    6.55   1
   8   6 -16   34.35    6.30   1
   8   6 -15   23.45    6.31   1
   8   6 -15   19.78    6.07   1
   8   6 -14  114.27    9.17   1
   8   6 -14  107.87    8.73   1
   8   6 -12 1074.29   42.81   1
   8   6 -11  106.78    9.03   1
   8   6 -10   11.22    5.41   1
   8   6  -9  208.58   12.97   1
   8   6  -8   98.76    8.91   1
   8   6  -7  341.98   17.81   1
   8   6  -6   11.25    5.12   1
   8   6  -5    5.58    4.88   1
   8   6  -4  723.88   31.02   1
   8   6  -3   61.46    7.72   1
   8   6  -2   10.47    5.84   1
   8   6  -1  122.30   10.10   1
   8   6   0  282.65   16.11   1
   8   6   1   92.37    9.16   1
   8   6   2    4.15    5.40   1
   8   6   3  264.66   15.49   1
  -8  -6  -4    0.99    4.84   1
   8   6   4   14.28    5.74   1
  -8  -6  -5   58.87    6.97   1
   8   6   5   67.14    8.12   1
  -8  -6  -6  136.38    9.92   1
   8   6   6  148.20   11.29   1
  -8  -6  -7   49.89    6.83   1
   8   6   7   54.90    7.93   1
  -8  -6  -8   63.63    7.49   1
   8   6   8   85.66    8.92   1
  -8  -6  -9   20.88    6.19   1
   8   6   9   24.62    6.61   1
  -8  -6 -10   15.34    6.39   1
   8   6  10   15.31    6.16   1
  -8  -6 -11   19.36    6.53   1
   8   6  11   28.75    7.28   1
  -8  -6 -12  139.44   10.61   1
  -8  -6 -13   48.90    7.45   1
  -8  -6 -14   -3.97    5.56   1
  -8  -6 -15   11.18    6.77   1
   8   7 -17   92.81    8.98   1
   8   7 -16   19.09    6.49   1
   8   7 -16   15.70    6.29   1
   8   7 -15   53.81    7.45   1
   8   7 -15   55.52    7.48   1
   8   7 -14   15.19    6.31   1
   8   7 -13  137.25   10.29   1
   8   7 -12   -1.58    5.14   1
   8   7 -11   46.45    6.99   1
   8   7 -10  376.92   19.26   1
   8   7  -9   47.30    7.31   1
   8   7  -8   51.28    7.12   1
   8   7  -7  426.01   21.06   1
   8   7  -6   71.12    8.21   1
   8   7  -5  121.06   10.34   1
   8   7  -4  146.49   11.30   1
   8   7  -3   92.25    9.09   1
   8   7  -2    1.92    5.61   1
   8   7  -1  377.33   19.70   1
   8   7   0   33.79    6.80   1
   8   7   1  171.01   12.38   1
   8   7   2  287.22   16.56   1
   8   7   3  319.82   17.74   1
   8   7   4   15.02    6.18   1
   8   7   5  622.29   28.31   1
  -8  -7  -6    9.48    5.57   1
   8   7   6   13.70    6.31   1
  -8  -7  -7   12.00    5.87   1
   8   7   7   10.47    6.33   1
  -8  -7  -8  287.53   15.98   1
   8   7   8  363.82   19.29   1
  -8  -7  -9  179.06   12.13   1
   8   7   9  206.52   13.61   1
  -8  -7 -10    7.87    6.31   1
   8   7  10    6.35    6.61   1
  -8  -7 -11   60.05    7.98   1
  -8  -7 -12   -2.11    5.65   1
   8   8 -16   31.56    7.99   1
   8   8 -15    1.51    6.16   1
   8   8 -15    0.98    5.45   1
   8   8 -14   86.61    9.16   1
   8   8 -13   55.84    7.72   1
   8   8 -12   -5.59    5.92   1
   8   8 -11   84.08    8.76   1
   8   8 -10  110.79    9.85   1
   8   8  -9   45.50    7.29   1
   8   8  -8   59.16    7.92   1
   8   8  -7    2.99    5.60   1
   8   8  -6  139.68   11.09   1
   8   8  -5    1.89    5.34   1
   8   8  -4  137.21   10.93   1
   8   8  -3   18.12    6.38   1
   8   8  -2  249.90   15.39   1
   8   8   0   93.96    9.55   1
   8   8   1   80.34    9.13   1
   8   8   2  305.40   17.58   1
   8   8   3  319.82   18.14   1
   8   8   4  139.65   11.59   1
   8   8   5  158.60   12.14   1
   8   8   6   13.79    6.32   1
  -8  -8  -7  190.43   12.56   1
   8   8   7  191.31   13.36   1
  -8  -8  -8   45.25    7.37   1
   8   8   8   62.24    8.33   1
  -8  -8  -9   14.39    7.00   1
   8   8   9   22.25    7.37   1
  -8  -8 -10    3.67    6.47   1
   8   9 -13   15.33    7.45   1
   8   9 -12   10.73    7.20   1
   8   9 -11   10.58    6.82   1
   8   9 -10  241.33   15.06   1
   8   9  -9    9.90    6.30   1
   8   9  -8   26.33    7.54   1
   8   9  -7   69.62    8.72   1
   8   9  -6   25.01    7.32   1
   8   9  -5    6.41    6.31   1
   8   9  -4   22.72    7.50   1
   8   9  -3    5.47    6.97   1
   8   9  -2   -0.25    5.85   1
   8   9  -1    0.44    6.03   1
   8   9   0   14.41    6.82   1
   8   9   1   76.66    9.18   1
   8   9   2   46.27    8.06   1
   8   9   3  104.27   10.38   1
   8   9   4   50.32    7.88   1
   8   9   5   16.40    6.98   1
   8   9   6   17.78    7.54   1
   8   9   7   19.43    7.42   1
   8   9   8    1.21    7.15   1
   9  -9  -7   -3.30    5.47   1
   9  -9  -6   15.10    6.97   1
  -9   9   5   17.24    7.27   1
   9  -9  -5   18.47    6.30   1
  -9   9   4   83.30    8.72   1
   9  -9  -4   82.02    8.49   1
  -9   9   3   60.24    8.05   1
   9  -9  -3   59.44    7.81   1
  -9   9   2   11.54    6.49   1
  -9   9   1    1.22    6.00   1
  -9   9   0   19.60    6.64   1
  -9   9  -1   19.66    6.53   1
  -9   9  -2    8.37    6.49   1
   9  -8 -13   43.40    7.49   1
   9  -8 -12   -2.49    5.88   1
   9  -8 -11   27.54    6.86   1
   9  -8 -10   12.05    6.20   1
   9  -8  -9   32.12    6.51   1
   9  -8  -8   15.92    6.43   1
   9  -8  -7   10.31    6.38   1
  -9   8   6  110.59    9.41   1
   9  -8  -6  116.61    9.56   1
  -9   8   5   28.86    6.24   1
   9  -8  -5   13.32    5.73   1
  -9   8   4   57.52    7.67   1
   9  -8  -4   38.90    6.85   1
  -9   8   3   15.17    6.86   1
   9  -8  -3   12.63    5.44   1
  -9   8   2  116.84    9.67   1
   9  -8  -2  106.04    8.99   1
  -9   8   1  602.19   27.35   1
  -9   8   0   66.80    7.54   1
   9  -8   0   49.71    7.01   1
  -9   8  -1   96.07    9.07   1
  -9   8  -2  145.70   11.17   1
  -9   8  -3   18.76    7.70   1
  -9   8  -4   12.12    6.81   1
  -9   8  -5   41.58    7.71   1
  -9   8  -6   73.32    8.52   1
  -9   8  -7   59.24    8.03   1
   9  -7 -16   13.81    6.49   1
   9  -7 -15    2.01    6.63   1
   9  -7 -14    4.55    5.88   1
   9  -7 -13    9.16    6.39   1
   9  -7 -12   22.38    6.14   1
   9  -7 -11  176.37   11.91   1
   9  -7 -10   -5.23    5.26   1
   9  -7  -9   13.86    5.83   1
   9  -7  -8   -1.63    4.86   1
  -9   7   7   17.57    5.97   1
   9  -7  -7   12.95    5.47   1
  -9   7   6   44.59    6.54   1
   9  -7  -6   27.84    6.06   1
  -9   7   5  349.32   17.71   1
   9  -7  -5  335.89   17.32   1
  -9   7   4  137.60   10.10   1
   9  -7  -4  132.99   10.04   1
  -9   7   3  213.72   13.14   1
   9  -7  -3  197.57   12.35   1
  -9   7   2  123.59    9.69   1
   9  -7  -2  102.91    8.55   1
  -9   7   1   60.05    7.23   1
   9  -7  -1   40.20    6.17   1
  -9   7   0   18.27    5.65   1
   9  -7   0   11.58    6.05   1
  -9   7  -1 1031.87   42.17   1
   9  -7   1  974.74   39.28   1
  -9   7  -2  139.25   10.71   1
  -9   7  -3   52.99    7.19   1
  -9   7  -4  119.84    9.97   1
  -9   7  -5   23.43    6.08   1
  -9   7  -6  167.05   11.69   1
  -9   7  -7   48.18    7.03   1
  -9   7  -8    6.10    5.66   1
  -9   7  -9    4.27    5.84   1
  -9   7 -10    1.76    5.91   1
  -9   7 -11  198.87   13.58   1
   9  -6 -18    8.94    6.63   1
   9  -6 -17    2.24    5.64   1
   9  -6 -16   30.27    6.69   1
   9  -6 -15  163.40   11.58   1
   9  -6 -14    3.29    5.93   1
   9  -6 -13   22.04    5.84   1
   9  -6 -12 1063.86   42.90   1
   9  -6 -11  548.50   25.09   1
   9  -6 -10 1658.10   62.91   1
   9  -6  -9   -1.45    4.39   1
  -9   6   8   53.84    6.56   1
   9  -6  -8   60.17    6.83   1
  -9   6   7    5.13    4.81   1
   9  -6  -7    3.64    4.77   1
  -9   6   6   13.44    5.40   1
   9  -6  -6   16.01    5.22   1
  -9   6   5    0.43    4.95   1
  -9   6   4    9.53    5.58   1
   9  -6  -4    7.44    5.15   1
  -9   6   3   29.49    6.19   1
   9  -6  -3   29.32    5.78   1
  -9   6   2   29.85    5.76   1
   9  -6  -2   27.27    5.40   1
  -9   6   1  127.25    9.59   1
   9  -6  -1  111.32    8.69   1
  -9   6   0    1.80    4.88   1
   9  -6   0   -0.86    4.61   1
  -9   6  -1  107.44    9.02   1
  -9   6  -2   -0.70    4.84   1
   9  -6   2   -4.10    4.49   1
  -9   6  -3   33.86    6.27   1
  -9   6  -4   26.48    6.20   1
  -9   6  -5   -1.01    4.81   1
  -9   6  -6    0.03    5.14   1
  -9   6  -7  125.42   10.00   1
  -9   6  -8  234.80   14.42   1
  -9   6  -9    1.79    5.65   1
  -9   6 -10   16.11    6.49   1
  -9   6 -11   16.48    5.91   1
  -9   6 -12   20.80    6.28   1
  -9   6 -13   -3.35    5.34   1
  -9   6 -14  143.51   11.30   1
   9  -5 -20   18.35    6.36   1
   9  -5 -19   97.28    9.34   1
   9  -5 -18   19.19    6.14   1
   9  -5 -17   18.65    6.16   1
   9  -5 -16    2.73    5.17   1
   9  -5 -15  220.86   13.60   1
   9  -5 -14  344.66   17.92   1
   9  -5 -13   36.05    6.48   1
   9  -5 -12   13.04    5.03   1
   9  -5 -11   36.26    5.93   1
   9  -5 -10   89.03    7.95   1
   9  -5  -9  250.06   13.98   1
  -9   5   8   59.17    6.39   1
   9  -5  -8   50.87    6.44   1
  -9   5   7   67.34    6.89   1
   9  -5  -7   59.67    6.66   1
  -9   5   6  107.05    8.44   1
   9  -5  -6   78.24    7.25   1
  -9   5   5 1164.13   45.13   1
   9  -5  -5 1133.67   44.09   1
  -9   5   4   88.46    7.82   1
   9  -5  -4   70.32    6.95   1
  -9   5   3  362.93   17.94   1
   9  -5  -3  343.60   16.84   1
  -9   5   2   66.25    7.09   1
   9  -5  -2   55.85    6.36   1
  -9   5   1   -0.07    4.55   1
   9  -5  -1   -0.52    4.29   1
  -9   5   0   68.88    7.25   1
   9  -5   0   65.07    6.69   1
  -9   5  -1   22.36    5.69   1
   9  -5   1   24.82    5.18   1
  -9   5  -2   47.57    6.50   1
   9  -5   2   41.43    5.74   1
  -9   5  -3  511.41   23.55   1
  -9   5  -4  398.19   19.72   1
  -9   5  -5    0.29    4.62   1
  -9   5  -6   -0.51    4.64   1
  -9   5  -8   79.91    7.95   1
  -9   5  -9   36.82    6.51   1
  -9   5 -10    3.60    5.26   1
  -9   5 -12   84.36    8.53   1
  -9   5 -13    6.38    6.22   1
  -9   5 -14    6.60    6.64   1
  -9   5 -15    3.77    5.76   1
  -9   5 -16  109.32    9.51   1
   9  -4 -21   23.32    7.54   1
   9  -4 -20   10.08    5.96   1
   9  -4 -19   25.03    6.23   1
   9  -4 -18   18.60    6.13   1
   9  -4 -17   72.41    7.75   1
   9  -4 -16   62.18    7.21   1
   9  -4 -15   -2.90    4.62   1
   9  -4 -14  275.94   15.20   1
   9  -4 -13  110.76    9.11   1
   9  -4 -12   26.45    5.47   1
   9  -4 -11    9.67    4.84   1
   9  -4 -10  412.80   19.60   1
  -9   4   9  135.21    8.92   1
   9  -4  -9  128.32    9.14   1
  -9   4   8  178.59   10.63   1
   9  -4  -8  167.33   10.58   1
  -9   4   7  270.66   14.03   1
   9  -4  -7  268.90   14.20   1
  -9   4   6  997.36   39.05   1
   9  -4  -6  932.39   36.96   1
  -9   4   5  116.36    8.63   1
   9  -4  -5  114.03    8.34   1
  -9   4   4  514.53   22.79   1
   9  -4  -4  476.67   21.23   1
  -9   4   3 1998.81   73.32   1
   9  -4  -3 1931.61   70.64   1
  -9   4   2  825.26   33.65   1
   9  -4  -2  768.92   31.16   1
  -9   4   1 2370.21   86.13   1
   9  -4  -1 2253.08   81.40   1
  -9   4   0  311.45   16.11   1
   9  -4   0  274.67   14.17   1
  -9   4  -1    2.55    4.46   1
   9  -4   1    2.37    4.19   1
  -9   4  -2   55.47    6.64   1
   9  -4   2   48.04    5.85   1
  -9   4  -3   10.98    4.80   1
   9  -4   3   16.30    4.98   1
  -9   4  -4  166.35   11.03   1
  -9   4  -5  406.84   19.77   1
  -9   4  -6    3.51    5.22   1
  -9   4  -7   95.68    8.43   1
  -9   4  -8   18.29    5.58   1
  -9   4  -9  306.46   16.43   1
  -9   4 -10   73.18    7.56   1
  -9   4 -11   51.41    6.76   1
  -9   4 -12  144.88   10.52   1
  -9   4 -13   19.64    5.95   1
  -9   4 -14    4.22    5.49   1
  -9   4 -15   53.10    6.89   1
  -9   4 -16   35.91    7.85   1
  -9   4 -17   23.45    7.39   1
   9  -3 -22   90.87    9.13   1
   9  -3 -21   -0.76    5.37   1
   9  -3 -20  264.45   15.32   1
   9  -3 -19    4.92    5.34   1
   9  -3 -18  207.58   13.19   1
   9  -3 -17   27.76    6.09   1
   9  -3 -16  156.51   11.00   1
   9  -3 -15   41.73    6.21   1
   9  -3 -14  245.92   13.96   1
   9  -3 -13   39.13    5.65   1
   9  -3 -12   94.85    7.98   1
   9  -3 -11  100.93    8.08   1
  -9   3  10   -2.47    3.65   1
   9  -3 -10    6.55    4.37   1
  -9   3   9    7.19    4.25   1
   9  -3  -9    7.32    4.09   1
  -9   3   8  161.61    9.87   1
   9  -3  -8  183.57   11.01   1
  -9   3   7 1045.93   40.39   1
   9  -3  -7 1030.95   40.03   1
  -9   3   6   47.51    5.64   1
   9  -3  -6   49.17    5.83   1
  -9   3   5    0.46    3.95   1
   9  -3  -5    1.46    3.97   1
   9  -3  -4    6.94    4.18   1
  -9   3   3  109.36    8.41   1
   9  -3  -3  102.00    7.60   1
  -9   3   2   72.21    6.85   1
   9  -3  -2   76.24    6.72   1
  -9   3   1   -1.17    3.91   1
  -9   3   0  445.24   20.46   1
   9  -3   0  446.14   19.72   1
  -9   3  -1    6.08    4.38   1
   9  -3   1    0.22    4.08   1
  -9   3  -2  160.31   10.63   1
   9  -3   2  153.99    9.49   1
  -9   3  -3   30.64    5.39   1
   9  -3   3   21.67    4.77   1
  -9   3  -4 1422.40   54.09   1
  -9   3  -5  285.94   15.21   1
  -9   3  -6 1285.01   49.59   1
  -9   3  -7   17.43    5.32   1
  -9   3  -8   51.07    6.58   1
  -9   3  -9   27.84    5.67   1
  -9   3 -10    0.22    4.42   1
  -9   3 -11    0.76    4.71   1
  -9   3 -12  411.25   20.07   1
  -9   3 -13    7.61    5.36   1
  -9   3 -14    6.38    5.28   1
  -9   3 -15    0.52    5.47   1
  -9   3 -16  163.56   11.24   1
  -9   3 -17   77.85    8.21   1
   9  -2 -23   18.05    6.42   1
   9  -2 -22   99.95    9.19   1
   9  -2 -21  110.77    9.43   1
   9  -2 -20   20.34    5.82   1
   9  -2 -19  241.63   14.27   1
   9  -2 -18  284.33   15.86   1
   9  -2 -17  328.95   17.32   1
   9  -2 -16  318.69   16.69   1
   9  -2 -15   -1.05    4.21   1
   9  -2 -14    4.12    4.78   1
   9  -2 -13  106.16    8.38   1
   9  -2 -12  423.13   19.74   1
  -9   2  11   31.20    4.82   1
   9  -2 -11   34.13    5.45   1
  -9   2  10  363.16   16.64   1
   9  -2 -10  404.32   18.81   1
  -9   2   9   34.81    4.93   1
   9  -2  -9   42.64    5.61   1
  -9   2   8   -1.32    3.70   1
   9  -2  -8    6.56    4.02   1
  -9   2   7 1881.22   68.49   1
   9  -2  -7 1930.77   70.25   1
  -9   2   6  118.74    8.37   1
   9  -2  -6  106.27    7.84   1
  -9   2   5  568.90   24.19   1
   9  -2  -5  533.87   22.63   1
  -9   2   4 1411.75   52.85   1
   9  -2  -4 1412.08   52.38   1
  -9   2   3   52.95    5.99   1
   9  -2  -3   60.96    5.97   1
  -9   2   2    6.77    4.44   1
   9  -2  -2    2.94    3.80   1
  -9   2   1  818.28   33.04   1
   9  -2  -1  655.03   26.59   1
  -9   2   0  203.20   11.75   1
   9  -2   0  144.09    8.89   1
  -9   2  -1 2092.48   76.20   1
   9  -2   1 1562.41   57.25   1
  -9   2  -2  311.08   15.67   1
   9  -2   2  192.84   10.58   1
  -9   2  -3 1386.73   52.53   1
   9  -2   3  932.94   35.86   1
  -9   2  -5   -1.70    4.24   1
  -9   2  -6  281.43   14.83   1
  -9   2  -7    8.40    4.86   1
  -9   2  -8    2.48    4.54   1
  -9   2  -9  127.41    9.36   1
  -9   2 -10   17.61    4.92   1
  -9   2 -11    3.85    4.67   1
  -9   2 -12   48.83    6.42   1
  -9   2 -13  347.29   17.52   1
  -9   2 -14  182.93   11.61   1
  -9   2 -15  198.02   12.25   1
  -9   2 -16   -4.54    4.60   1
   9  -1 -24   29.23    7.17   1
   9  -1 -23   13.04    5.87   1
   9  -1 -22   -0.44    4.94   1
   9  -1 -21    4.59    5.28   1
   9  -1 -20  125.33    9.20   1
   9  -1 -19    8.05    4.97   1
   9  -1 -18  486.42   21.80   1
   9  -1 -17   56.77    6.37   1
   9  -1 -16  177.90   10.63   1
   9  -1 -16  200.06   12.16   1
   9  -1 -15    2.09    4.22   1
   9  -1 -15    2.85    4.38   1
   9  -1 -14   93.37    7.26   1
   9  -1 -14  114.64    8.85   1
   9  -1 -13  199.43   11.01   1
   9  -1 -13  198.57   11.77   1
   9  -1 -12   15.83    4.76   1
   9  -1 -12   22.75    4.81   1
  -9   1  11    8.71    4.11   1
   9  -1 -11    8.58    4.61   1
   9  -1 -11   10.46    4.42   1
  -9   1  10    5.25    3.86   1
   9  -1 -10    3.18    4.36   1
  -9   1   9 1083.30   41.12   1
   9  -1  -9  757.78   29.62   1
   9  -1  -9 1129.44   43.15   1
  -9   1   8 1461.37   54.08   1
   9  -1  -8  985.10   37.20   1
   9  -1  -8 1483.40   54.98   1
  -9   1   7  735.86   29.69   1
   9  -1  -7  482.55   20.05   1
   9  -1  -7  716.69   28.89   1
  -9   1   6 1383.02   51.68   1
   9  -1  -6 1501.35   55.31   1
  -9   1   5 3427.03  120.79   1
   9  -1  -5 3379.35  118.66   1
  -9   1   4   16.77    4.49   1
   9  -1  -4   13.90    4.12   1
  -9   1   3  680.16   27.93   1
   9  -1  -3  537.62   22.29   1
  -9   1   2   50.64    5.93   1
   9  -1  -2   41.59    5.01   1
  -9   1   1  466.73   20.86   1
   9  -1  -1  422.38   18.28   1
   9  -1   0  195.57   10.42   1
  -9   1  -1 1083.79   42.06   1
   9  -1   1  821.46   31.79   1
  -9   1  -2   44.22    5.81   1
  -9   1  -3  393.36   18.58   1
  -9   1  -3  411.92   17.86   1
  -9   1  -4  247.06   13.58   1
  -9   1  -5  101.63    8.13   1
  -9   1  -6  188.14   11.42   1
  -9   1  -7  150.33   10.20   1
  -9   1  -8  192.74   11.71   1
  -9   1  -9   96.95    8.16   1
  -9   1 -10   41.45    5.95   1
  -9   1 -11   53.91    6.53   1
  -9   1 -12   57.34    6.62   1
  -9   1 -13  521.19   23.51   1
  -9   1 -14   18.22    5.66   1
  -9   1 -15   81.46    7.64   1
  -9   1 -16   15.45    5.86   1
   9   0 -25    1.10    5.36   1
   9   0 -24    4.68    5.68   1
   9   0 -23    0.50    5.62   1
   9   0 -22   12.24    5.74   1
   9   0 -21   10.44    5.93   1
   9   0 -20  299.15   15.59   1
   9   0 -19   -0.77    4.76   1
   9   0 -18   60.88    6.66   1
   9   0 -17   -1.63    4.04   1
   9   0 -16  564.10   24.20   1
   9   0 -15    3.34    4.39   1
   9   0 -14  209.47   11.59   1
   9   0 -13   -0.04    3.88   1
  -9   0  12  365.89   16.63   1
   9   0 -12  366.03   16.85   1
  -9   0  11   -2.66    3.49   1
   9   0 -11    1.10    3.64   1
  -9   0  10  230.52   12.06   1
   9   0 -10  232.09   12.00   1
   9   0 -10  250.22   13.11   1
  -9   0   9    0.59    3.58   1
   9   0  -9   -0.14    3.57   1
   9   0  -9   -0.99    3.72   1
  -9   0   8  460.04   20.14   1
   9   0  -8  455.96   20.00   1
  -9   0   6 2102.82   76.02   1
   9   0  -6 2129.05   76.33   1
  -9   0   5   -0.28    3.66   1
   9   0  -5   -0.53    3.60   1
  -9   0   4  362.86   17.04   1
   9   0  -4  340.51   15.46   1
  -9   0   3    2.19    4.09   1
   9   0  -3   -0.53    3.43   1
  -9   0   2    2.87    3.81   1
   9   0  -2    1.62    3.61   1
  -9   0   1    1.38    3.75   1
   9   0  -1    2.96    3.76   1
  -9   0   0  508.11   22.34   1
  -9   0  -2  989.21   38.87   1
  -9   0  -2  931.34   35.75   1
  -9   0  -3    6.52    4.43   1
  -9   0  -3   -0.72    3.87   1
  -9   0  -4  858.60   34.49   1
  -9   0  -4  807.43   31.74   1
  -9   0  -5    4.66    4.51   1
  -9   0  -5    1.64    4.14   1
  -9   0  -6  263.34   14.05   1
  -9   0  -6  266.28   13.46   1
  -9   0  -8  175.55   10.95   1
  -9   0  -8  184.70   10.82   1
  -9   0  -9    6.19    4.67   1
  -9   0  -9    6.20    4.72   1
  -9   0 -10  263.30   14.22   1
  -9   0 -10  273.75   14.24   1
  -9   0 -11    1.28    4.67   1
  -9   0 -12   12.35    4.91   1
  -9   0 -12   17.27    5.60   1
  -9   0 -13    0.61    4.81   1
  -9   0 -13   -3.93    4.60   1
  -9   0 -14  298.09   15.53   1
  -9   0 -14  317.46   16.53   1
  -9   0 -15   -0.23    4.89   1
  -9   0 -15    2.89    5.45   1
  -9   0 -16   48.71    7.10   1
  -9   0 -17    0.42    5.65   1
  -9   0 -18  302.28   16.49   1
   9   1 -25   39.12    7.14   1
   9   1 -24   27.69    6.41   1
   9   1 -23   13.95    6.89   1
   9   1 -22    0.21    5.45   1
   9   1 -21   -4.78    4.50   1
   9   1 -20  115.36    8.94   1
   9   1 -19    7.39    5.20   1
   9   1 -18  458.76   21.06   1
   9   1 -17   53.60    6.48   1
   9   1 -16  204.24   11.85   1
   9   1 -15    0.12    4.07   1
   9   1 -14   98.94    7.68   1
   9   1 -13  186.95   10.86   1
   9   1 -12   29.16    5.93   1
   9   1 -12   24.85    4.78   1
  -9  -1  11   12.09    4.36   1
   9   1 -11    1.54    3.99   1
  -9  -1  10    4.64    4.13   1
  -9  -1   8 1489.61   55.18   1
  -9  -1   7  702.97   28.59   1
  -9  -1   6 1453.44   54.14   1
   9   1  -6 1109.54   41.73   1
  -9  -1   5 3298.46  116.49   1
   9   1  -5 3279.93  114.87   1
  -9  -1   4   19.31    4.55   1
   9   1  -4    7.58    3.69   1
  -9  -1   3  707.98   29.14   1
   9   1  -3  576.61   23.15   1
  -9  -1   2   50.57    5.89   1
  -9  -1   1  449.08   20.34   1
  -9  -1   0  207.24   11.93   1
  -9  -1  -1 1014.65   39.56   1
  -9  -1  -2   44.19    5.76   1
  -9  -1  -2   39.43    5.25   1
  -9  -1  -3  433.56   19.94   1
  -9  -1  -3  424.48   18.92   1
  -9  -1  -4  236.30   13.06   1
  -9  -1  -4  230.62   12.27   1
  -9  -1  -5  101.68    8.13   1
  -9  -1  -5  100.11    7.64   1
  -9  -1  -6  201.17   11.80   1
  -9  -1  -6  221.54   12.10   1
  -9  -1  -7  135.74    9.47   1
  -9  -1  -7  153.59    9.80   1
  -9  -1  -8  196.56   11.65   1
  -9  -1  -8  183.78   10.99   1
  -9  -1  -9   91.92    7.77   1
  -9  -1  -9   93.72    7.82   1
  -9  -1 -10   49.38    6.10   1
  -9  -1 -10   43.92    6.21   1
  -9  -1 -11   60.61    6.51   1
  -9  -1 -11   65.02    7.11   1
  -9  -1 -12   62.29    6.75   1
  -9  -1 -12   57.52    6.69   1
  -9  -1 -13  507.38   22.74   1
  -9  -1 -13  521.93   23.72   1
  -9  -1 -14   16.61    5.19   1
  -9  -1 -14   17.19    6.23   1
  -9  -1 -15   86.33    8.37   1
  -9  -1 -16   26.21    7.08   1
  -9  -1 -17   84.51    8.66   1
  -9  -1 -18   14.56    6.80   1
  -9  -1 -19    6.41    6.74   1
   9   2 -24    1.06    5.54   1
   9   2 -23    0.85    5.95   1
   9   2 -22   85.27    8.15   1
   9   2 -21   81.39    7.82   1
   9   2 -20   18.09    5.68   1
   9   2 -19  207.72   12.65   1
   9   2 -18  275.16   14.77   1
   9   2 -17  323.37   16.44   1
   9   2 -16  302.72   15.59   1
   9   2 -15    5.32    4.93   1
   9   2 -13  112.45    8.41   1
   9   2 -13  108.45    8.28   1
   9   2 -12  391.52   18.16   1
   9   2 -12  393.00   18.25   1
   9   2 -11   33.32    5.78   1
   9   2 -10  377.20   18.04   1
  -9  -2   9   37.69    5.33   1
  -9  -2   8    5.39    4.06   1
  -9  -2   7 1954.34   71.30   1
  -9  -2   6  112.00    8.33   1
  -9  -2   5  547.91   23.57   1
  -9  -2   4 1382.76   51.99   1
  -9  -2   3   71.78    6.84   1
  -9  -2   2    1.23    3.96   1
  -9  -2   1  816.80   33.07   1
  -9  -2   0  208.40   12.13   1
  -9  -2  -1 2059.49   75.12   1
  -9  -2  -2  274.00   14.44   1
  -9  -2  -2  255.58   13.25   1
  -9  -2  -3 1403.01   53.09   1
  -9  -2  -3 1362.43   51.12   1
  -9  -2  -4    4.90    4.27   1
  -9  -2  -4   -0.75    4.06   1
  -9  -2  -5   11.26    4.99   1
  -9  -2  -6  276.97   14.73   1
  -9  -2  -6  270.18   14.23   1
  -9  -2  -7   13.29    5.22   1
  -9  -2  -7   13.47    4.65   1
  -9  -2  -8    7.94    5.21   1
  -9  -2  -8    6.90    5.10   1
  -9  -2  -9  124.86    9.22   1
  -9  -2  -9  124.18    9.28   1
  -9  -2 -10    9.90    4.91   1
  -9  -2 -10   16.73    5.09   1
  -9  -2 -11   -2.25    4.33   1
  -9  -2 -11   -0.74    4.66   1
  -9  -2 -12   47.52    6.39   1
  -9  -2 -12   46.26    6.65   1
  -9  -2 -13  340.69   16.96   1
  -9  -2 -13  353.35   17.89   1
  -9  -2 -14  155.97   10.31   1
  -9  -2 -14  210.50   13.06   1
  -9  -2 -15  188.10   12.19   1
  -9  -2 -16    4.52    5.86   1
  -9  -2 -17   21.72    6.63   1
  -9  -2 -18  118.71   10.13   1
   9   3 -23   39.10    6.89   1
   9   3 -22   68.71    7.64   1
   9   3 -21    7.27    5.81   1
   9   3 -20  273.42   15.17   1
   9   3 -19   12.17    6.09   1
   9   3 -18  189.87   11.90   1
   9   3 -17   20.25    5.34   1
   9   3 -16  146.94   10.08   1
   9   3 -15   49.17    6.37   1
   9   3 -14  207.15   11.95   1
   9   3 -14  225.64   12.77   1
   9   3 -13   36.48    5.75   1
   9   3 -13   37.57    5.66   1
   9   3 -12   72.14    7.26   1
   9   3 -11  101.09    8.30   1
   9   3  -9   14.18    4.80   1
   9   3  -8  165.82   11.18   1
   9   3  -7 1028.39   40.50   1
  -9  -3   6   43.29    5.68   1
   9   3  -6   48.78    7.67   1
  -9  -3   5    5.70    4.43   1
  -9  -3   3  127.58    9.25   1
  -9  -3   2   79.94    7.39   1
  -9  -3   1    2.59    4.21   1
  -9  -3   0  430.88   20.01   1
  -9  -3  -1   -1.88    3.98   1
  -9  -3  -2  181.25   11.28   1
  -9  -3  -2  153.49    9.90   1
  -9  -3  -3   21.25    5.12   1
  -9  -3  -3   11.18    4.50   1
  -9  -3  -4 1409.98   53.57   1
  -9  -3  -4 1430.82   53.92   1
  -9  -3  -5  284.30   15.07   1
  -9  -3  -5  264.98   14.12   1
  -9  -3  -6 1202.67   46.69   1
  -9  -3  -6 1203.77   46.42   1
  -9  -3  -7   25.33    5.32   1
  -9  -3  -7   28.20    5.36   1
  -9  -3  -8   47.85    6.12   1
  -9  -3  -8   37.35    5.92   1
  -9  -3  -9   29.69    5.36   1
  -9  -3  -9   28.99    5.74   1
  -9  -3 -10    0.41    4.64   1
  -9  -3 -10    4.07    5.17   1
  -9  -3 -11   -0.96    4.77   1
  -9  -3 -11   -0.67    5.26   1
  -9  -3 -12  413.81   19.73   1
  -9  -3 -12  420.54   20.52   1
  -9  -3 -13   16.73    5.67   1
  -9  -3 -13   10.29    5.43   1
  -9  -3 -14   20.58    7.00   1
  -9  -3 -15    0.37    5.26   1
  -9  -3 -16  187.75   12.54   1
  -9  -3 -17   97.64    9.42   1
   9   4 -22   -5.59    4.95   1
   9   4 -21    6.50    5.72   1
   9   4 -20   22.66    7.11   1
   9   4 -19   20.54    6.06   1
   9   4 -18    4.81    5.07   1
   9   4 -17   78.49    7.79   1
   9   4 -16   49.96    6.61   1
   9   4 -15   -0.33    4.90   1
   9   4 -14  229.90   13.06   1
   9   4 -14  216.45   12.61   1
   9   4 -13  103.38    8.48   1
   9   4 -12   31.78    5.65   1
   9   4 -11    1.99    4.36   1
   9   4 -10  398.73   19.09   1
   9   4  -9  137.53   10.14   1
   9   4  -8  154.39   10.76   1
   9   4  -7  261.04   14.54   1
   9   4  -6  932.69   37.58   1
   9   4  -5   98.56    8.96   1
   9   4  -4  512.07   23.52   1
   9   4  -3 2111.39   77.70   1
   9   4  -2  820.77   34.15   1
  -9  -4   1 2158.24   78.86   1
   9   4  -1 2244.72   82.30   1
  -9  -4   0  292.93   15.49   1
  -9  -4  -1    6.95    4.35   1
  -9  -4  -2   40.80    6.04   1
  -9  -4  -3   12.52    4.74   1
  -9  -4  -3   13.78    5.04   1
  -9  -4  -4  166.79   11.06   1
  -9  -4  -4  143.93    9.93   1
  -9  -4  -5  415.95   20.04   1
  -9  -4  -5  402.38   19.26   1
  -9  -4  -6   -0.33    4.69   1
  -9  -4  -6    0.14    4.39   1
  -9  -4  -7  103.14    8.70   1
  -9  -4  -7   98.00    8.40   1
  -9  -4  -8   26.58    5.66   1
  -9  -4  -8   23.02    5.54   1
  -9  -4  -9  307.76   16.28   1
  -9  -4  -9  306.82   16.33   1
  -9  -4 -10   64.82    7.35   1
  -9  -4 -10   72.37    7.52   1
  -9  -4 -11   46.43    6.65   1
  -9  -4 -11   57.57    7.08   1
  -9  -4 -12  156.52   10.64   1
  -9  -4 -12  139.75   10.54   1
  -9  -4 -13   37.90    7.11   1
  -9  -4 -15   58.97    8.00   1
  -9  -4 -16   30.37    7.13   1
   9   5 -20   31.03    6.52   1
   9   5 -19  103.02    9.06   1
   9   5 -18   18.95    6.93   1
   9   5 -17   14.07    5.40   1
   9   5 -15  198.34   12.24   1
   9   5 -15  200.91   12.44   1
   9   5 -14  295.64   15.55   1
   9   5 -14  291.73   15.67   1
   9   5 -13   34.21    5.97   1
   9   5 -12    5.56    5.23   1
   9   5 -11   21.59    5.62   1
   9   5 -10   88.97    8.38   1
   9   5  -9  253.74   14.43   1
   9   5  -8   53.29    7.08   1
   9   5  -7   64.08    7.56   1
   9   5  -6  100.39    9.13   1
   9   5  -5 1189.63   46.77   1
   9   5  -4   61.38    7.80   1
   9   5  -3  380.43   19.23   1
   9   5  -2   63.15    7.64   1
   9   5  -1    5.04    4.97   1
   9   5   0   78.32    8.61   1
   9   5   1   37.81    6.92   1
   9   5   2   31.86    6.76   1
   9   5   3  458.08   22.31   1
  -9  -5  -4  381.44   18.67   1
   9   5   4  385.85   20.04   1
  -9  -5  -5    1.72    4.80   1
   9   5   5   16.12    6.59   1
  -9  -5  -6    4.74    5.46   1
   9   5   6    0.68    4.99   1
  -9  -5  -7  185.41   11.83   1
   9   5   7  183.75   13.14   1
  -9  -5  -8   84.60    8.21   1
   9   5   8   97.28    9.98   1
  -9  -5  -9   28.61    6.62   1
   9   5   9   44.88    7.94   1
  -9  -5 -10    1.17    5.46   1
   9   5  10    9.70    6.07   1
  -9  -5 -11   36.75    7.10   1
   9   5  11   55.67    8.84   1
  -9  -5 -12   89.07    8.86   1
   9   5  12   93.16    9.91   1
  -9  -5 -13   -6.01    5.44   1
  -9  -5 -14    1.96    6.32   1
  -9  -5 -15   -3.89    6.32   1
   9   6 -18    1.88    5.32   1
   9   6 -17   15.18    6.60   1
   9   6 -16   27.44    6.09   1
   9   6 -15  150.45   10.79   1
   9   6 -15  147.51   10.66   1
   9   6 -14   -3.31    5.57   1
   9   6 -13   34.08    6.63   1
   9   6 -12 1032.93   41.51   1
   9   6 -11  484.10   22.75   1
   9   6 -10 1612.15   61.29   1
   9   6  -9    8.26    5.26   1
   9   6  -8   53.00    7.22   1
   9   6  -7    9.80    5.25   1
   9   6  -6   13.19    5.51   1
   9   6  -5    4.77    5.49   1
   9   6  -4   11.07    5.58   1
   9   6  -3   41.23    6.98   1
   9   6  -2   31.27    6.86   1
   9   6  -1  125.09   10.58   1
   9   6   1  131.41   10.82   1
   9   6   2    5.34    5.85   1
   9   6   3   36.67    7.11   1
   9   6   4   31.03    6.69   1
   9   6   5    0.42    5.35   1
  -9  -6  -6    2.34    5.36   1
   9   6   6    1.05    5.32   1
  -9  -6  -7  105.78    9.03   1
   9   6   7  113.26   10.02   1
  -9  -6  -8  227.78   13.70   1
   9   6   8  232.29   14.57   1
  -9  -6  -9    0.70    5.65   1
   9   6   9    2.83    5.83   1
  -9  -6 -10   16.98    6.92   1
   9   6  10   30.72    6.53   1
  -9  -6 -11   22.35    6.63   1
   9   6  11   13.67    6.44   1
  -9  -6 -12   20.61    6.49   1
  -9  -6 -13    2.51    6.35   1
   9   7 -16    0.20    5.59   1
   9   7 -16    8.25    5.97   1
   9   7 -15    2.23    5.82   1
   9   7 -15    1.58    5.66   1
   9   7 -13   -1.58    5.42   1
   9   7 -12   14.79    5.89   1
   9   7 -11  158.51   11.51   1
   9   7 -10    2.07    5.20   1
   9   7  -9   22.46    6.50   1
   9   7  -8   -1.10    5.22   1
   9   7  -7   23.62    6.27   1
   9   7  -5  327.66   17.98   1
   9   7  -4  162.50   11.96   1
   9   7  -3  227.43   14.44   1
   9   7  -2  139.60   11.16   1
   9   7  -1   62.16    8.11   1
   9   7   0   16.24    6.32   1
   9   7   1 1040.84   42.93   1
   9   7   2  142.45   11.43   1
   9   7   3   82.31    9.23   1
   9   7   4  125.84   10.79   1
   9   7   5   41.16    7.38   1
   9   7   6  162.19   12.31   1
  -9  -7  -7   40.29    7.01   1
   9   7   7   58.45    8.04   1
  -9  -7  -8   -0.16    5.67   1
   9   7   8   -4.32    5.69   1
  -9  -7  -9    1.20    6.44   1
   9   7   9    7.37    7.05   1
  -9  -7 -10    5.74    6.57   1
   9   7  10   -4.29    5.88   1
   9   8 -15   25.98    7.12   1
   9   8 -14   19.85    6.98   1
   9   8 -13   62.20    8.04   1
   9   8 -12    0.03    5.92   1
   9   8 -11   26.35    7.46   1
   9   8 -10    9.05    6.25   1
   9   8  -9   31.10    7.13   1
   9   8  -8   14.64    6.25   1
   9   8  -7   28.91    7.45   1
   9   8  -6  117.55   10.29   1
   9   8  -5   29.29    7.27   1
   9   8  -4   52.10    7.85   1
   9   8  -3    1.72    6.28   1
   9   8  -2  131.20   11.34   1
   9   8  -1  569.17   27.20   1
   9   8   0   65.61    8.76   1
   9   8   1  110.21   10.44   1
   9   8   2  141.04   11.67   1
   9   8   3   30.41    7.63   1
   9   8   4   14.85    6.90   1
   9   8   5   33.62    7.86   1
   9   8   6   81.96    9.46   1
   9   8   7   68.21    9.36   1
   9   8   8  198.38   13.88   1
   9   8   9   63.92    9.28   1
   9   9  -8  159.53   12.39   1
   9   9  -6   10.11    7.04   1
   9   9  -5   15.69    7.19   1
   9   9  -4   84.92    9.36   1
   9   9  -3   85.17    9.58   1
   9   9  -2    4.01    6.37   1
   9   9  -1    5.77    7.04   1
   9   9   0   21.21    7.69   1
   9   9   1   39.40    8.49   1
   9   9   2   19.45    7.53   1
   9   9   3   -4.89    6.24   1
   9   9   4    3.57    6.84   1
 -10   9   4   64.29    8.90   1
 -10   9   3    1.66    6.29   1
 -10   9   2  113.08   10.10   1
 -10   9   1    2.57    6.56   1
  10  -8 -10   31.06    7.34   1
  10  -8  -9   38.57    7.38   1
  10  -8  -8    6.37    6.11   1
  10  -8  -7   23.34    6.10   1
  10  -8  -6   43.85    7.05   1
 -10   8   5   35.25    7.38   1
  10  -8  -5   31.98    6.78   1
 -10   8   4    4.54    6.13   1
  10  -8  -4    2.81    5.99   1
 -10   8   3    4.66    6.20   1
  10  -8  -3   22.48    6.63   1
 -10   8   2   86.09    8.79   1
  10  -8  -2   63.02    7.71   1
 -10   8   1  120.61   10.03   1
  10  -8  -1  122.86    9.83   1
 -10   8   0   -4.88    5.16   1
 -10   8  -1  142.90   11.16   1
 -10   8  -2   26.19    7.72   1
 -10   8  -3   15.11    6.56   1
 -10   8  -4   -6.16    5.40   1
  10  -7 -14   26.74    6.90   1
  10  -7 -13  210.84   13.41   1
  10  -7 -12   23.11    6.33   1
  10  -7 -11   19.96    6.22   1
  10  -7 -10    8.19    6.12   1
  10  -7  -9   31.71    6.47   1
  10  -7  -8    2.11    5.64   1
  10  -7  -7   60.89    7.52   1
 -10   7   6    2.56    5.46   1
  10  -7  -6   -1.89    5.08   1
 -10   7   5   79.38    7.86   1
  10  -7  -5   71.21    7.66   1
 -10   7   4    9.90    6.12   1
  10  -7  -4   13.85    5.84   1
 -10   7   3  126.29    9.95   1
  10  -7  -3  117.17    9.31   1
 -10   7   2   -1.96    4.91   1
  10  -7  -2    5.54    5.14   1
 -10   7   1    6.15    5.74   1
  10  -7  -1    3.60    5.55   1
 -10   7   0   40.10    7.01   1
 -10   7  -1  139.09   10.67   1
  10  -7   1  121.69    9.65   1
 -10   7  -2    4.48    6.04   1
 -10   7  -3   97.16    9.39   1
 -10   7  -4   36.34    7.25   1
 -10   7  -5    9.39    6.43   1
 -10   7  -6   17.15    6.65   1
 -10   7  -7   68.90    8.65   1
 -10   7  -8    3.38    6.05   1
  10  -6 -17   83.40    9.07   1
  10  -6 -16    6.23    6.08   1
  10  -6 -15    6.97    6.42   1
  10  -6 -14  270.92   15.64   1
  10  -6 -13   57.52    7.48   1
  10  -6 -12    4.33    6.19   1
  10  -6 -11  611.00   27.42   1
  10  -6 -10   64.81    7.47   1
  10  -6  -9   39.53    6.14   1
  10  -6  -8   26.49    5.84   1
 -10   6   7   21.72    5.53   1
  10  -6  -7   24.21    5.81   1
 -10   6   6  392.27   19.22   1
  10  -6  -6  368.72   18.36   1
 -10   6   5    8.27    5.36   1
  10  -6  -5    4.13    5.52   1
 -10   6   4  261.75   14.73   1
  10  -6  -4  239.91   13.66   1
 -10   6   3   35.33    6.39   1
  10  -6  -3   46.17    6.17   1
  10  -6  -2   -0.98    4.59   1
 -10   6   1    3.90    5.18   1
  10  -6  -1    1.93    4.83   1
 -10   6   0  238.98   14.25   1
  10  -6   0  216.90   12.74   1
 -10   6  -1  121.73    9.72   1
  10  -6   1  104.63    8.51   1
 -10   6  -2   11.75    5.17   1
 -10   6  -3   28.46    6.37   1
 -10   6  -4  190.41   12.64   1
 -10   6  -5    2.56    5.22   1
 -10   6  -6   31.82    6.52   1
 -10   6  -7   -1.63    4.99   1
 -10   6  -8    3.54    5.91   1
 -10   6  -9   26.01    7.13   1
 -10   6 -10  136.49   10.86   1
 -10   6 -11   16.71    6.87   1
  10  -5 -19  174.13   12.38   1
  10  -5 -18   21.14    6.87   1
  10  -5 -17    4.42    6.14   1
  10  -5 -16  457.55   22.41   1
  10  -5 -15 1035.49   42.28   1
  10  -5 -14   11.76    6.24   1
  10  -5 -13  317.91   16.91   1
  10  -5 -12   88.28    8.11   1
  10  -5 -11  164.02   11.07   1
  10  -5 -10   81.15    7.66   1
  10  -5  -9   18.88    5.64   1
 -10   5   8  105.04    8.29   1
  10  -5  -8  115.72    8.88   1
 -10   5   7  990.53   39.32   1
  10  -5  -7  939.34   37.80   1
 -10   5   6    3.18    4.68   1
  10  -5  -6    2.28    4.74   1
 -10   5   5   11.32    5.08   1
  10  -5  -5   16.42    5.16   1
 -10   5   4   11.30    5.40   1
  10  -5  -4    9.04    5.04   1
 -10   5   3  713.22   30.30   1
  10  -5  -3  664.93   28.09   1
 -10   5   2   27.84    5.72   1
[truncated: 610,317 more chars]
