# Supplementary material for: Crystal structures of two solvates of (18-crown-6)potassium acetate
Source: Acta Crystallogr E Crystallogr Commun. 2016 Nov 8;72(Pt 12):1757–61. doi: 10.1107/S2056989016017436 (PMC5137602; doi:10.1107/S2056989016017436)
Supplement: Supplementary file 2 [file e-72-01757-1sup2.hkl]

data_1                                                                 
_shelx_title ' [KOOCCH3(18-KRONE-6)]N*2NH20'                                    
_shelx_refln_list_code          4                                               
_shelx_F_calc_maximum      199.12                                               
_exptl_crystal_F_000       856.00                                               
_reflns_d_resolution_high  0.7829                                               
                                                                                
loop_                                                                           
 _space_group_symop_operation_xyz                                               
 'x, y, z'                                                                      
 '-x, y+1/2, -z+1/2'                                                            
 '-x, -y, -z'                                                                   
 'x, -y-1/2, z-1/2'                                                             
                                                                                
_cell_length_a    11.6830                                                       
_cell_length_b     8.5940                                                       
_cell_length_c    20.0830                                                       
_cell_angle_alpha  90.000                                                       
_cell_angle_beta  100.590                                                       
_cell_angle_gamma  90.000                                                       
                                                                                
_shelx_F_squared_multiplier     1.000                                           
                                                                                
loop_                                                                           
 _refln_index_h                                                                 
 _refln_index_k                                                                 
 _refln_index_l                                                                 
 _refln_F_squared_calc                                                          
 _refln_F_squared_meas                                                          
 _refln_F_squared_sigma                                                         
 _refln_observed_status                                                         
   1   0   0       6789.20       5545.66       322.49 o                         
   2   0   0       1404.43       1452.82        29.79 o                         
   3   0   0       2324.36       2481.89        49.98 o                         
   4   0   0      23385.72      24726.20       483.82 o                         
   5   0   0       1218.54       1286.43        26.89 o                         
   6   0   0      13584.39      14152.74       277.94 o                         
   7   0   0        827.30        935.57        34.72 o                         
   8   0   0       1524.84       1647.50        47.34 o                         
   9   0   0        382.59        463.55        20.38 o                         
  10   0   0        147.86        172.21        10.55 o                         
  11   0   0        107.90        106.91         8.22 o                         
  12   0   0          0.12          1.73         4.43 o                         
  13   0   0         36.66         23.51         5.36 o                         
  14   0   0        236.94        242.86        13.84 o                         
   1   1   0       1897.35       1849.36        32.52 o                         
   2   1   0       4662.54       4542.06        69.82 o                         
   3   1   0         17.98         22.71         1.52 o                         
   4   1   0        723.63        714.90        12.17 o                         
   5   1   0       5185.39       5148.58        72.28 o                         
   6   1   0        493.60        501.03         9.09 o                         
   7   1   0         20.95         22.98         1.92 o                         
   8   1   0        108.75        131.43         3.97 o                         
   9   1   0        189.06        183.06         7.15 o                         
  10   1   0        125.74        107.67         5.68 o                         
  11   1   0         65.26         66.48         4.60 o                         
  12   1   0          1.97          0.19         2.83 o                         
  13   1   0         55.44         41.63         4.61 o                         
  14   1   0        126.00        134.99         6.96 o                         
   0   2   0       1357.47       1271.46        32.39 o                         
   1   2   0       1131.39       1036.48        18.96 o                         
   2   2   0       1624.02       1605.06        28.63 o                         
   3   2   0       4014.04       3989.13        69.00 o                         
   4   2   0        488.07        462.12         9.50 o                         
   5   2   0         99.69         99.31         3.36 o                         
   6   2   0        650.72        680.65        13.42 o                         
   7   2   0         28.78         37.29         2.21 o                         
   8   2   0          8.52          5.11         2.08 o                         
   9   2   0        183.17        165.82        18.40 o                         
  10   2   0        262.50        225.90        22.60 o                         
  11   2   0         82.20         60.73         4.57 o                         
  12   2   0         29.22         37.17         4.07 o                         
  13   2   0         39.38         34.13         4.08 o                         
  14   2   0         58.63         50.85         7.66 o                         
   1   3   0       4917.26       4587.15        91.37 o                         
   2   3   0       3094.06       2998.02        52.35 o                         
   3   3   0         99.10         89.39         2.73 o                         
   4   3   0        793.48        792.17        15.25 o                         
   5   3   0       1251.80       1202.88        22.28 o                         
   6   3   0          2.05          0.76         1.86 o                         
   7   3   0        974.36       1014.39        22.34 o                         
   8   3   0       1607.67       1650.01        34.90 o                         
   9   3   0        397.22        402.17        10.56 o                         
  10   3   0         76.35         65.88         3.65 o                         
  11   3   0          9.27          4.88         3.26 o                         
  12   3   0        131.73        132.33         6.74 o                         
  13   3   0        198.36        215.76         9.20 o                         
  14   3   0         32.22         28.51         5.34 o                         
   0   4   0       8168.51       8202.92       198.50 o                         
   1   4   0       2610.96       2715.02        55.09 o                         
   2   4   0       3311.42       3408.83        80.28 o                         
   3   4   0        447.14        516.42        12.33 o                         
   4   4   0       1824.02       1872.33        38.90 o                         
   5   4   0         25.31         24.27         2.52 o                         
   6   4   0        697.05        737.78        17.00 o                         
   7   4   0         73.74         73.87         3.89 o                         
   8   4   0        156.60        172.30         6.01 o                         
   9   4   0        257.69        266.43         8.06 o                         
  10   4   0        112.87        110.11         4.86 o                         
  11   4   0        217.83        213.53         7.07 o                         
  12   4   0         27.65         21.74         3.85 o                         
  13   4   0         54.63         61.99         6.35 o                         
   1   5   0        201.93        236.47         6.93 o                         
   2   5   0        571.25        540.75        12.96 o                         
   3   5   0          0.08          0.16         3.22 o                         
   4   5   0       1848.77       1906.26        47.67 o                         
   5   5   0         34.36         24.43         2.69 o                         
   6   5   0         30.99         39.49         3.32 o                         
   7   5   0        100.84        113.74         4.86 o                         
   8   5   0       1507.40       1552.24        33.41 o                         
   9   5   0         63.21         63.83         3.89 o                         
  10   5   0          0.62          1.79         2.52 o                         
  11   5   0         75.78         67.19         4.22 o                         
  12   5   0        206.49        208.30         9.55 o                         
  13   5   0         14.56         16.78         7.96 o                         
   0   6   0        211.55        189.75        10.99 o                         
   1   6   0        166.17        164.70         5.70 o                         
   2   6   0       1962.36       1956.25        40.84 o                         
   3   6   0       2618.06       2499.94        51.52 o                         
   4   6   0         25.46         23.98         2.75 o                         
   5   6   0         38.69         43.63         3.31 o                         
   6   6   0        136.27        145.94         5.57 o                         
   7   6   0          7.85          9.56         2.62 o                         
   8   6   0        262.28        253.42         7.98 o                         
   9   6   0          4.99          0.39         3.05 o                         
  10   6   0        209.40        215.77         9.63 o                         
  11   6   0        233.88        259.77         8.49 o                         
  12   6   0          5.70          6.49         3.96 o                         
   1   7   0         58.21         60.40         6.61 o                         
   2   7   0        207.02        185.38         7.96 o                         
   3   7   0          1.55         -1.81         2.63 o                         
   4   7   0          9.30         11.07         2.56 o                         
   5   7   0          0.52          1.54         2.39 o                         
   6   7   0        389.43        378.93        10.50 o                         
   7   7   0        108.97        118.83         6.28 o                         
   8   7   0         40.29         38.40         3.44 o                         
   9   7   0         11.05         14.12         3.15 o                         
  10   7   0         36.87         35.11         4.70 o                         
  11   7   0         19.50         14.38         3.38 o                         
   0   8   0        126.27        130.16         9.36 o                         
   1   8   0        313.89        314.17        13.50 o                         
   2   8   0        118.90        121.18         6.41 o                         
   3   8   0         13.61         12.65         3.22 o                         
   4   8   0          3.85          2.78         3.09 o                         
   5   8   0          0.06         -1.79         4.00 o                         
   6   8   0         70.25         64.45         4.08 o                         
   7   8   0         39.98         40.70         3.66 o                         
   8   8   0         86.45         84.57         4.62 o                         
   9   8   0         45.96         55.38         4.71 o                         
  10   8   0          0.14         -0.58         4.42 o                         
   1   9   0         74.81         70.52         5.14 o                         
   2   9   0        408.20        405.20        13.85 o                         
   3   9   0         55.64         50.87         4.55 o                         
   4   9   0        183.22        171.28         8.04 o                         
   5   9   0        107.11         99.27         6.15 o                         
   6   9   0         92.66         97.45         6.23 o                         
   7   9   0          2.73         -2.37         3.72 o                         
   8   9   0         19.47         13.04         4.22 o                         
   0  10   0         41.53         36.75         6.13 o                         
   1  10   0         80.83         82.12         5.71 o                         
   2  10   0          7.25          5.63         5.69 o                         
   3  10   0          0.01          2.28         5.26 o                         
   4  10   0          2.45          3.08         3.85 o                         
   5  10   0          0.33          3.49         4.33 o                         
   6  10   0         22.06         22.41         4.59 o                         
 -14   1   1        174.10        182.65         8.22 o                         
 -13   1   1          3.81         -0.27         3.10 o                         
 -12   1   1         53.27         59.95         4.66 o                         
 -11   1   1        610.87        667.52        19.80 o                         
 -10   1   1         20.12         24.73         3.27 o                         
  -9   1   1        379.33        405.74        10.47 o                         
  -8   1   1        448.28        462.85         9.72 o                         
  -7   1   1       1034.43       1022.87        19.11 o                         
  -6   1   1        218.02        228.31         6.28 o                         
  -5   1   1      16670.64      16648.57       532.21 o                         
  -4   1   1       1104.71        992.47        21.20 o                         
  -3   1   1       5317.86       5139.65       101.92 o                         
  -2   1   1       2998.33       2911.07        50.48 o                         
  -1   1   1       2296.88       2376.55        44.25 o                         
   0   1   1       1118.29       1086.43        19.59 o                         
   1   1   1       1132.99       1111.11        16.34 o                         
   2   1   1       1427.96       1368.43        21.88 o                         
   3   1   1       2338.61       2120.60        30.36 o                         
   4   1   1       1070.91       1055.95        15.77 o                         
   5   1   1        835.29        936.10        14.20 o                         
   6   1   1        150.14        131.33         3.11 o                         
   7   1   1         25.93         22.93         1.56 o                         
   8   1   1          5.10          7.22         1.78 o                         
   9   1   1        968.94        876.90        68.43 o                         
  10   1   1         66.36         58.20         4.38 o                         
  11   1   1         51.35         47.34         4.05 o                         
  12   1   1        207.17        222.72         9.09 o                         
  13   1   1        173.75        188.46         8.33 o                         
  14   1   1          2.63          4.85         3.60 o                         
 -14   2   1          4.67          4.97         5.22 o                         
 -13   2   1        191.96        203.13         8.66 o                         
 -12   2   1        586.67        658.76        19.78 o                         
 -11   2   1          3.00          5.33         3.20 o                         
 -10   2   1        308.61        319.13         8.92 o                         
  -9   2   1        700.33        689.85        48.36 o                         
  -8   2   1        719.17        763.76        20.64 o                         
  -7   2   1       2330.97       2315.76        41.01 o                         
  -6   2   1       2504.23       2523.63        51.48 o                         
  -5   2   1        775.05        825.21        18.17 o                         
  -4   2   1        193.95        176.38         5.34 o                         
  -3   2   1       2078.96       1994.65        40.76 o                         
  -2   2   1        388.36        350.50         7.33 o                         
  -1   2   1       1137.10       1159.14        20.98 o                         
   0   2   1       1768.22       1752.81        31.02 o                         
   1   2   1         48.64         54.26         2.09 o                         
   2   2   1       1832.03       1774.60        28.12 o                         
   3   2   1       1086.10       1047.22        17.19 o                         
   4   2   1       4423.17       4410.99        68.09 o                         
   5   2   1       1411.08       1469.15        23.72 o                         
   6   2   1       1078.15       1114.07        16.75 o                         
   7   2   1        572.54        593.91        12.07 o                         
   8   2   1        890.39        876.79        19.57 o                         
   9   2   1       1997.43       1716.87       155.04 o                         
  10   2   1        177.14        179.42         7.69 o                         
  11   2   1          9.40         11.68         3.27 o                         
  12   2   1         65.62         68.22         4.98 o                         
  13   2   1        120.43        126.87         9.70 o                         
  14   2   1         17.98         20.45         4.10 o                         
 -14   3   1         41.14         31.45         5.95 o                         
 -13   3   1         34.88         32.29         7.89 o                         
 -12   3   1          0.30         -1.61         3.01 o                         
 -11   3   1         66.38         61.57         4.57 o                         
 -10   3   1          0.75          2.30         2.67 o                         
  -9   3   1          1.00          0.58         2.61 o                         
  -8   3   1        753.58        760.08        17.48 o                         
  -7   3   1       1650.95       1641.34        34.58 o                         
  -6   3   1        128.23        145.89         5.05 o                         
  -5   3   1        635.64        680.80        15.55 o                         
  -4   3   1       2804.90       2878.91        58.32 o                         
  -3   3   1        396.42        409.35        10.01 o                         
  -2   3   1       1515.86       1594.17        33.05 o                         
  -1   3   1       3255.39       3244.24        56.38 o                         
   0   3   1       1060.30       1068.56        19.63 o                         
   1   3   1        948.36        878.92        14.71 o                         
   2   3   1        860.49        847.22        16.01 o                         
   3   3   1         47.77         50.31         2.13 o                         
   4   3   1         26.72         36.58         1.91 o                         
   5   3   1        725.48        768.21        14.95 o                         
   6   3   1         81.08         82.69         3.22 o                         
   7   3   1        133.04        141.34         4.39 o                         
   8   3   1        766.80        783.18        17.96 o                         
   9   3   1          2.29          1.22         2.18 o                         
  10   3   1        596.14        597.91        14.61 o                         
  11   3   1        143.84        147.24         7.12 o                         
  12   3   1         43.87         43.20         4.85 o                         
  13   3   1         62.25         64.10         5.04 o                         
 -13   4   1        265.40        294.42        11.28 o                         
 -12   4   1         43.45         42.85         5.18 o                         
 -11   4   1        417.40        432.32        11.58 o                         
 -10   4   1          4.50          3.40         2.40 o                         
  -9   4   1       2032.91       2066.49        37.61 o                         
  -8   4   1         46.33         48.81         3.48 o                         
  -7   4   1        482.21        500.07        12.44 o                         
  -6   4   1          0.42          1.36         1.99 o                         
  -5   4   1        139.53        131.88         4.85 o                         
  -4   4   1         21.30         18.30         2.33 o                         
  -3   4   1        343.82        294.72        10.46 o                         
  -2   4   1       3434.15       3730.11        74.94 o                         
  -1   4   1       3681.13       3737.19        75.03 o                         
   0   4   1        516.05        485.64         9.96 o                         
   1   4   1       2120.55       2019.43        32.11 o                         
   2   4   1       3015.88       2927.07        51.32 o                         
   3   4   1       1889.06       1840.81        29.45 o                         
   4   4   1       1282.27       1327.24        21.73 o                         
   5   4   1        350.20        341.44         7.86 o                         
   6   4   1        119.35        115.60         4.02 o                         
   7   4   1       2819.15       2861.55        58.63 o                         
   8   4   1       2711.11       2778.81        57.14 o                         
   9   4   1          0.45          3.60         2.28 o                         
  10   4   1         15.78          8.67         2.63 o                         
  11   4   1          3.27          5.84         2.72 o                         
  12   4   1         73.17         79.73         5.40 o                         
  13   4   1         30.53         27.11         4.15 o                         
 -13   5   1         13.68         13.25         4.41 o                         
 -12   5   1         43.41         45.25         6.38 o                         
 -11   5   1        336.87        361.52        12.41 o                         
 -10   5   1        432.15        451.22        12.08 o                         
  -9   5   1          1.91          1.22         2.41 o                         
  -8   5   1        147.18        156.94         5.84 o                         
  -7   5   1        814.87        853.20        22.15 o                         
  -6   5   1        384.27        404.95        10.65 o                         
  -5   5   1        568.51        556.00        13.48 o                         
  -4   5   1        505.28        517.18        13.30 o                         
  -3   5   1          0.03          0.51         1.95 o                         
  -2   5   1        252.19        253.50         7.28 o                         
  -1   5   1       2789.55       2740.57        55.85 o                         
   0   5   1       1598.10       1499.51        31.59 o                         
   1   5   1          4.03         10.20         3.07 o                         
   2   5   1        382.33        379.70         9.98 o                         
   3   5   1        333.68        338.03         9.03 o                         
   4   5   1         40.35         42.16         3.72 o                         
   5   5   1         35.71         33.01         3.89 o                         
   6   5   1       1021.57       1030.55        22.96 o                         
   7   5   1       1349.92       1389.13        30.13 o                         
   8   5   1          2.33          2.49         2.44 o                         
   9   5   1         25.24         25.86         4.08 o                         
  10   5   1          1.29          2.51         2.56 o                         
  11   5   1          0.49          0.22         2.78 o                         
  12   5   1        101.70        110.48         7.01 o                         
 -12   6   1          8.43          5.93         3.73 o                         
 -11   6   1         30.05         24.81         6.16 o                         
 -10   6   1          0.02          2.62         3.22 o                         
  -9   6   1        104.11        110.03         5.01 o                         
  -8   6   1        118.25        111.92         4.94 o                         
  -7   6   1         23.17         18.23         2.82 o                         
  -6   6   1          0.07         -0.51         2.63 o                         
  -5   6   1        142.06        130.24         5.21 o                         
  -4   6   1         40.52         36.18         3.02 o                         
  -3   6   1        213.08        208.78         8.04 o                         
  -2   6   1         42.12         35.04         5.15 o                         
  -1   6   1        119.47        118.60         4.74 o                         
   0   6   1         33.58         40.55         3.10 o                         
   1   6   1         68.45         81.77         7.19 o                         
   2   6   1        405.21        481.56        14.84 o                         
   3   6   1        224.09        213.90         6.80 o                         
   4   6   1        361.97        393.77        12.90 o                         
   5   6   1        703.18        713.08        16.84 o                         
   6   6   1         38.57         43.19         3.29 o                         
   7   6   1        180.33        177.56         9.11 o                         
   8   6   1         94.15         91.28         4.55 o                         
   9   6   1        107.79        107.95        10.92 o                         
  10   6   1        109.93        105.05         5.06 o                         
  11   6   1        111.64        121.06         5.49 o                         
  12   6   1         20.05         15.17         4.45 o                         
 -11   7   1         48.83         50.57         4.06 o                         
 -10   7   1         11.15         10.25         5.58 o                         
  -9   7   1         45.20         49.23         6.01 o                         
  -8   7   1        317.45        339.61         9.89 o                         
  -7   7   1         91.97         93.41         4.58 o                         
  -6   7   1          0.51          1.00         2.43 o                         
  -5   7   1         35.04         43.94         3.34 o                         
  -4   7   1        736.29        715.14        17.00 o                         
  -3   7   1          5.52          5.50         2.32 o                         
  -2   7   1        644.95        645.27        15.49 o                         
  -1   7   1        353.99        353.43        11.84 o                         
   0   7   1        175.86        177.78        10.99 o                         
   1   7   1        224.73        211.15         8.53 o                         
   2   7   1         54.98         55.25         4.59 o                         
   3   7   1        166.67        179.96         9.00 o                         
   4   7   1         12.67          8.42         3.50 o                         
   5   7   1        743.50        735.82        17.51 o                         
   6   7   1         36.10         41.89         3.36 o                         
   7   7   1          0.29          1.60         2.55 o                         
   8   7   1        135.88        143.44         7.29 o                         
   9   7   1        856.83        926.19        21.81 o                         
  10   7   1        114.55        123.05         6.31 o                         
  11   7   1         69.64         64.17        10.00 o                         
 -10   8   1        109.32        116.37         5.66 o                         
  -9   8   1        485.20        534.57        17.59 o                         
  -8   8   1          3.23         -0.05         3.24 o                         
  -7   8   1        226.18        235.87         7.84 o                         
  -6   8   1        125.23        118.71         5.94 o                         
  -5   8   1         35.96         31.24         4.36 o                         
  -4   8   1         21.92         25.56         2.96 o                         
  -3   8   1        207.86        204.07         6.93 o                         
  -2   8   1        228.68        226.30         9.12 o                         
  -1   8   1         16.34         28.77         3.77 o                         
   0   8   1         70.37         66.19         4.83 o                         
   1   8   1        206.86        192.19         8.35 o                         
   2   8   1       1057.28       1003.80        28.03 o                         
   3   8   1          0.20          0.66         3.06 o                         
   4   8   1         45.51         52.09         4.56 o                         
   5   8   1          4.23          5.34         3.26 o                         
   6   8   1          9.46         10.68         3.51 o                         
   7   8   1        218.81        244.55        10.02 o                         
   8   8   1         51.87         61.86        10.63 o                         
   9   8   1         81.23         93.53         6.44 o                         
  -8   9   1          3.69          3.01         3.20 o                         
  -7   9   1         19.52          9.83         3.31 o                         
  -6   9   1         12.78         18.14         3.20 o                         
  -5   9   1         29.11         33.19         6.09 o                         
  -4   9   1          0.28         -2.13         3.05 o                         
  -3   9   1        146.01        137.04         6.98 o                         
  -2   9   1         92.41         92.36         5.85 o                         
  -1   9   1         72.61         75.09         5.26 o                         
   0   9   1         27.83         29.40         3.85 o                         
   1   9   1          4.79          4.53         4.56 o                         
   2   9   1         93.02         98.50         6.02 o                         
   3   9   1        204.51        196.18         8.64 o                         
   4   9   1         20.92         23.61         3.89 o                         
   5   9   1          0.03         -3.66         4.39 o                         
   6   9   1          0.14          1.78         4.69 o                         
   7   9   1         44.62         36.67         6.45 o                         
   8   9   1         59.39         71.37         5.78 o                         
  -6  10   1         73.35         78.86         7.57 o                         
  -5  10   1         15.24          9.68         6.99 o                         
  -4  10   1         14.59         11.05         3.99 o                         
  -3  10   1        229.03        246.23        14.73 o                         
  -2  10   1        237.96        243.52        10.04 o                         
  -1  10   1          0.00          0.65         3.59 o                         
   0  10   1          0.14          4.32         3.38 o                         
   1  10   1         48.02         52.54         4.85 o                         
   2  10   1         56.26         67.96        14.90 o                         
   3  10   1         71.10         72.93         5.55 o                         
   4  10   1        148.26        143.66         7.50 o                         
   5  10   1         22.42         33.23         5.65 o                         
 -14   0   2         12.42          8.56         5.16 o                         
 -13   0   2         39.43         35.36         5.71 o                         
 -12   0   2        323.61        311.96        15.80 o                         
 -11   0   2        236.55        242.26        13.14 o                         
 -10   0   2        815.41        836.80        33.32 o                         
  -9   0   2          1.52          2.03         2.39 o                         
  -8   0   2       7815.65       7574.32       183.72 o                         
  -7   0   2      16989.20      18137.61       435.79 o                         
  -6   0   2        272.74        301.36        15.01 o                         
  -5   0   2       3562.28       3249.89        79.88 o                         
  -4   0   2        858.57        783.98        20.82 o                         
  -3   0   2       2930.67       2768.80        96.42 o                         
  -2   0   2       1159.74       1084.31        39.21 o                         
  -1   0   2       2274.67       2371.09        58.34 o                         
   0   0   2       3775.28       3654.88       184.75 o                         
   1   0   2       7779.65       8636.53       208.15 o                         
   2   0   2      10975.45      11648.03       428.28 o                         
   3   0   2        350.85        388.81         9.17 o                         
   4   0   2          0.51          2.33         1.56 o                         
   5   0   2          0.95          7.56         3.20 o                         
   6   0   2       2871.30       3216.76        64.70 o                         
   7   0   2        431.71        369.64         9.22 o                         
   8   0   2        970.45        991.55        21.53 o                         
   9   0   2        867.32        876.02        26.44 o                         
  10   0   2        256.53        296.30        14.96 o                         
  11   0   2        157.63        157.77        10.19 o                         
  12   0   2        248.69        236.46        13.28 o                         
  13   0   2          0.16         -1.11         4.21 o                         
  14   0   2        175.90        205.66        12.71 o                         
 -14   1   2         43.64         48.86         4.54 o                         
 -13   1   2        128.68        133.56        11.25 o                         
 -12   1   2          0.44         -0.61         2.91 o                         
 -11   1   2        224.35        226.94         8.92 o                         
 -10   1   2          0.57          2.66         2.32 o                         
  -9   1   2         41.54         43.12         2.92 o                         
  -8   1   2         51.99         49.73         4.60 o                         
  -7   1   2         21.65         26.81         2.00 o                         
  -6   1   2         16.69         28.83         6.52 o                         
  -5   1   2       2673.22       2649.69        53.66 o                         
  -4   1   2          0.16          1.52         1.62 o                         
  -3   1   2         14.83         20.97         2.08 o                         
  -2   1   2       4437.08       4202.48        72.31 o                         
  -1   1   2       2810.98       2639.81        45.85 o                         
   0   1   2       1859.43       1827.33        32.12 o                         
   1   1   2        219.12        244.36         4.82 o                         
   2   1   2         44.93         45.71         1.89 o                         
   3   1   2       6529.37       6607.92       101.15 o                         
   4   1   2       1077.49       1191.15        19.40 o                         
   5   1   2       2963.56       3097.44        44.02 o                         
   6   1   2       3483.82       3739.89        52.97 o                         
   7   1   2       1719.78       1634.74        24.01 o                         
   8   1   2         31.02         39.15         2.08 o                         
   9   1   2         27.97         38.75         2.94 o                         
  11   1   2          1.80          2.77         2.93 o                         
  12   1   2         31.46         27.18         5.72 o                         
  13   1   2         49.59         38.26         5.45 o                         
  14   1   2         91.32         98.23         6.16 o                         
 -14   2   2          1.52          0.87         3.62 o                         
 -13   2   2         99.93        104.48         6.04 o                         
 -12   2   2         80.03         79.65         5.78 o                         
 -11   2   2         29.47         31.71         3.69 o                         
 -10   2   2         38.36         35.05         2.87 o                         
  -9   2   2          1.50          3.21         2.13 o                         
  -8   2   2          4.50          2.39         1.66 o                         
  -7   2   2         16.62         19.27         2.27 o                         
  -6   2   2         20.71         24.76         2.31 o                         
  -5   2   2       3161.71       3274.61        69.69 o                         
  -4   2   2        249.29        245.37         5.64 o                         
  -3   2   2        240.21        221.35         5.19 o                         
  -2   2   2       5427.69       4986.65        85.63 o                         
  -1   2   2       9417.01       9143.94       179.96 o                         
   0   2   2        994.40        931.91        17.16 o                         
   1   2   2       1494.02       1444.85        25.84 o                         
   2   2   2        169.16        138.01         3.07 o                         
   3   2   2         13.67         19.31         1.53 o                         
   4   2   2       1735.56       1758.25        28.04 o                         
   5   2   2       1284.22       1271.72        20.78 o                         
   6   2   2          0.04          0.86         1.35 o                         
   7   2   2        896.25        911.92        15.51 o                         
   8   2   2        705.66        691.29        13.86 o                         
   9   2   2        256.07        230.90        18.61 o                         
  10   2   2         61.27         54.68         4.33 o                         
  11   2   2        198.65        187.14         8.03 o                         
  12   2   2         56.79         38.09         4.08 o                         
  13   2   2          2.70          3.96         3.45 o                         
  14   2   2         42.15         35.04         4.44 o                         
 -14   3   2         49.26         33.85         8.04 o                         
 -13   3   2        116.54        106.30         6.17 o                         
 -12   3   2         17.19         14.99         3.52 o                         
 -11   3   2        309.03        310.51         8.93 o                         
 -10   3   2        187.37        175.45         6.03 o                         
  -9   3   2         70.71         69.33         3.67 o                         
  -8   3   2        171.12        178.11         5.92 o                         
  -7   3   2        478.29        487.80        11.97 o                         
  -6   3   2        813.83        832.70        18.59 o                         
  -5   3   2        145.64        141.93         4.93 o                         
  -4   3   2        641.73        584.67        17.61 o                         
  -3   3   2       1345.46       1290.91        23.42 o                         
  -2   3   2        163.97        145.50         4.00 o                         
  -1   3   2       4546.95       4477.21        77.20 o                         
   0   3   2      10068.71       9628.59       164.21 o                         
   1   3   2        611.65        659.72        12.74 o                         
   2   3   2       3152.23       3055.05        43.44 o                         
   3   3   2       6024.01       6148.30        94.41 o                         
   4   3   2         25.72         31.25         1.71 o                         
   5   3   2          1.27          1.63         1.34 o                         
   6   3   2        194.82        184.64         7.20 o                         
   7   3   2         21.65         28.04         2.23 o                         
   8   3   2        335.61        318.32         7.62 o                         
   9   3   2        142.72        147.37         4.84 o                         
  10   3   2          1.19          0.56         2.22 o                         
  11   3   2         33.15         41.86         4.32 o                         
  12   3   2         65.28         69.65         5.02 o                         
  13   3   2         99.95        101.88         9.38 o                         
 -13   4   2         48.12         42.64         5.57 o                         
 -12   4   2          1.82          1.07         2.61 o                         
 -11   4   2         27.68         28.56         3.00 o                         
 -10   4   2        152.35        160.81         5.21 o                         
  -9   4   2        705.30        733.89        17.35 o                         
  -8   4   2        303.82        300.19         8.67 o                         
  -7   4   2        357.98        373.16        10.30 o                         
  -6   4   2        445.10        437.53        13.07 o                         
  -5   4   2         65.20         64.49         3.83 o                         
  -4   4   2         35.57         32.42         2.66 o                         
  -3   4   2         67.35         79.46         3.62 o                         
  -2   4   2          2.94         12.85         2.04 o                         
  -1   4   2        515.68        524.91        10.62 o                         
   0   4   2        291.43        315.12         7.07 o                         
   1   4   2         50.29         54.61         2.57 o                         
   2   4   2        136.35        161.60         4.01 o                         
   3   4   2        177.68        184.26         4.36 o                         
   4   4   2        338.07        364.01         7.15 o                         
   5   4   2          1.57          1.22         1.70 o                         
   6   4   2        106.95        116.69         4.04 o                         
   7   4   2        108.40        110.14         3.83 o                         
   8   4   2          0.52          2.92         2.21 o                         
   9   4   2         46.08         44.08         3.24 o                         
  10   4   2          0.60          0.95         2.40 o                         
  11   4   2          0.23          0.05         4.77 o                         
  12   4   2         23.49         26.96         4.11 o                         
  13   4   2         14.29          9.92         3.89 o                         
 -13   5   2          0.04         -0.71         3.45 o                         
 -12   5   2         10.46          5.98         2.91 o                         
 -11   5   2          0.25          2.53         2.70 o                         
 -10   5   2         25.26         25.95         3.06 o                         
  -9   5   2         47.46         56.10         3.67 o                         
  -8   5   2        150.57        161.14         5.89 o                         
  -7   5   2         10.58         11.10         2.55 o                         
  -6   5   2         59.24         58.74         4.43 o                         
  -5   5   2         15.92         19.62         3.22 o                         
  -4   5   2        544.38        592.54        14.09 o                         
  -3   5   2       1715.71       1710.59        35.84 o                         
  -2   5   2         74.43         79.63         3.77 o                         
  -1   5   2          6.45          8.16         2.13 o                         
   0   5   2       4346.17       4243.86        73.66 o                         
   1   5   2        738.75        785.69        15.24 o                         
   2   5   2         78.16         67.55         3.52 o                         
   3   5   2        352.06        357.53         7.15 o                         
   4   5   2       1536.05       1605.20        29.37 o                         
   5   5   2          1.93          2.72         1.84 o                         
   6   5   2        741.26        724.95        14.71 o                         
   7   5   2         52.42         55.75         4.30 o                         
   8   5   2          4.75          4.43         3.13 o                         
   9   5   2         42.31         37.82         3.39 o                         
  10   5   2         69.02         70.70         4.29 o                         
  11   5   2         48.10         50.64         3.94 o                         
  12   5   2         18.91         23.63         4.82 o                         
 -12   6   2         77.27         79.34         8.40 o                         
 -11   6   2         57.52         60.95         6.67 o                         
 -10   6   2          0.19         -0.89         4.18 o                         
  -9   6   2         23.31         26.66         3.11 o                         
  -8   6   2          5.43          6.72         2.62 o                         
  -7   6   2         72.03         72.58         5.07 o                         
  -6   6   2        528.84        547.95        15.13 o                         
  -5   6   2       2069.07       2002.44        42.01 o                         
  -4   6   2         32.29         33.77         2.97 o                         
  -3   6   2         81.51         78.87         3.94 o                         
  -2   6   2       1236.44       1183.62        25.76 o                         
  -1   6   2        153.50        149.83         5.37 o                         
   0   6   2       2389.96       2283.49        47.16 o                         
   1   6   2        881.29        915.14        20.45 o                         
   2   6   2        152.67        156.44         7.26 o                         
   3   6   2        120.06        129.67         7.94 o                         
   4   6   2        205.38        191.69         7.96 o                         
   5   6   2         31.60         31.90         3.12 o                         
   6   6   2        163.53        172.15         6.16 o                         
   7   6   2          0.39          7.02         2.65 o                         
   8   6   2          0.91          2.29         2.53 o                         
   9   6   2          0.07         -0.22         2.61 o                         
  10   6   2         10.75         14.36         3.88 o                         
  11   6   2        240.31        261.78        10.82 o                         
  12   6   2         69.62         84.67         7.11 o                         
 -11   7   2         35.91         32.14         3.64 o                         
 -10   7   2          1.30          1.52         2.73 o                         
  -9   7   2        111.42        109.99         8.51 o                         
  -8   7   2          0.64          1.42         2.62 o                         
  -7   7   2         43.17         39.14         5.14 o                         
  -6   7   2         10.15          6.57         2.58 o                         
  -5   7   2         19.47         18.72         2.82 o                         
  -4   7   2         21.56         20.37         2.75 o                         
  -3   7   2         79.32         70.63         3.93 o                         
  -2   7   2        305.65        326.13         9.19 o                         
  -1   7   2         99.94        104.75         5.82 o                         
   0   7   2        249.07        247.90         7.58 o                         
   1   7   2         83.12         80.94         7.12 o                         
   2   7   2         83.05         73.25         5.04 o                         
   3   7   2        105.20         85.45         5.35 o                         
   4   7   2         60.17         65.52         4.85 o                         
   5   7   2         13.04         18.81         3.48 o                         
   6   7   2         82.75         86.29         5.52 o                         
   7   7   2          2.86          8.60         3.49 o                         
   8   7   2        255.86        268.99        10.62 o                         
   9   7   2        117.75        128.29         7.12 o                         
  10   7   2          7.83          3.81         3.90 o                         
  11   7   2         25.03         25.11         4.82 o                         
 -10   8   2         75.20         69.76         5.82 o                         
  -9   8   2        106.21        106.60         5.43 o                         
  -8   8   2        201.15        213.76        12.57 o                         
  -7   8   2         20.71         15.85         3.13 o                         
  -6   8   2         86.62         79.19         4.33 o                         
  -5   8   2          5.46          6.29         2.66 o                         
  -4   8   2         10.23         21.46         2.93 o                         
  -3   8   2         36.54         35.14         3.86 o                         
  -2   8   2        611.91        601.47        14.86 o                         
  -1   8   2         31.62         28.22         4.42 o                         
   0   8   2        282.21        245.56         9.55 o                         
   1   8   2         18.41         21.75         3.57 o                         
   2   8   2         48.81         48.25         4.44 o                         
   3   8   2         13.58          1.20         2.90 o                         
   4   8   2        559.23        574.92        17.89 o                         
   5   8   2        107.47        125.07         6.78 o                         
   6   8   2         54.94         49.33         4.65 o                         
   7   8   2        173.72        187.94         8.65 o                         
   8   8   2        246.72        266.82        10.96 o                         
   9   8   2        123.90        130.79         7.35 o                         
  -8   9   2          0.36          0.34         3.09 o                         
  -7   9   2        237.94        235.59        13.39 o                         
  -6   9   2         29.41         21.85         3.37 o                         
  -5   9   2         11.89         10.30         3.00 o                         
  -4   9   2          1.53          2.03         2.62 o                         
  -3   9   2        144.01        140.93         7.07 o                         
  -2   9   2         42.30         25.20         3.94 o                         
  -1   9   2        220.22        223.70         9.23 o                         
   0   9   2          5.23          5.35         3.40 o                         
   1   9   2         76.83         72.20         5.20 o                         
   2   9   2        131.83        158.97         7.65 o                         
   3   9   2        289.08        297.71        11.23 o                         
   4   9   2        109.52        116.19         9.43 o                         
   5   9   2        261.68        240.51        11.24 o                         
   6   9   2         72.26         91.60         5.99 o                         
   7   9   2         41.15         42.96         4.98 o                         
   8   9   2         39.37         43.23         5.23 o                         
  -6  10   2         22.27         17.53         4.33 o                         
  -5  10   2         32.03         29.06         4.43 o                         
  -4  10   2          6.60          0.33         3.56 o                         
  -3  10   2          8.41         12.91         4.20 o                         
  -2  10   2          0.91          5.98         3.92 o                         
  -1  10   2         87.57         98.75         6.09 o                         
   0  10   2         51.67         40.52         9.19 o                         
   1  10   2          2.19          2.49         3.60 o                         
   2  10   2          0.08          3.35         8.29 o                         
   3  10   2         15.49         19.90         4.66 o                         
   4  10   2          0.25          4.23         3.93 o                         
   5  10   2          2.07          2.72         5.08 o                         
 -14   1   3          3.90         -0.46         3.28 o                         
 -13   1   3        283.89        331.46        11.84 o                         
 -12   1   3        188.14        200.09        17.31 o                         
 -11   1   3          8.62          9.57         3.06 o                         
 -10   1   3          7.25          2.96         2.19 o                         
  -9   1   3        617.11        563.72        36.10 o                         
  -8   1   3        257.62        256.07         7.60 o                         
  -7   1   3       1335.91       1310.49        23.99 o                         
  -6   1   3        521.42        512.49        12.07 o                         
  -5   1   3        377.50        373.29         9.19 o                         
  -4   1   3       6063.65       5841.14       115.77 o                         
  -3   1   3         51.89         24.26         1.73 o                         
  -2   1   3      18469.23      18413.55       312.37 o                         
  -1   1   3       2992.52       2680.71        46.58 o                         
   0   1   3        307.17        340.96         7.05 o                         
   1   1   3        146.92        150.52         3.88 o                         
   2   1   3       1126.01       1131.69        20.56 o                         
   3   1   3       2734.90       2665.86        46.56 o                         
   4   1   3        629.96        577.90        11.40 o                         
   5   1   3       2070.23       2161.41        34.19 o                         
   6   1   3          1.98          0.85         1.36 o                         
   7   1   3       2301.12       2440.26        38.60 o                         
   8   1   3        502.86        477.70         9.00 o                         
   9   1   3        352.59        379.09         8.57 o                         
  10   1   3        556.83        564.33        13.86 o                         
  11   1   3         65.74         86.15         5.38 o                         
  12   1   3         25.08         15.40         3.43 o                         
  13   1   3         15.89         10.53         5.00 o                         
  14   1   3         24.05         17.67         3.96 o                         
 -14   2   3        159.72        171.26         8.76 o                         
 -13   2   3          4.93          5.78         3.40 o                         
 -12   2   3        329.47        334.08        11.75 o                         
 -11   2   3        791.64        832.29        19.20 o                         
 -10   2   3          0.90          0.56         2.11 o                         
  -9   2   3         58.60         56.47         4.26 o                         
  -8   2   3        166.35        163.90         7.35 o                         
  -7   2   3        144.51        159.96         5.28 o                         
  -6   2   3       1798.43       1741.08        31.15 o                         
  -5   2   3       1971.41       1846.51        32.84 o                         
  -4   2   3       1139.58       1111.38        18.21 o                         
  -3   2   3        241.81        254.75         5.78 o                         
  -2   2   3       1601.66       1490.53        26.62 o                         
  -1   2   3       1044.48       1058.54        19.31 o                         
   0   2   3       2863.88       2859.68        51.23 o                         
   1   2   3       4430.94       4195.39        72.27 o                         
   2   2   3       9118.30       8961.55       136.69 o                         
   3   2   3       1191.66       1144.94        20.94 o                         
   4   2   3        290.79        297.13         8.46 o                         
   5   2   3       1993.50       1914.24        30.52 o                         
   6   2   3        267.84        283.39         5.89 o                         
   7   2   3          0.21          2.27         1.64 o                         
   8   2   3        266.16        266.65         6.61 o                         
   9   2   3       1277.74       1132.66        98.08 o                         
  10   2   3        140.50        121.45         4.95 o                         
  11   2   3        139.71        132.66         6.58 o                         
  12   2   3         65.86         67.65         4.98 o                         
  13   2   3        189.73        203.35         8.79 o                         
  14   2   3          5.08          3.71         5.81 o                         
 -14   3   3         79.97         78.66         5.56 o                         
 -13   3   3         21.21         22.45         3.89 o                         
 -12   3   3          9.07          8.15         5.15 o                         
 -11   3   3          8.79          8.86         2.54 o                         
 -10   3   3        139.57        134.53         5.17 o                         
  -9   3   3        101.38        102.36         6.13 o                         
  -8   3   3        252.10        260.06         7.56 o                         
  -7   3   3         61.74         63.60         3.36 o                         
  -6   3   3        196.72        182.94         5.88 o                         
  -5   3   3        227.24        261.04         8.96 o                         
  -4   3   3       1156.38       1198.86        21.91 o                         
  -3   3   3       1264.15       1221.72        22.25 o                         
  -2   3   3         21.37         27.43         1.93 o                         
  -1   3   3        141.57        168.11         4.40 o                         
   0   3   3       2746.00       2770.58        48.39 o                         
   1   3   3        410.84        421.69         8.74 o                         
   2   3   3       2823.84       2914.94        45.47 o                         
   3   3   3       1167.98       1212.94        22.22 o                         
   4   3   3         94.27        106.19         3.08 o                         
   5   3   3        468.34        459.98         8.59 o                         
   6   3   3         97.56         86.77         3.96 o                         
   7   3   3          1.47          0.92         1.74 o                         
   8   3   3          7.60          6.23         1.93 o                         
   9   3   3         21.16         20.30         2.78 o                         
  10   3   3         12.00         11.18         2.62 o                         
  11   3   3         28.20         24.73         3.73 o                         
  12   3   3          9.47         13.66         3.80 o                         
  13   3   3         35.52         31.92         4.26 o                         
 -13   4   3          0.25          2.62         3.14 o                         
 -12   4   3          8.91          8.32         2.51 o                         
 -11   4   3        163.12        176.02         6.44 o                         
 -10   4   3        174.96        169.61         6.28 o                         
  -9   4   3       1816.37       1842.13        41.42 o                         
  -8   4   3       2515.55       2520.67        52.10 o                         
  -7   4   3        111.57        118.92         4.77 o                         
  -6   4   3          3.66          7.95         2.31 o                         
  -5   4   3        943.57        950.06        20.98 o                         
  -4   4   3        501.61        488.26        11.81 o                         
  -3   4   3         23.21         23.86         1.96 o                         
  -2   4   3       1255.16       1255.24        22.98 o                         
  -1   4   3       2015.10       1964.64        34.97 o                         
   0   4   3       3576.12       3575.82        62.19 o                         
   1   4   3        189.16        228.48         5.62 o                         
   2   4   3        943.07        913.29        15.38 o                         
   3   4   3        324.40        302.50         6.92 o                         
   4   4   3        378.63        421.79         9.00 o                         
   5   4   3          4.95          6.45         1.92 o                         
   6   4   3        535.39        553.97        11.65 o                         
   7   4   3        239.58        243.53         6.36 o                         
   8   4   3        544.78        598.76        12.61 o                         
   9   4   3          9.83         12.23         2.23 o                         
  10   4   3          2.46         -0.10         3.02 o                         
  11   4   3         98.31         94.81         7.69 o                         
  12   4   3        537.24        575.61        18.23 o                         
  13   4   3          0.04          0.33         5.00 o                         
 -13   5   3         14.61         20.22         4.16 o                         
 -12   5   3         30.20         32.82         3.42 o                         
 -11   5   3          3.93          4.65         2.66 o                         
 -10   5   3        597.98        624.26        15.46 o                         
  -9   5   3        331.39        329.51         9.44 o                         
  -8   5   3         60.07         57.29         3.61 o                         
  -7   5   3          5.82          9.35         2.48 o                         
  -6   5   3        386.90        411.28        10.83 o                         
  -5   5   3         10.53         14.63         2.44 o                         
  -4   5   3       2205.91       2260.44        46.66 o                         
  -3   5   3        588.59        601.38        14.18 o                         
  -2   5   3         69.63         80.47         3.11 o                         
  -1   5   3        103.01        106.82         3.63 o                         
   0   5   3        765.37        775.27        15.06 o                         
   1   5   3         46.72         38.07         3.44 o                         
   2   5   3        242.47        212.76         5.52 o                         
   3   5   3        802.90        799.66        15.53 o                         
   4   5   3         37.55         45.59         3.16 o                         
   5   5   3        257.31        258.05         9.44 o                         
   6   5   3        158.44        151.78         6.37 o                         
   7   5   3       3000.72       2991.57        61.53 o                         
   8   5   3         24.06         27.59         4.12 o                         
   9   5   3        395.32        442.16        24.32 o                         
  10   5   3        205.81        220.68         9.65 o                         
  11   5   3        204.34        214.26        11.74 o                         
  12   5   3        119.12        128.07         7.54 o                         
 -12   6   3          2.01          4.10         3.04 o                         
 -11   6   3         10.83          7.03         3.93 o                         
 -10   6   3         39.69         38.94         3.50 o                         
  -9   6   3         32.76         30.45         3.40 o                         
  -8   6   3         55.50         52.73         3.70 o                         
  -7   6   3        167.10        176.85         6.24 o                         
  -6   6   3          8.48          6.10         2.35 o                         
  -5   6   3        204.37        196.32         6.55 o                         
  -4   6   3        121.50        113.19         4.75 o                         
  -3   6   3        221.44        218.49         6.86 o                         
  -2   6   3         55.10         52.96         3.35 o                         
  -1   6   3          3.57          1.54         1.72 o                         
   0   6   3        148.88        128.51         4.37 o                         
   1   6   3        159.74        148.63         4.56 o                         
   2   6   3        385.44        400.57        10.42 o                         
   3   6   3        101.26        103.55         4.47 o                         
   4   6   3         20.07         23.54         3.27 o                         
   5   6   3          4.18          5.06         2.34 o                         
   6   6   3         10.91          7.78         3.23 o                         
   7   6   3         68.90         78.05         5.31 o                         
   8   6   3        210.87        243.12         9.85 o                         
   9   6   3         28.08         32.02         4.28 o                         
  10   6   3         31.78         25.93         5.80 o                         
  11   6   3         73.09         73.68         5.76 o                         
 -11   7   3         10.36          8.08         3.61 o                         
 -10   7   3        114.02        113.82         5.29 o                         
  -9   7   3        194.42        193.32         6.96 o                         
  -8   7   3         93.72         90.83         4.58 o                         
  -7   7   3        606.65        567.40        14.36 o                         
  -6   7   3        452.18        461.73        12.11 o                         
  -5   7   3         35.16         32.60         3.10 o                         
  -4   7   3          2.04          2.21         2.64 o                         
  -3   7   3       1410.62       1356.52        29.47 o                         
  -2   7   3        355.75        342.22         9.49 o                         
  -1   7   3        821.68        831.84        19.13 o                         
   0   7   3        158.06        150.79         7.05 o                         
   1   7   3        885.59        854.52        24.08 o                         
   2   7   3        732.47        741.58        34.85 o                         
   3   7   3        149.27        141.64         9.91 o                         
   4   7   3        380.48        392.83        13.19 o                         
   5   7   3        229.28        224.88        11.11 o                         
   6   7   3         20.45         21.78         3.70 o                         
   7   7   3        600.93        680.41        23.59 o                         
   8   7   3        259.04        290.95        11.30 o                         
   9   7   3         58.74         61.25        13.36 o                         
  10   7   3         74.10         83.85         6.03 o                         
 -10   8   3          6.80          8.31         5.96 o                         
  -9   8   3          8.24          8.96         3.49 o                         
  -8   8   3         24.43         18.03         3.19 o                         
  -7   8   3         16.70         13.62         3.00 o                         
  -6   8   3         44.16         38.84         3.41 o                         
  -5   8   3        103.64         87.43         4.46 o                         
  -4   8   3         66.61         47.11         4.25 o                         
  -3   8   3          0.69         -1.41         2.32 o                         
  -2   8   3        190.50        184.63         6.46 o                         
  -1   8   3        211.42        223.86         7.24 o                         
   0   8   3         95.63         83.68         5.28 o                         
   1   8   3         63.95         66.47         4.92 o                         
   2   8   3        568.78        574.91        18.95 o                         
   3   8   3        104.65        118.35         6.40 o                         
   4   8   3        538.44        524.57        16.70 o                         
   5   8   3        134.35        139.85         7.18 o                         
   6   8   3        237.83        252.54        10.12 o                         
   7   8   3         57.02         61.18         5.19 o                         
   8   8   3        289.09        297.55        11.60 o                         
   9   8   3         15.64         23.17         5.31 o                         
  -8   9   3          9.04          8.43         3.53 o                         
  -7   9   3          7.93          5.43         3.14 o                         
  -6   9   3          9.98         10.99         3.07 o                         
  -5   9   3         86.55         82.31         4.49 o                         
  -4   9   3         92.63         77.33         8.10 o                         
  -3   9   3          5.33          7.93         2.65 o                         
  -2   9   3         75.77         78.24         7.22 o                         
  -1   9   3         33.99         33.13         4.01 o                         
   0   9   3        158.72        181.81         9.82 o                         
   1   9   3          0.09         -0.88         3.31 o                         
   2   9   3         38.37         47.55         5.09 o                         
   3   9   3         90.24         79.13         5.49 o                         
   4   9   3        243.23        257.39        10.29 o                         
   5   9   3         20.06         28.20         4.34 o                         
   6   9   3          1.54         -1.96         3.43 o                         
   7   9   3          0.54          2.44         3.98 o                         
  -6  10   3         41.13         37.13         3.78 o                         
  -5  10   3         41.30         42.18         3.97 o                         
  -4  10   3         65.27         66.55         5.20 o                         
  -3  10   3         20.94         16.04         4.42 o                         
  -2  10   3         66.35         59.86         6.96 o                         
  -1  10   3        245.05        254.10        12.00 o                         
   0  10   3          2.48          6.38         5.03 o                         
   1  10   3          0.76          3.87         3.58 o                         
   2  10   3         95.37         94.83         7.78 o                         
   3  10   3        111.30        121.36        22.02 o                         
   4  10   3          6.73          8.46         4.13 o                         
   5  10   3         91.31         90.62         6.28 o                         
 -14   0   4          8.29         12.02         5.39 o                         
 -13   0   4         38.41         39.03         5.69 o                         
 -12   0   4         14.07         13.12         4.36 o                         
 -11   0   4        230.20        223.84        12.25 o                         
 -10   0   4        103.50         74.42        14.69 o                         
  -9   0   4        318.14        320.11        10.44 o                         
  -8   0   4        698.50        725.94        20.10 o                         
  -7   0   4       3738.49       3606.60        88.79 o                         
  -6   0   4          0.14          2.95         2.14 o                         
  -5   0   4       4625.33       4867.35       167.82 o                         
  -4   0   4       1939.25       1784.56        63.36 o                         
  -3   0   4       5449.28       4717.75       162.13 o                         
  -2   0   4      31683.27      33469.30       801.37 o                         
  -1   0   4       6374.32       6499.42       157.06 o                         
   0   0   4       2039.83       2021.16        50.10 o                         
   1   0   4       9109.49       9323.95       224.64 o                         
   2   0   4      13797.27      14665.64       352.43 o                         
   3   0   4       7998.64       8116.19       196.10 o                         
   4   0   4        219.18        246.97        26.50 o                         
   5   0   4        213.70        252.60         8.51 o                         
   6   0   4       4519.42       4551.58       111.45 o                         
   7   0   4       1658.88       1776.02        45.35 o                         
   8   0   4         36.99         39.25         3.43 o                         
   9   0   4        786.14        759.65        23.37 o                         
  10   0   4        245.20        227.85         8.58 o                         
  11   0   4          7.56         16.03         4.79 o                         
  12   0   4        262.83        305.75        15.94 o                         
  13   0   4         82.34         71.57         7.40 o                         
  14   0   4         21.39         30.73         6.20 o                         
 -14   1   4         16.32         18.02         3.81 o                         
 -13   1   4          9.30         12.72         3.64 o                         
 -12   1   4        347.36        354.01        12.22 o                         
 -11   1   4        249.51        246.13         9.28 o                         
 -10   1   4        245.45        221.89        33.47 o                         
  -9   1   4         18.61         13.28         1.92 o                         
  -8   1   4       1879.11       1817.18        32.68 o                         
  -7   1   4        536.29        553.64        13.00 o                         
  -6   1   4          0.24         -0.03         1.67 o                         
  -5   1   4          0.72          4.41         1.74 o                         
  -4   1   4        606.21        547.41        10.76 o                         
  -3   1   4       2600.10       2576.59        44.96 o                         
  -2   1   4      39650.23      43305.77       846.03 o                         
  -1   1   4      10685.99      10506.86       178.82 o                         
   0   1   4       1239.25       1242.24        22.31 o                         
   1   1   4       1600.98       1600.15        28.43 o                         
   2   1   4       2581.22       2426.14        42.47 o                         
   3   1   4       1545.95       1613.29        28.84 o                         
   4   1   4       4695.47       4781.13        82.45 o                         
   5   1   4       2860.82       2926.23        51.25 o                         
   6   1   4        321.65        358.17         7.93 o                         
   7   1   4        608.16        645.74        12.92 o                         
   8   1   4         74.24         64.18         2.93 o                         
   9   1   4        198.78        216.65         6.81 o                         
  10   1   4         84.87         72.81         4.96 o                         
  11   1   4         50.40         32.12         3.04 o                         
  12   1   4         81.82         77.15         5.13 o                         
  13   1   4          7.71          3.78         3.51 o                         
  14   1   4         26.32         17.71         4.10 o                         
 -14   2   4         21.85         17.45         3.79 o                         
 -13   2   4         40.75         28.88         4.03 o                         
 -12   2   4         16.19         20.37         3.52 o                         
 -11   2   4         34.01         28.82         2.80 o                         
 -10   2   4        302.49        306.37         8.58 o                         
  -9   2   4       1323.99       1283.16        27.69 o                         
  -8   2   4         26.26         22.72         2.42 o                         
  -7   2   4        251.76        241.22         5.83 o                         
  -6   2   4         32.30         28.74         2.00 o                         
  -5   2   4         66.39         56.40         2.93 o                         
  -4   2   4       4803.27       4651.59        80.15 o                         
  -3   2   4        547.03        519.42        10.39 o                         
  -2   2   4        492.56        483.79         9.64 o                         
  -1   2   4        678.25        623.03        11.98 o                         
   0   2   4      21140.69      21126.64       320.48 o                         
   1   2   4         58.67         58.11         2.15 o                         
   2   2   4        746.57        720.71        12.23 o                         
   3   2   4        141.14        129.76         3.29 o                         
   4   2   4        513.10        543.87        10.91 o                         
   5   2   4        165.20        176.05         4.70 o                         
   6   2   4       2399.95       2336.01        41.43 o                         
   7   2   4         52.55         46.06         2.50 o                         
   8   2   4          0.11         -2.19         3.40 o                         
   9   2   4          0.77          1.83         2.68 o                         
  10   2   4         25.11         29.54         4.18 o                         
  11   2   4         27.31         20.50         3.53 o                         
  12   2   4         84.62         79.50         5.29 o                         
  13   2   4          7.79          5.61         6.85 o                         
 -14   3   4          3.77         -0.43         3.38 o                         
 -13   3   4         96.46        107.28         6.13 o                         
 -12   3   4        674.92        699.39        16.87 o                         
 -11   3   4         69.87         63.96         3.73 o                         
 -10   3   4        430.20        451.69        12.74 o                         
  -9   3   4          0.39          6.32         3.81 o                         
  -8   3   4        825.40        813.84        18.49 o                         
  -7   3   4          0.13         -0.41         2.03 o                         
  -6   3   4        992.14        968.40        18.18 o                         
  -5   3   4       2232.61       2061.13        36.56 o                         
  -4   3   4       1252.14       1303.73        23.71 o                         
  -3   3   4         18.45         12.91         1.66 o                         
  -2   3   4       4163.58       3947.44        68.30 o                         
  -1   3   4         63.97         80.26         2.89 o                         
   0   3   4       5094.95       5150.54        88.62 o                         
   1   3   4       4415.71       4104.12        63.46 o                         
   2   3   4        122.76        113.42         3.12 o                         
   3   3   4        961.27        973.06        16.20 o                         
   4   3   4       3333.81       3351.19        58.46 o                         
   5   3   4          0.29          3.90         2.51 o                         
   6   3   4         47.53         52.74         3.06 o                         
   7   3   4        116.88        110.99         4.55 o                         
   8   3   4        816.79        832.77        19.14 o                         
   9   3   4       1267.10       1299.62        28.44 o                         
  10   3   4          7.75          8.82         2.71 o                         
  11   3   4        318.66        331.88        12.43 o                         
  12   3   4        134.61        127.67         6.71 o                         
  13   3   4         26.40         24.56         4.45 o                         
 -13   4   4         16.97         16.00         4.40 o                         
 -12   4   4          0.63          1.45         2.81 o                         
 -11   4   4        246.96        264.32         8.24 o                         
 -10   4   4         25.47         29.99         3.10 o                         
  -9   4   4        454.66        456.45        11.83 o                         
  -8   4   4        103.32         92.17         5.30 o                         
  -7   4   4        267.03        263.83         7.70 o                         
  -6   4   4        229.22        229.35        10.04 o                         
  -5   4   4        967.21        989.51        25.66 o                         
  -4   4   4        180.32        173.58         5.79 o                         
  -3   4   4        100.33        111.38         4.49 o                         
  -2   4   4        809.87        780.02        14.96 o                         
  -1   4   4        596.10        578.18        11.54 o                         
   0   4   4        174.57        199.77         5.12 o                         
   1   4   4        140.78        145.57         4.19 o                         
   2   4   4       3065.13       3114.34        48.65 o                         
   3   4   4        279.32        313.65         6.33 o                         
   4   4   4        707.98        750.60        16.83 o                         
   5   4   4         16.66         11.44         2.43 o                         
   6   4   4          7.42          5.12         2.36 o                         
   7   4   4         44.35         46.89         3.19 o                         
   8   4   4        272.25        272.33         8.16 o                         
   9   4   4        141.71        144.64         6.56 o                         
  10   4   4          9.93         10.53         2.86 o                         
  11   4   4          0.89          4.67         4.11 o                         
  12   4   4          2.24         -0.32         3.30 o                         
  13   4   4         29.72         27.06         4.24 o                         
 -13   5   4        235.16        249.00         8.27 o                         
 -12   5   4         19.91         21.70         3.26 o                         
 -11   5   4         87.55         94.68         4.70 o                         
 -10   5   4          9.01          8.86         2.79 o                         
  -9   5   4         67.52         68.09         6.76 o                         
  -8   5   4        114.09        117.50         4.97 o                         
  -7   5   4          3.43          1.45         2.31 o                         
  -6   5   4         25.15         27.21         2.76 o                         
  -5   5   4        580.11        579.67        13.91 o                         
  -4   5   4        179.48        191.27         7.14 o                         
  -3   5   4          3.80          4.48         1.71 o                         
  -2   5   4        399.51        363.95         8.06 o                         
  -1   5   4        186.40        192.37         5.14 o                         
   0   5   4        478.62        433.35         9.28 o                         
   1   5   4       3173.39       3218.98        65.04 o                         
   2   5   4        674.63        697.28        12.27 o                         
   3   5   4          4.93          3.20         1.97 o                         
   4   5   4          2.44          3.03         2.26 o                         
   5   5   4        401.26        379.99        11.42 o                         
   6   5   4       2370.32       2389.60        49.65 o                         
   7   5   4       1336.82       1395.41        32.82 o                         
   8   5   4         29.29         25.83         4.18 o                         
   9   5   4        328.48        354.17        10.24 o                         
  10   5   4        245.49        240.91        10.07 o                         
  11   5   4        165.29        171.89         8.54 o                         
  12   5   4          4.56          6.63         4.23 o                         
 -12   6   4         33.82         24.57         3.35 o                         
 -11   6   4         79.30         84.83         4.59 o                         
 -10   6   4        224.94        228.35         9.95 o                         
  -9   6   4          9.33          8.47         2.85 o                         
  -8   6   4        620.71        665.49        16.17 o                         
  -7   6   4        188.77        200.56         6.72 o                         
  -6   6   4        100.58         92.91         4.38 o                         
  -5   6   4        279.56        271.91         8.02 o                         
  -4   6   4       1990.08       1892.27        39.72 o                         
  -3   6   4         58.42         63.15         3.60 o                         
  -2   6   4         11.11          8.57         1.95 o                         
  -1   6   4          6.09          8.22         1.90 o                         
   0   6   4        464.75        425.37         9.31 o                         
   1   6   4       1335.73       1322.26        24.54 o                         
   2   6   4        597.47        609.12        12.49 o                         
   3   6   4         68.36         67.76         3.70 o                         
   4   6   4        477.47        459.78        11.81 o                         
   5   6   4         99.62         99.54         4.59 o                         
   6   6   4        708.28        745.02        17.70 o                         
   7   6   4         24.02         23.00         3.00 o                         
   8   6   4          3.23          5.60         3.22 o                         
   9   6   4         29.93         26.21         4.14 o                         
  10   6   4        183.21        181.05         8.53 o                         
  11   6   4          0.17          1.92         5.41 o                         
 -11   7   4         10.42         10.42         3.18 o                         
 -10   7   4         13.68         11.61         3.18 o                         
  -9   7   4        134.88        130.73         7.59 o                         
  -8   7   4        129.96        123.95         7.38 o                         
  -7   7   4          3.39          6.69         3.24 o                         
  -6   7   4        119.20        117.08         5.01 o                         
  -5   7   4        115.34        110.17         4.84 o                         
  -4   7   4         88.49         92.56         4.37 o                         
  -3   7   4         28.69         25.23         2.79 o                         
  -2   7   4         42.32         40.68         3.46 o                         
  -1   7   4         86.33         80.51         4.12 o                         
   0   7   4       1616.49       1645.96        30.23 o                         
   1   7   4       1531.30       1469.84        27.26 o                         
   2   7   4        689.35        694.45        21.37 o                         
   3   7   4          8.02          6.35         2.56 o                         
   4   7   4          0.02          0.80         2.78 o                         
   5   7   4         10.72          3.14         2.59 o                         
   6   7   4         42.70         42.36         3.49 o                         
   7   7   4         43.48         50.53         4.77 o                         
   8   7   4         11.64         15.83         3.85 o                         
   9   7   4        109.22        111.80         6.67 o                         
  10   7   4         37.35         41.00         7.24 o                         
 -10   8   4          0.20          1.75         3.23 o                         
  -9   8   4         52.26         45.54         4.46 o                         
  -8   8   4        113.68        120.00         5.35 o                         
  -7   8   4        216.84        208.28         7.27 o                         
  -6   8   4          0.12          1.80         2.52 o                         
  -5   8   4         11.57         11.31         3.28 o                         
  -4   8   4         10.87          9.59         2.69 o                         
  -3   8   4        190.51        181.78         6.40 o                         
  -2   8   4         38.93         40.95         3.31 o                         
  -1   8   4        759.54        762.89        17.98 o                         
   0   8   4        140.85        142.59         5.52 o                         
   1   8   4          3.75          2.87         3.04 o                         
   2   8   4          4.28          5.81         3.25 o                         
   3   8   4        294.79        311.39        11.30 o                         
   4   8   4          2.13          4.14         3.33 o                         
   5   8   4         19.82         23.60         4.05 o                         
   6   8   4          5.90          7.60         3.44 o                         
   7   8   4         20.49         12.47         3.86 o                         
   8   8   4        123.89        133.67         7.37 o                         
   9   8   4          8.61         12.28         4.42 o                         
  -8   9   4         25.36         21.04         3.48 o                         
  -7   9   4         18.10         20.12         3.55 o                         
  -6   9   4        309.94        326.99        10.79 o                         
  -5   9   4          4.84          3.97         3.54 o                         
  -4   9   4          3.77          6.22         3.07 o                         
  -3   9   4        104.93        100.67         4.86 o                         
  -2   9   4        689.34        711.05        17.27 o                         
  -1   9   4         53.46         58.22         3.83 o                         
   0   9   4        147.18        138.62         8.09 o                         
   1   9   4          4.67          7.90         4.40 o                         
   2   9   4         26.51         34.14         4.13 o                         
   3   9   4         74.45         73.11         5.35 o                         
   4   9   4         80.88         89.48         5.88 o                         
   5   9   4        123.08        131.31         7.11 o                         
   6   9   4          8.49         11.40         3.82 o                         
   7   9   4         36.99         36.99         4.86 o                         
  -6  10   4         21.38         10.96         3.30 o                         
  -5  10   4         32.87         30.90         3.65 o                         
  -4  10   4         91.20         90.17         4.83 o                         
  -3  10   4          8.06         18.15         7.13 o                         
  -2  10   4          4.91         11.84         3.85 o                         
  -1  10   4          1.96          7.07         3.64 o                         
   0  10   4        155.90        167.35         7.96 o                         
   1  10   4          4.01         12.07         7.16 o                         
   2  10   4          1.36          1.12         5.05 o                         
   3  10   4         15.43         29.17        11.84 o                         
   4  10   4         43.74         45.64         5.04 o                         
   5  10   4         20.48         17.47         4.67 o                         
 -14   1   5        220.09        231.05         9.44 o                         
 -13   1   5         21.86         22.06         4.80 o                         
 -12   1   5        263.81        284.96        10.39 o                         
 -11   1   5        484.27        477.59        12.09 o                         
 -10   1   5          0.31          1.41         1.96 o                         
  -9   1   5       3081.74       3079.53        54.15 o                         
  -8   1   5       3813.07       3755.50        75.66 o                         
  -7   1   5       2503.08       2550.16        52.00 o                         
  -6   1   5        112.47        128.14         6.76 o                         
  -5   1   5       3868.10       3547.14        61.53 o                         
  -4   1   5       7246.21       7191.81       123.01 o                         
  -3   1   5       7282.22       7305.01       144.10 o                         
  -2   1   5        143.08        159.21         4.66 o                         
  -1   1   5       6474.79       6400.55       109.47 o                         
   0   1   5      16692.62      17086.11       289.98 o                         
   1   1   5      11052.53      10597.66       208.27 o                         
   2   1   5       6465.55       6640.36       113.70 o                         
   3   1   5        506.17        575.94        11.35 o                         
   4   1   5        471.61        526.43        10.62 o                         
   5   1   5        110.25        101.02         4.46 o                         
   6   1   5        437.86        453.28         9.61 o                         
   7   1   5       2714.72       2741.27        48.43 o                         
   8   1   5        672.62        652.75        13.21 o                         
   9   1   5        103.63         92.14         4.19 o                         
  10   1   5        123.60        104.95         4.61 o                         
  11   1   5        237.82        235.91         9.54 o                         
  12   1   5         88.23         90.54         6.93 o                         
  13   1   5          3.24          5.84         3.47 o                         
 -14   2   5         78.53         71.09         5.23 o                         
 -13   2   5        548.53        570.61        23.29 o                         
 -12   2   5          3.08          1.85         2.99 o                         
 -11   2   5         27.83         21.02         2.71 o                         
 -10   2   5        278.01        280.58         8.06 o                         
  -9   2   5        493.10        501.77        12.35 o                         
  -8   2   5        165.61        161.00         8.37 o                         
  -7   2   5        749.37        735.57        14.28 o                         
  -6   2   5         91.20         97.78         3.27 o                         
  -5   2   5        887.77        863.37        16.30 o                         
  -4   2   5         40.34         23.19         1.85 o                         
  -3   2   5       5160.70       5304.41        91.12 o                         
  -2   2   5        433.64        437.10         8.87 o                         
  -1   2   5       1318.76       1380.61        24.80 o                         
   0   2   5        816.40        939.89        15.53 o                         
   1   2   5       4797.28       4759.37        73.24 o                         
   2   2   5          9.53         18.64         1.52 o                         
   3   2   5       3374.50       3299.79        51.28 o                         
   4   2   5          4.33          5.67         1.57 o                         
   5   2   5          5.20          6.83         1.71 o                         
   6   2   5        106.69        122.61         3.89 o                         
   7   2   5        686.98        711.37        14.12 o                         
   8   2   5        870.21        846.86        19.32 o                         
   9   2   5          0.45          3.88         5.90 o                         
  10   2   5        294.41        308.63         8.90 o                         
  11   2   5        104.65         81.92         4.22 o                         
  12   2   5          2.81         -1.12         2.90 o                         
  13   2   5          8.73         11.07         4.98 o                         
 -14   3   5          1.79          2.23         4.91 o                         
 -13   3   5          0.09         -3.93         3.11 o                         
 -12   3   5         43.59         44.54         3.39 o                         
 -11   3   5         32.99         30.85         9.49 o                         
 -10   3   5        243.93        228.57         7.15 o                         
  -9   3   5          0.03          2.21         2.16 o                         
  -8   3   5         16.08         13.77         2.10 o                         
  -7   3   5         48.67         59.48         3.38 o                         
  -6   3   5        599.80        584.52        11.93 o                         
  -5   3   5        524.96        537.82        10.84 o                         
  -4   3   5       1901.24       1972.32        35.04 o                         
  -3   3   5        493.34        534.95        10.69 o                         
  -2   3   5       2231.88       2205.77        38.90 o                         
  -1   3   5       1373.87       1430.98        25.80 o                         
   0   3   5          0.00          1.73         1.46 o                         
   1   3   5        207.13        223.87         4.82 o                         
   2   3   5       1271.18       1315.14        21.37 o                         
   3   3   5        379.20        434.99         8.09 o                         
   4   3   5          8.43         13.43         1.78 o                         
   5   3   5         32.32         36.86         2.26 o                         
   6   3   5        189.40        186.68         5.04 o                         
   7   3   5         30.14         23.73         2.58 o                         
   8   3   5        980.52        967.69        21.81 o                         
   9   3   5        244.94        253.56         7.78 o                         
  10   3   5         30.72         21.21         2.91 o                         
  11   3   5        109.85         88.98         4.50 o                         
  12   3   5          7.08          8.70         3.60 o                         
  13   3   5          9.53         10.65         3.98 o                         
 -13   4   5        239.93        277.72        11.00 o                         
 -12   4   5        177.54        182.68         7.53 o                         
 -11   4   5        132.12        131.82         5.51 o                         
 -10   4   5        170.14        182.58         6.43 o                         
  -9   4   5         92.06        100.76         4.57 o                         
  -8   4   5         23.29         18.59         2.62 o                         
  -7   4   5        462.23        470.16        13.58 o                         
  -6   4   5        267.12        268.16         9.42 o                         
  -5   4   5          4.07          6.13         1.67 o                         
  -4   4   5        371.63        329.14         7.35 o                         
  -3   4   5        182.67        180.76         4.78 o                         
  -2   4   5         21.39         19.77         1.98 o                         
  -1   4   5        994.60        999.71        18.69 o                         
   0   4   5       2474.81       2436.69        42.98 o                         
   1   4   5         84.86         98.26         3.00 o                         
   2   4   5        784.38        862.18        14.65 o                         
   3   4   5        864.25        866.84        14.75 o                         
   4   4   5       2387.73       2489.64        44.09 o                         
   5   4   5         55.40         50.89         3.48 o                         
   6   4   5         80.05         67.14         3.26 o                         
   7   4   5         66.18         78.84         3.95 o                         
   8   4   5          1.40          0.98         2.28 o                         
   9   4   5        352.45        372.37        10.36 o                         
  10   4   5        738.97        769.39        22.52 o                         
  11   4   5         84.42         79.43         4.44 o                         
  12   4   5         15.74          8.72         3.92 o                         
 -13   5   5          4.15          4.27         3.22 o                         
 -12   5   5         25.30         24.69         3.32 o                         
 -11   5   5        445.51        460.67        13.32 o                         
 -10   5   5         18.66         15.57         2.88 o                         
  -9   5   5       1039.54       1061.66        23.89 o                         
  -8   5   5         21.03         21.79         2.80 o                         
  -7   5   5         79.59         76.43         3.95 o                         
  -6   5   5         14.62         19.23         2.54 o                         
  -5   5   5       1008.64        979.39        21.74 o                         
  -4   5   5          0.17          1.44         1.65 o                         
  -3   5   5       2227.92       2219.70        39.48 o                         
  -2   5   5        107.30         97.87         3.48 o                         
  -1   5   5       2062.02       2011.64        35.98 o                         
   0   5   5       4659.41       4598.94        79.68 o                         
   1   5   5          4.23          3.33         1.82 o                         
   2   5   5        781.43        831.55        14.33 o                         
   3   5   5         53.92         49.31         2.31 o                         
   4   5   5        108.38        113.06         4.66 o                         
   5   5   5       2701.49       2599.08        53.60 o                         
   6   5   5       2240.15       2329.21        49.03 o                         
   7   5   5          9.98         12.71         2.66 o                         
   8   5   5         39.95         41.55         3.47 o                         
   9   5   5          3.84          4.53         4.10 o                         
  10   5   5          3.21          6.78         3.00 o                         
  11   5   5         73.75         85.69         6.29 o                         
  12   5   5          8.75         18.52         8.34 o                         
 -12   6   5          0.66         -1.03         3.60 o                         
 -11   6   5         26.64         26.07         3.45 o                         
 -10   6   5          2.04          4.19         2.84 o                         
  -9   6   5          1.84          2.27         3.35 o                         
  -8   6   5          1.29          3.57         2.48 o                         
  -7   6   5        112.78        127.46         5.19 o                         
  -6   6   5          0.16          0.81         2.30 o                         
  -5   6   5          4.54         11.38         2.46 o                         
  -4   6   5          7.96          9.24         2.94 o                         
  -3   6   5         28.04         22.19         3.16 o                         
  -2   6   5         34.59         37.78         2.49 o                         
  -1   6   5        266.66        272.51         6.69 o                         
   0   6   5        365.87        335.63         7.79 o                         
   1   6   5        270.28        258.72         6.49 o                         
   2   6   5        619.99        648.72        11.71 o                         
   3   6   5        212.49        220.71         6.94 o                         
   4   6   5        212.62        205.22         6.75 o                         
   5   6   5         33.02         35.84         3.13 o                         
   6   6   5        148.67        144.93         5.71 o                         
   7   6   5        410.35        424.45        11.52 o                         
   8   6   5         59.45         56.89         3.90 o                         
   9   6   5          0.75         -0.30         3.26 o                         
  10   6   5          0.45         -1.41         3.68 o                         
  11   6   5         41.00         35.58         4.66 o                         
 -11   7   5        240.62        256.34        13.28 o                         
 -10   7   5         79.10         72.12         4.29 o                         
  -9   7   5        286.13        308.11         9.30 o                         
  -8   7   5        121.87        114.35         5.14 o                         
  -7   7   5         96.17         89.95         4.51 o                         
  -6   7   5         14.51         21.09         2.93 o                         
  -5   7   5        265.80        298.21         8.74 o                         
  -4   7   5         71.82         61.28         3.68 o                         
  -3   7   5         87.06         72.90         3.95 o                         
  -2   7   5         11.61          6.12         2.28 o                         
  -1   7   5        168.76        163.54        16.90 o                         
   0   7   5          0.95          5.10         1.98 o                         
   1   7   5         35.27         27.87         2.80 o                         
   2   7   5        316.56        327.25         7.85 o                         
   3   7   5         91.30         89.59         4.31 o                         
   4   7   5         46.50         41.44         3.97 o                         
   5   7   5        235.70        239.35         7.68 o                         
   6   7   5        112.42        111.12         8.65 o                         
   7   7   5        384.29        383.72        10.89 o                         
   8   7   5        492.27        576.98        18.40 o                         
   9   7   5         29.01         30.13         8.08 o                         
  10   7   5         10.65          9.39         4.29 o                         
 -10   8   5         36.19         35.54         4.47 o                         
  -9   8   5         21.40         22.34         4.36 o                         
  -8   8   5          6.68          0.66         2.73 o                         
  -7   8   5        102.93         93.62         5.61 o                         
  -6   8   5         76.95         67.66         4.06 o                         
  -5   8   5         11.26         16.53         3.21 o                         
  -4   8   5        197.09        179.21         6.42 o                         
  -3   8   5        422.90        398.57        10.82 o                         
  -2   8   5        410.00        402.83        10.90 o                         
  -1   8   5          7.88          8.09         2.67 o                         
   0   8   5        173.72        178.53         6.27 o                         
   1   8   5          7.79          6.42         2.54 o                         
   2   8   5         50.62         56.42         3.67 o                         
   3   8   5         35.08         34.94         3.24 o                         
   4   8   5        205.70        188.95         8.84 o                         
   5   8   5         24.20         35.63         7.71 o                         
   6   8   5         21.87         27.08         4.23 o                         
   7   8   5        134.47        140.50         7.38 o                         
   8   8   5        127.67        150.92         7.81 o                         
   9   8   5         32.54         34.71         5.02 o                         
  -8   9   5         16.02         10.83         3.42 o                         
  -7   9   5          0.66          0.45         2.95 o                         
  -6   9   5         19.78         26.33         6.88 o                         
  -5   9   5         32.70         26.92         3.39 o                         
  -4   9   5         95.66         95.86         4.75 o                         
  -3   9   5         65.85         67.51         4.63 o                         
  -2   9   5         57.97         57.23         3.87 o                         
  -1   9   5          9.85          6.07         2.76 o                         
   0   9   5         13.14         14.65         3.56 o                         
   1   9   5         25.08         15.85         3.86 o                         
   2   9   5          0.37          3.91         5.04 o                         
   3   9   5         12.80         11.17         3.67 o                         
   4   9   5         33.14         36.06         6.21 o                         
   5   9   5          2.59          5.89         4.25 o                         
   6   9   5         10.84         12.06         9.42 o                         
   7   9   5          0.19          1.36         3.86 o                         
  -5  10   5         17.29         20.10         5.49 o                         
  -4  10   5         72.58         78.72        10.87 o                         
  -3  10   5         83.38         83.07         4.58 o                         
  -2  10   5         35.85         41.70         3.81 o                         
  -1  10   5         89.31        103.76         6.25 o                         
   0  10   5        278.53        271.06        10.67 o                         
   1  10   5         31.53         29.68         4.41 o                         
   2  10   5          7.34         14.17         4.35 o                         
   3  10   5         48.69         52.89         9.82 o                         
   4  10   5         20.17         21.83         4.37 o                         
 -14   0   6          0.85         -2.87         4.22 o                         
 -13   0   6        590.89        645.74        27.47 o                         
 -12   0   6         57.32         49.65         6.01 o                         
 -11   0   6        263.28        242.92        12.75 o                         
 -10   0   6        246.07        193.65        33.94 o                         
  -9   0   6       1906.89       1940.36        49.39 o                         
  -8   0   6        193.76        184.91         7.07 o                         
  -7   0   6          1.99          0.24         2.07 o                         
  -6   0   6        300.02        303.14        13.70 o                         
  -5   0   6      11271.03      10389.62       354.11 o                         
  -4   0   6          2.47          0.10         2.75 o                         
  -3   0   6       1300.89       1232.73        31.47 o                         
  -2   0   6       5017.97       4505.59       195.81 o                         
  -1   0   6      10383.13       9939.42       239.36 o                         
   0   0   6       4206.55       4247.07       103.42 o                         
   1   0   6       6985.17       7168.98       244.89 o                         
   2   0   6         16.60         18.45         2.40 o                         
   3   0   6       2818.76       2844.30        70.32 o                         
   4   0   6       3955.99       3959.85        97.13 o                         
   5   0   6       1178.87       1152.44        30.22 o                         
   6   0   6        175.85        174.86         6.81 o                         
   7   0   6        847.81        825.97        22.74 o                         
   8   0   6         27.15         27.34         3.19 o                         
   9   0   6        251.20        241.52         8.86 o                         
  10   0   6        548.58        570.56        17.12 o                         
  11   0   6        343.09        320.13        16.20 o                         
  12   0   6         13.09          4.97         4.46 o                         
  13   0   6          9.28          4.60         4.73 o                         
 -14   1   6          1.97         -3.97         4.91 o                         
 -13   1   6          0.69         -0.60         3.03 o                         
 -12   1   6         37.25         40.28         5.01 o                         
 -11   1   6         12.73         12.47         2.46 o                         
 -10   1   6        382.51        351.42        36.31 o                         
  -9   1   6       1408.99       1231.32        71.10 o                         
  -8   1   6          9.68         13.30         2.21 o                         
  -7   1   6        171.20        174.28         4.68 o                         
  -6   1   6        193.69        200.76         5.05 o                         
  -5   1   6         62.16         70.27         2.71 o                         
  -4   1   6       2713.23       2662.91        53.66 o                         
  -3   1   6        983.39        924.78        19.68 o                         
  -2   1   6      13254.84      13489.59       229.27 o                         
  -1   1   6        252.00        219.61         8.46 o                         
   0   1   6        210.63        222.65         5.17 o                         
   1   1   6       3847.38       3682.32        63.68 o                         
   2   1   6        296.97        292.63         6.51 o                         
   3   1   6         20.80         14.37         1.68 o                         
   4   1   6        263.15        317.54         7.11 o                         
   5   1   6        839.48        851.99        16.29 o                         
   6   1   6        129.59        112.93         3.72 o                         
   7   1   6        307.52        326.21         7.56 o                         
   8   1   6        301.72        279.06         6.85 o                         
   9   1   6        179.05        185.88         7.76 o                         
  10   1   6         27.65         22.68         2.76 o                         
  11   1   6         80.60         77.71         4.11 o                         
  12   1   6         28.10         27.10         3.79 o                         
  13   1   6         63.86         60.55         4.91 o                         
 -14   2   6         12.46          5.11         3.47 o                         
 -13   2   6         41.96         38.58         4.14 o                         
 -12   2   6        131.66        109.07         4.72 o                         
 -11   2   6         38.06         29.51         2.83 o                         
 -10   2   6        214.17        207.08         6.57 o                         
  -9   2   6         97.18        102.35         4.30 o                         
  -8   2   6        993.98        961.73        21.24 o                         
  -7   2   6         24.82         29.84         2.10 o                         
  -6   2   6        137.06        137.74         3.99 o                         
  -5   2   6        519.33        488.86         9.96 o                         
  -4   2   6         37.33         32.32         2.03 o                         
  -3   2   6         13.03         10.06         1.57 o                         
  -2   2   6       1375.68       1318.91        23.80 o                         
  -1   2   6        154.30        148.81         3.59 o                         
   0   2   6        256.85        243.36         5.03 o                         
   1   2   6        959.49        898.72        14.97 o                         
   2   2   6       2010.01       2012.90        31.85 o                         
   3   2   6         42.25         40.52         2.24 o                         
   4   2   6        440.27        411.48         7.70 o                         
   5   2   6         42.93         40.50         2.66 o                         
   6   2   6       1326.19       1403.99        25.79 o                         
   7   2   6        718.88        690.36        13.81 o                         
   8   2   6         28.43         31.79         7.28 o                         
   9   2   6        259.94        251.76         7.68 o                         
  10   2   6        120.13        130.66         5.23 o                         
  11   2   6        100.88         96.97         4.61 o                         
  12   2   6          4.18          0.75         2.69 o                         
  13   2   6         29.38         25.75         5.79 o                         
 -14   3   6         71.60         72.04         5.25 o                         
 -13   3   6         23.56         21.24         3.78 o                         
 -12   3   6         58.08         55.75         3.61 o                         
 -11   3   6          0.29          0.13         2.86 o                         
 -10   3   6         55.64         49.04         3.27 o                         
  -9   3   6         50.23         42.90         2.76 o                         
  -8   3   6        364.73        375.94         9.92 o                         
  -7   3   6       1186.11       1130.00        25.54 o                         
  -6   3   6          3.13          4.16         1.65 o                         
  -5   3   6        848.24        839.91        15.98 o                         
  -4   3   6       3126.57       3092.63        53.97 o                         
  -3   3   6       1962.95       1904.11        33.85 o                         
  -2   3   6       1885.91       1866.18        33.17 o                         
  -1   3   6       3322.71       3287.35        57.19 o                         
   0   3   6          4.22          7.07         1.64 o                         
   1   3   6        231.64        210.68         4.65 o                         
   2   3   6        301.41        419.54         7.85 o                         
   3   3   6        934.76        890.06        15.02 o                         
   4   3   6          1.20          0.84         1.77 o                         
   5   3   6        828.18        859.06        16.54 o                         
   6   3   6         52.51         51.96         2.66 o                         
   7   3   6         98.30         92.54         5.17 o                         
   8   3   6         17.90         20.29         4.60 o                         
   9   3   6       1081.91       1123.57        25.07 o                         
  10   3   6         16.75          8.67         2.58 o                         
  11   3   6        230.63        241.17         7.77 o                         
  12   3   6         59.35         50.02         3.83 o                         
  13   3   6         13.35          9.59         4.17 o                         
 -13   4   6         32.11         33.44         3.59 o                         
 -12   4   6          0.05          2.05         2.78 o                         
 -11   4   6         90.39         97.05         4.67 o                         
 -10   4   6         63.01         65.55         5.98 o                         
  -9   4   6        815.82        871.09        19.95 o                         
  -8   4   6        326.66        327.07        10.99 o                         
  -7   4   6        262.99        267.83         7.79 o                         
  -6   4   6          1.55          2.01         2.06 o                         
  -5   4   6       1286.59       1260.70        25.95 o                         
  -4   4   6        498.27        506.33        11.89 o                         
  -3   4   6        541.15        512.48        10.46 o                         
  -2   4   6         22.18         29.62         2.11 o                         
  -1   4   6          6.62          5.75         1.64 o                         
   0   4   6       1680.50       1693.24        30.45 o                         
   1   4   6        618.80        634.77        11.22 o                         
   2   4   6        117.98        124.14         3.43 o                         
   3   4   6        258.34        262.75         5.60 o                         
   4   4   6         37.22         51.83         2.80 o                         
   5   4   6          9.33          9.06         2.00 o                         
   6   4   6         10.88          8.49         2.25 o                         
   7   4   6        283.91        295.39         9.11 o                         
   8   4   6         66.91         58.58         3.61 o                         
   9   4   6          0.11          0.91         2.49 o                         
  10   4   6          7.94         12.14         2.97 o                         
  11   4   6         13.77         12.10         3.17 o                         
  12   4   6          4.98          0.41         2.89 o                         
 -13   5   6         38.77         32.22         3.56 o                         
 -12   5   6         19.21         14.44         3.19 o                         
 -11   5   6         32.02         32.18         6.46 o                         
 -10   5   6          4.35          3.27         2.58 o                         
  -9   5   6         76.87         86.50         7.36 o                         
  -8   5   6         33.84         36.17         3.09 o                         
  -7   5   6        796.05        824.24        18.93 o                         
  -6   5   6          0.01         -0.09         2.60 o                         
  -5   5   6       1167.90       1194.79        42.60 o                         
  -4   5   6          4.35          5.45         1.80 o                         
  -3   5   6        318.78        311.16         7.20 o                         
  -2   5   6        921.42        930.92        17.71 o                         
  -1   5   6       4716.04       4637.85        80.36 o                         
   0   5   6         45.15         48.91         3.62 o                         
   1   5   6         61.64         51.62         2.34 o                         
   2   5   6        621.09        641.99        11.49 o                         
   3   5   6        672.21        643.80        11.53 o                         
   4   5   6          3.27          7.09         2.31 o                         
   5   5   6         39.13         34.64         3.08 o                         
   6   5   6        340.72        342.27         9.63 o                         
   7   5   6         60.86         69.23         4.01 o                         
   8   5   6          1.82          3.00         3.06 o                         
   9   5   6          2.54          1.36         2.63 o                         
  10   5   6         20.79         19.49         3.34 o                         
  11   5   6          1.04          0.12         2.98 o                         
 -12   6   6         95.58        102.41         5.16 o                         
 -11   6   6          0.02          0.52         2.84 o                         
 -10   6   6        344.50        346.81        12.11 o                         
  -9   6   6         13.61         12.99         2.83 o                         
  -8   6   6         11.71          8.54         2.55 o                         
  -7   6   6         83.10         77.02         4.09 o                         
  -6   6   6        793.17        839.20        26.74 o                         
  -5   6   6        124.57        123.24         4.99 o                         
  -4   6   6         59.79         53.68         3.43 o                         
  -3   6   6         17.74         14.83         2.07 o                         
  -2   6   6        294.28        274.95         6.74 o                         
  -1   6   6        165.32        175.95         5.04 o                         
   0   6   6       1352.92       1398.39        25.84 o                         
   1   6   6        620.10        596.44        10.93 o                         
   2   6   6         19.43         17.92         1.89 o                         
   3   6   6         16.50         13.42         2.50 o                         
   4   6   6        549.66        563.76        13.92 o                         
   5   6   6          1.24          1.55         2.32 o                         
   6   6   6        829.83        809.00        23.79 o                         
   7   6   6        164.90        166.19         8.12 o                         
   8   6   6        130.26        131.49         5.59 o                         
   9   6   6          2.49          1.02         2.77 o                         
  10   6   6         32.91         32.34         3.85 o                         
  11   6   6          8.10          8.13         4.19 o                         
 -11   7   6          0.01          3.02         3.56 o                         
 -10   7   6          0.08          0.23         3.39 o                         
  -9   7   6         42.70         34.20         7.63 o                         
  -8   7   6         47.29         51.91         7.28 o                         
  -7   7   6        741.49        741.05        18.04 o                         
  -6   7   6        513.80        480.94        12.48 o                         
  -5   7   6          8.94         13.42         3.40 o                         
  -4   7   6          8.05          6.04         2.43 o                         
  -3   7   6          4.33          7.54         2.51 o                         
  -2   7   6          6.86          1.78         2.19 o                         
  -1   7   6        295.90        254.56        23.60 o                         
   0   7   6        797.17        776.63        15.53 o                         
   1   7   6        311.34        297.36         7.34 o                         
   2   7   6        309.79        310.03         7.57 o                         
   3   7   6          9.37         12.37         3.63 o                         
   4   7   6         14.64         20.89         5.35 o                         
   6   7   6        906.09        891.52        20.87 o                         
   7   7   6         52.15         57.83         4.98 o                         
   8   7   6          1.08          7.47         2.99 o                         
   9   7   6        139.75        150.18         7.73 o                         
  10   7   6          9.09         10.99         4.58 o                         
 -10   8   6         39.79         37.42         4.71 o                         
  -9   8   6        101.83        104.65         5.12 o                         
  -8   8   6        115.61        113.40         6.06 o                         
  -7   8   6        123.69        126.99         5.47 o                         
  -6   8   6        200.23        207.74         7.08 o                         
  -5   8   6          0.66          1.61         2.56 o                         
  -4   8   6         81.07         73.05         4.08 o                         
  -3   8   6        109.51        105.34         4.80 o                         
  -2   8   6         61.31         63.02         3.83 o                         
  -1   8   6        112.61        100.60         4.59 o                         
   0   8   6        586.11        573.88        12.22 o                         
   1   8   6        176.06        169.65         6.08 o                         
   2   8   6         73.16         60.60         4.70 o                         
   3   8   6        133.83        130.57         7.19 o                         
   4   8   6        181.98        186.02         6.62 o                         
   5   8   6          9.75          3.25         2.73 o                         
   6   8   6          1.65          2.51         4.78 o                         
   7   8   6          8.24          9.79         4.20 o                         
   8   8   6         18.27         15.52         4.25 o                         
  -8   9   6         16.35         13.82         8.51 o                         
  -7   9   6        127.13        120.54         6.57 o                         
  -6   9   6          0.14          4.42         3.04 o                         
  -5   9   6        220.83        217.88         7.47 o                         
  -4   9   6         38.26         29.22         3.36 o                         
  -3   9   6         59.73         50.52         3.73 o                         
  -2   9   6         70.86         65.38         4.24 o                         
  -1   9   6        519.28        530.14        13.62 o                         
   0   9   6         28.29         27.52         3.23 o                         
   1   9   6         93.25         91.41         5.79 o                         
   2   9   6         97.89         93.12         7.33 o                         
   3   9   6        112.14        125.61         6.77 o                         
   4   9   6         28.25         28.85         4.47 o                         
   5   9   6        106.01        116.21         6.73 o                         
   6   9   6        157.99        172.64         9.13 o                         
   7   9   6        125.72        138.34         7.53 o                         
  -5  10   6          2.52          4.40         4.01 o                         
  -4  10   6          6.61          6.12         4.01 o                         
  -3  10   6         35.33         38.57         4.64 o                         
  -2  10   6          2.95          2.71         5.13 o                         
  -1  10   6          0.26         10.04         3.93 o                         
   0  10   6         43.68         43.91         4.62 o                         
   1  10   6        108.59        103.87         6.30 o                         
   2  10   6          8.94          7.40         3.90 o                         
   3  10   6          0.12          6.02         4.01 o                         
   4  10   6          2.08          8.56         6.91 o                         
 -14   1   7        281.17        285.17        10.75 o                         
 -13   1   7         49.57         54.59         4.45 o                         
 -12   1   7        266.02        257.70         9.60 o                         
 -11   1   7        135.76        126.59         4.89 o                         
 -10   1   7       1189.92       1106.46        41.43 o                         
  -9   1   7        724.80        587.20        51.03 o                         
  -8   1   7        700.70        699.32        13.77 o                         
  -7   1   7        453.11        417.46         8.88 o                         
  -6   1   7         37.12         35.43         2.13 o                         
  -5   1   7        359.59        377.57         9.20 o                         
  -4   1   7         17.91          9.51         1.80 o                         
  -3   1   7        234.35        245.68         5.64 o                         
  -2   1   7       2456.54       2435.20        42.55 o                         
  -1   1   7       3684.60       3657.42        73.12 o                         
   0   1   7       1488.11       1449.19        25.96 o                         
   1   1   7       2428.55       2436.42        42.71 o                         
   2   1   7       4541.03       4559.70        78.67 o                         
   3   1   7       3604.07       3802.29        65.98 o                         
   4   1   7        340.95        358.94         7.87 o                         
   5   1   7        602.13        626.51        12.52 o                         
   6   1   7        770.96        800.96        15.59 o                         
   7   1   7        265.47        267.60         6.58 o                         
   8   1   7        161.99        155.03         4.70 o                         
   9   1   7        118.98        133.64         5.16 o                         
  10   1   7         96.18        103.61         4.60 o                         
  11   1   7         45.13         39.61         3.29 o                         
  12   1   7          8.46          8.16         3.50 o                         
  13   1   7         58.16         54.74         7.79 o                         
 -14   2   7          3.97          4.97         5.21 o                         
 -13   2   7         26.40         26.39         4.49 o                         
 -12   2   7          1.13          1.85         2.50 o                         
 -11   2   7        242.24        247.25         7.49 o                         
 -10   2   7         92.14         84.98         4.00 o                         
  -9   2   7       1727.34       1760.54        37.02 o                         
  -8   2   7        183.96        188.37         5.99 o                         
  -7   2   7        185.18        181.17         4.84 o                         
  -6   2   7        697.14        711.52        18.90 o                         
  -5   2   7       1389.20       1325.58        27.43 o                         
  -4   2   7        918.59        942.85        17.59 o                         
  -3   2   7        691.11        613.13        11.95 o                         
  -2   2   7       4918.78       4972.44        76.55 o                         
  -1   2   7          0.57          4.57         1.32 o                         
   0   2   7       1076.64       1009.18        18.62 o                         
   1   2   7       4246.75       4487.79        77.45 o                         
   2   2   7       2325.96       2217.21        39.17 o                         
   3   2   7        169.10        179.04         4.18 o                         
   4   2   7       3832.27       3833.60        59.49 o                         
   5   2   7          6.68          7.56         1.76 o                         
   6   2   7         61.06         66.50         2.93 o                         
   7   2   7        725.60        729.45        14.55 o                         
   8   2   7       2171.73       2204.41        45.98 o                         
   9   2   7         16.47         10.67         2.57 o                         
  10   2   7        429.50        430.44        11.44 o                         
  11   2   7        266.64        260.90         8.15 o                         
  12   2   7        139.62        133.81         5.53 o                         
  13   2   7        248.75        259.99        12.18 o                         
 -14   3   7         38.91         31.34         5.70 o                         
 -13   3   7        245.92        259.73         9.98 o                         
 -12   3   7        128.01        125.50         5.11 o                         
 -11   3   7        400.92        377.63        10.23 o                         
 -10   3   7         67.02         76.38         4.07 o                         
  -9   3   7        932.05        945.85        21.26 o                         
  -8   3   7        403.31        398.15        10.36 o                         
  -7   3   7         15.40         19.16         2.41 o                         
  -6   3   7        131.69        122.36         4.79 o                         
  -5   3   7        241.82        260.89         6.17 o                         
  -4   3   7        518.34        539.08        10.86 o                         
  -3   3   7        122.14        124.00         3.73 o                         
  -2   3   7        100.46        116.31         3.57 o                         
  -1   3   7         50.85         50.74         2.17 o                         
   0   3   7         29.91         37.22         1.94 o                         
   1   3   7       1727.48       1842.07        29.37 o                         
   2   3   7       1955.26       2049.24        32.54 o                         
   3   3   7          0.25          0.17         1.46 o                         
   4   3   7         56.37         63.71         3.79 o                         
   5   3   7          4.89          7.58         1.82 o                         
   6   3   7        296.97        316.62         7.42 o                         
   7   3   7          0.63          2.02         2.22 o                         
   8   3   7         22.05         19.61         2.70 o                         
   9   3   7         14.77         22.33         2.81 o                         
  10   3   7        232.42        247.68         8.74 o                         
  11   3   7         23.95         18.95         3.06 o                         
  12   3   7          1.85          2.93         2.92 o                         
 -13   4   7         27.91         26.58         3.40 o                         
 -12   4   7        213.95        221.13         7.39 o                         
 -11   4   7         58.20         51.28         3.58 o                         
 -10   4   7        109.59        104.59         4.70 o                         
  -9   4   7        224.90        243.47         7.50 o                         
  -8   4   7        849.49        878.35        19.94 o                         
  -7   4   7        202.41        189.57         6.20 o                         
  -6   4   7       1510.35       1470.21        31.21 o                         
  -5   4   7        881.12        873.15        16.68 o                         
  -4   4   7        126.75        120.93         4.15 o                         
  -3   4   7         97.91         95.41         3.33 o                         
  -2   4   7        327.62        311.30         7.07 o                         
  -1   4   7        280.24        267.04         6.31 o                         
   0   4   7         87.16        103.83         3.11 o                         
   1   4   7       2487.12       2360.80        37.35 o                         
   2   4   7       1002.84       1017.66        17.08 o                         
   3   4   7        671.03        752.91        13.10 o                         
   4   4   7         64.92         64.26         2.93 o                         
   5   4   7        962.79       1020.08        19.47 o                         
   6   4   7         42.40         38.09         3.02 o                         
   7   4   7        326.00        329.05         9.27 o                         
   8   4   7        262.86        270.50         8.20 o                         
   9   4   7         79.99         90.17         4.48 o                         
  10   4   7        376.63        392.26        11.12 o                         
  11   4   7        155.91        160.34         6.21 o                         
  12   4   7         52.21         43.30         3.79 o                         
 -13   5   7          6.43          2.10         4.62 o                         
 -12   5   7          0.40          0.31         2.77 o                         
 -11   5   7        163.21        171.76         6.35 o                         
 -10   5   7        824.04        876.50        20.38 o                         
  -9   5   7         57.03         58.09         3.69 o                         
  -8   5   7          0.51          3.11         2.28 o                         
  -7   5   7        480.16        479.86        12.16 o                         
  -6   5   7         21.90         17.09         3.66 o                         
  -5   5   7         50.50         52.88         3.29 o                         
  -4   5   7        547.40        539.87        11.14 o                         
  -3   5   7        217.66        230.14         5.82 o                         
  -2   5   7       1020.06       1013.55        21.46 o                         
  -1   5   7        507.72        517.83        10.76 o                         
   0   5   7        242.98        239.58         5.35 o                         
   1   5   7         24.25         28.06         1.97 o                         
   2   5   7         35.83         31.12         2.03 o                         
   3   5   7        436.11        463.91         8.83 o                         
   4   5   7        215.01        192.84         6.38 o                         
   5   5   7        645.53        658.43        15.77 o                         
   6   5   7        531.52        571.76        14.20 o                         
   7   5   7         43.84         53.56         4.31 o                         
   8   5   7         12.01         10.97         2.80 o                         
   9   5   7        163.96        168.33         8.01 o                         
  10   5   7         52.88         68.77         4.42 o                         
  11   5   7          1.94          4.47         3.31 o                         
 -12   6   7          3.74         14.18         9.48 o                         
 -11   6   7          2.70         -0.11         3.26 o                         
 -10   6   7         24.02         20.36         3.05 o                         
  -9   6   7          8.59          5.54         2.59 o                         
  -8   6   7        304.62        309.13         9.02 o                         
  -7   6   7          4.26          7.69         2.54 o                         
  -6   6   7          4.57          5.53         2.36 o                         
  -5   6   7        232.74        208.41         6.73 o                         
  -4   6   7        402.88        387.73        13.00 o                         
  -3   6   7        128.85         99.91        10.31 o                         
  -2   6   7        147.63        152.07         4.62 o                         
  -1   6   7        186.46        169.99         5.01 o                         
   0   6   7       2282.09       2181.28        39.09 o                         
   1   6   7        206.22        205.47         5.43 o                         
   2   6   7         22.41         17.04         1.91 o                         
   3   6   7        122.61        135.64         6.30 o                         
   4   6   7        844.04        859.78        19.78 o                         
   5   6   7        286.02        276.92         8.33 o                         
   6   6   7         18.64         19.15         2.83 o                         
   7   6   7        181.76        197.25        10.64 o                         
   8   6   7         38.68         42.49         5.10 o                         
   9   6   7        107.62        104.59         5.08 o                         
  10   6   7          0.19         -1.94         2.71 o                         
 -11   7   7         63.43         64.01        15.35 o                         
 -10   7   7         75.61         56.29         5.08 o                         
  -9   7   7         24.95         16.62         3.09 o                         
  -8   7   7        388.03        391.48        10.87 o                         
  -7   7   7         24.64         31.52         3.93 o                         
  -6   7   7        139.15        133.17         5.39 o                         
  -5   7   7         29.06         34.28         3.14 o                         
  -4   7   7        570.69        574.88        14.17 o                         
  -3   7   7          7.96          5.79         2.47 o                         
  -2   7   7         78.00         68.00         3.81 o                         
  -1   7   7         78.22         73.18         3.28 o                         
   0   7   7       1760.12       1699.02        31.16 o                         
   1   7   7         61.33         69.08         2.87 o                         
   2   7   7        395.41        372.35         8.65 o                         
   3   7   7        456.94        449.45        13.39 o                         
   4   7   7        255.34        240.44         7.64 o                         
   5   7   7          5.61          8.68         2.84 o                         
   6   7   7        319.96        332.14         9.74 o                         
   7   7   7        128.08        139.49         5.79 o                         
   8   7   7         26.61         17.43         5.92 o                         
   9   7   7         45.51         44.85         4.12 o                         
  -9   8   7         14.18         18.30         8.47 o                         
  -8   8   7          4.29          2.35         3.55 o                         
  -7   8   7          5.72          7.88         2.98 o                         
  -6   8   7         98.33        101.25         4.86 o                         
  -5   8   7         24.31         16.63         2.93 o                         
  -4   8   7          5.65          4.82         2.60 o                         
  -3   8   7        130.56        125.85         5.19 o                         
  -2   8   7          0.10          2.66         3.07 o                         
  -1   8   7         73.87         71.69         3.93 o                         
   0   8   7         43.31         46.85         3.85 o                         
   1   8   7          3.41          2.11         2.06 o                         
   2   8   7         12.97          4.00         2.56 o                         
   3   8   7          5.74          7.45         2.78 o                         
   4   8   7         33.75         38.23         3.43 o                         
   5   8   7        577.90        593.75        24.29 o                         
   6   8   7          5.69          8.33         3.70 o                         
   7   8   7          4.87          4.63         3.88 o                         
   8   8   7        153.15        176.01         6.85 o                         
  -8   9   7         33.76         49.59        14.97 o                         
  -7   9   7         63.41         61.76         5.16 o                         
  -6   9   7         88.17         84.35         7.06 o                         
  -5   9   7          7.28          5.45         4.80 o                         
  -4   9   7          2.85          5.28         6.32 o                         
  -3   9   7         11.74          8.97         2.91 o                         
  -2   9   7         23.96         25.12         3.13 o                         
  -1   9   7         79.08         77.54         4.25 o                         
   0   9   7         10.97         10.65         3.08 o                         
   1   9   7          6.88          9.43         4.07 o                         
   2   9   7          4.99          3.15         4.09 o                         
   3   9   7          2.89          4.52         3.18 o                         
   4   9   7          0.19          0.67         2.90 o                         
   5   9   7          7.39          4.08         3.91 o                         
   6   9   7         13.11          8.13         7.92 o                         
  -5  10   7        103.99         99.25        10.20 o                         
  -4  10   7          0.02          1.61         4.37 o                         
  -3  10   7         49.25         49.13         8.95 o                         
  -2  10   7          8.09          9.98         4.10 o                         
  -1  10   7        109.91        103.15         6.85 o                         
   0  10   7         17.78         24.03         6.16 o                         
   1  10   7         90.58         87.92         5.83 o                         
   2  10   7         64.70         63.41         7.91 o                         
   3  10   7          0.03          1.99         8.05 o                         
 -14   0   8          6.41         10.28         5.28 o                         
 -13   0   8         22.42         19.83         5.39 o                         
 -12   0   8        143.26        150.29         9.62 o                         
 -11   0   8         14.47         14.27         2.99 o                         
 -10   0   8        208.44        204.44         7.80 o                         
  -9   0   8        415.71        417.86        12.95 o                         
  -8   0   8          3.58          9.41         3.64 o                         
  -7   0   8        991.40        938.76        24.98 o                         
  -6   0   8        118.87        121.97         5.22 o                         
  -5   0   8        558.26        496.09        14.14 o                         
  -4   0   8      16347.29      16639.47       399.62 o                         
  -3   0   8       1080.45       1045.32        27.09 o                         
  -2   0   8       2433.09       2424.56        59.98 o                         
  -1   0   8        935.03        822.95        49.59 o                         
   0   0   8        769.95        741.82        40.40 o                         
   1   0   8       5301.77       5330.97       129.61 o                         
   2   0   8       6798.56       6819.54       165.31 o                         
   3   0   8        189.76        174.89         6.57 o                         
   4   0   8        305.44        313.19        10.08 o                         
   5   0   8          9.89          7.59         2.44 o                         
   6   0   8         44.95         40.40         3.41 o                         
   7   0   8        220.53        219.23        11.38 o                         
   8   0   8        298.90        298.50        10.28 o                         
   9   0   8        188.88        164.36         7.02 o                         
  10   0   8        634.33        595.44        17.83 o                         
  11   0   8         78.36         71.47         7.04 o                         
  12   0   8        384.40        424.12        20.25 o                         
  13   0   8         17.34         13.98         5.57 o                         
 -14   1   8         55.69         42.24         7.34 o                         
 -13   1   8         18.17          9.13         3.30 o                         
 -12   1   8         52.88         41.52         3.15 o                         
 -11   1   8        122.07        114.41         4.64 o                         
 -10   1   8       1199.19       1167.80        22.02 o                         
  -9   1   8       1358.48       1206.08       107.45 o                         
  -8   1   8        112.22        102.53         3.51 o                         
  -7   1   8        746.77        744.52        14.44 o                         
  -6   1   8        212.97        213.34         5.32 o                         
  -5   1   8         24.66         17.56         2.97 o                         
  -4   1   8        302.74        272.70         6.17 o                         
  -3   1   8       4453.66       4353.30        80.18 o                         
  -2   1   8        124.33        123.16         4.20 o                         
  -1   1   8        149.30        167.33         5.07 o                         
   0   1   8        601.39        692.43        13.22 o                         
   1   1   8         55.03         47.87         2.27 o                         
   2   1   8       1285.87       1332.87        24.22 o                         
   3   1   8        191.50        215.92         5.37 o                         
   4   1   8        537.70        549.61        11.16 o                         
   5   1   8       1138.64       1108.60        20.74 o                         
   6   1   8        205.93        204.65         5.43 o                         
   7   1   8        162.08        160.26         4.74 o                         
   8   1   8         68.46         67.52         3.10 o                         
   9   1   8        178.04        174.01         6.02 o                         
  10   1   8        171.88        175.18         6.15 o                         
  11   1   8        131.75        126.68         5.27 o                         
  12   1   8          1.10          0.09         3.10 o                         
  13   1   8         30.70         33.56         4.29 o                         
 -14   2   8          1.19         -3.23         3.07 o                         
 -13   2   8         18.00         15.43         3.66 o                         
 -12   2   8         26.44         28.97         3.02 o                         
 -11   2   8         48.99         44.47         3.18 o                         
 -10   2   8        176.74        184.39         6.11 o                         
  -9   2   8          5.51          3.10         2.12 o                         
  -8   2   8         30.41         30.55         2.62 o                         
  -7   2   8        596.86        613.02        12.28 o                         
  -6   2   8        915.87        902.93        17.10 o                         
  -5   2   8        163.96        157.69         4.34 o                         
  -4   2   8         24.06         42.59         2.25 o                         
  -3   2   8        193.39        227.71         5.19 o                         
  -2   2   8       5963.15       6046.93       103.70 o                         
  -1   2   8       5002.87       4918.61        84.66 o                         
   0   2   8          3.95          4.26         1.48 o                         
   1   2   8        658.81        710.39        15.90 o                         
   2   2   8        317.81        301.83         6.82 o                         
   3   2   8        437.02        437.26         9.21 o                         
   4   2   8        112.33        102.44         3.50 o                         
   5   2   8         67.28         72.00         3.00 o                         
   6   2   8        489.32        490.63        10.43 o                         
   7   2   8       1440.27       1515.63        27.92 o                         
   8   2   8        310.98        305.31         8.71 o                         
   9   2   8         10.65          5.13         2.59 o                         
  10   2   8          3.71         -1.36         2.30 o                         
  11   2   8         36.98         35.91         3.75 o                         
  12   2   8         41.41         36.77         3.46 o                         
 -14   3   8         58.72         68.94         7.22 o                         
 -13   3   8        158.53        170.70         9.93 o                         
 -12   3   8         98.24         90.70         4.62 o                         
 -11   3   8         47.67         40.48         3.40 o                         
 -10   3   8         39.22         37.59         3.18 o                         
  -9   3   8        157.27        155.18         5.67 o                         
  -8   3   8        275.09        268.59         7.75 o                         
  -7   3   8       1813.39       1805.84        58.50 o                         
  -6   3   8       1423.47       1484.24        27.00 o                         
  -5   3   8          0.05          0.74         1.55 o                         
  -4   3   8         77.07         70.06         2.82 o                         
  -3   3   8       3160.57       3108.20        54.26 o                         
  -2   3   8       2428.67       2292.43        36.19 o                         
  -1   3   8       4166.81       4284.64        66.27 o                         
   0   3   8        994.96        933.42        15.67 o                         
   1   3   8        259.39        267.47         5.59 o                         
   2   3   8         51.18         49.66         2.86 o                         
   3   3   8       1307.91       1273.04        20.89 o                         
   4   3   8       2092.69       2193.31        39.11 o                         
   5   3   8         65.52         75.09         3.11 o                         
   6   3   8        805.68        818.19        16.03 o                         
   7   3   8       1001.47       1052.17        23.45 o                         
   8   3   8        163.99        155.72         5.72 o                         
   9   3   8         40.37         41.69         3.40 o                         
  10   3   8        581.67        567.85        14.38 o                         
  11   3   8        253.41        247.63         8.00 o                         
  12   3   8          4.38          2.78         2.97 o                         
 -13   4   8        110.03        104.38         4.97 o                         
 -12   4   8         89.15         80.59         4.32 o                         
 -11   4   8         26.96         25.90         3.13 o                         
 -10   4   8         35.34         33.15         3.06 o                         
  -9   4   8        146.23        152.63         5.61 o                         
  -8   4   8        933.34        932.50        20.98 o                         
  -7   4   8        128.48        139.92         5.17 o                         
  -6   4   8        150.86        150.17         5.27 o                         
  -5   4   8          0.18          1.06         1.64 o                         
  -4   4   8       1213.62       1249.98        23.03 o                         
  -3   4   8        372.90        389.60         8.43 o                         
  -2   4   8        853.65        802.43        16.83 o                         
  -1   4   8         10.41          8.53         1.55 o                         
   0   4   8        530.28        550.13         9.99 o                         
   1   4   8        935.59        970.77        16.37 o                         
   2   4   8         42.84         40.71         2.23 o                         
   3   4   8          0.07          6.20         3.86 o                         
   4   4   8         86.82         86.87         3.39 o                         
   5   4   8          0.68          2.98         1.94 o                         
   6   4   8          9.20          6.58         2.29 o                         
   7   4   8          1.57          2.47         2.83 o                         
   8   4   8          7.21          3.25         2.42 o                         
   9   4   8         18.72         21.05         2.94 o                         
  10   4   8        130.00        127.28         5.42 o                         
  11   4   8          0.43         -2.19         2.69 o                         
  12   4   8         51.84         52.30         5.02 o                         
 -13   5   8         67.03         62.16         6.58 o                         
 -12   5   8         82.62         68.87         5.75 o                         
 -11   5   8          3.00          2.77         2.80 o                         
 -10   5   8         93.00         99.61         4.64 o                         
  -9   5   8         54.71         49.91         3.48 o                         
  -8   5   8        112.57        101.10         4.54 o                         
  -7   5   8        254.74        249.49         7.55 o                         
  -6   5   8        589.87        587.78        14.18 o                         
  -5   5   8        150.75        147.32         5.30 o                         
  -4   5   8        131.19        117.57         3.87 o                         
  -3   5   8        331.31        328.99         7.54 o                         
  -2   5   8         58.26         56.00         2.74 o                         
  -1   5   8         32.66         37.97         2.39 o                         
   0   5   8          0.40          2.05         1.54 o                         
   1   5   8        265.97        291.46         6.19 o                         
   2   5   8         24.07         22.07         1.90 o                         
   3   5   8        185.74        187.47         5.25 o                         
   4   5   8        122.37        114.28         5.97 o                         
   5   5   8        169.72        170.18         6.06 o                         
   6   5   8         37.57         36.45         3.18 o                         
   7   5   8        449.50        456.45        12.11 o                         
   8   5   8         18.29         15.26         2.96 o                         
   9   5   8         83.98         78.78         4.52 o                         
  10   5   8         13.46         17.87         3.59 o                         
  11   5   8          9.07          1.91         3.15 o                         
 -12   6   8         26.63         21.07         5.56 o                         
 -11   6   8         57.75         58.27         5.08 o                         
 -10   6   8         29.33         23.97         3.99 o                         
  -9   6   8         60.08         50.93         3.61 o                         
  -8   6   8         81.16         88.97         4.43 o                         
  -7   6   8        754.96        743.91        25.14 o                         
  -6   6   8          0.07          0.05         2.72 o                         
  -5   6   8        529.20        522.79        16.51 o                         
  -4   6   8         60.91         61.74         3.55 o                         
  -3   6   8         73.57         63.74         5.83 o                         
  -2   6   8       2900.51       2500.33       176.70 o                         
  -1   6   8       4171.67       3943.05        78.86 o                         
   0   6   8         12.53         14.52         3.04 o                         
   1   6   8        132.52        139.46         3.94 o                         
   2   6   8        254.25        246.33         5.64 o                         
   3   6   8         42.92         42.74         3.22 o                         
   4   6   8        958.49        968.40        21.96 o                         
   5   6   8        292.28        321.68         9.25 o                         
   6   6   8          7.84          9.70         2.72 o                         
   7   6   8         43.05         36.58         3.57 o                         
   8   6   8         65.84         66.68         5.20 o                         
   9   6   8        182.60        211.03         7.48 o                         
  10   6   8          6.90          4.69         3.17 o                         
 -11   7   8          6.15          4.18         4.01 o                         
 -10   7   8          0.07          0.25         3.56 o                         
  -9   7   8          4.50         -1.25         3.24 o                         
  -8   7   8         36.93         43.10         4.42 o                         
  -7   7   8        263.13        273.08        10.48 o                         
  -6   7   8        383.46        383.38        15.59 o                         
  -5   7   8        197.71        197.71         6.65 o                         
  -4   7   8          3.58          5.64         2.56 o                         
  -3   7   8          0.02         -0.22         2.71 o                         
  -2   7   8          0.34          2.32         2.01 o                         
  -1   7   8       1305.14       1304.72        24.48 o                         
   0   7   8       1077.57       1092.39        18.66 o                         
   1   7   8         48.39         43.97         2.45 o                         
   2   7   8        638.66        627.01        15.20 o                         
   3   7   8          4.98          6.32         2.68 o                         
   4   7   8        381.86        407.70        11.05 o                         
   5   7   8          0.00          0.52         2.54 o                         
   6   7   8         65.05         63.08         4.04 o                         
   7   7   8         28.57         20.83         3.18 o                         
   8   7   8        283.03        297.66        17.94 o                         
   9   7   8          4.78          0.50         2.98 o                         
  -9   8   8         19.39         13.91         4.08 o                         
  -8   8   8         66.29         59.05         5.10 o                         
  -7   8   8        140.83        137.43         7.17 o                         
  -6   8   8         23.43         22.54         3.91 o                         
  -5   8   8        464.03        459.36        15.11 o                         
  -4   8   8         79.12         74.89         9.23 o                         
  -3   8   8          6.06         10.83         2.70 o                         
  -2   8   8         21.71         18.54         2.86 o                         
  -1   8   8          1.63          1.96         2.55 o                         
   0   8   8         76.51         74.00         3.02 o                         
   1   8   8        846.89        892.01        20.55 o                         
   2   8   8        181.00        193.85         6.69 o                         
   3   8   8         54.32         56.49         3.73 o                         
   4   8   8          7.31          5.96         2.70 o                         
   5   8   8         47.85         48.69        12.79 o                         
   6   8   8          5.96         -0.85         2.83 o                         
   7   8   8         16.16         12.59         3.44 o                         
   8   8   8         54.94         56.46         6.57 o                         
  -7   9   8          0.10         -2.20         5.17 o                         
  -6   9   8        213.40        220.52         9.42 o                         
  -5   9   8          1.12          0.02         3.41 o                         
  -4   9   8        316.19        336.69        20.99 o                         
  -3   9   8         89.83         90.46         5.75 o                         
  -2   9   8        119.15        106.54         6.08 o                         
  -1   9   8          3.59          3.94         4.35 o                         
   0   9   8        388.06        380.78        13.02 o                         
   1   9   8          3.99          3.12         2.85 o                         
   2   9   8         16.56         16.73         4.20 o                         
   3   9   8         30.22         28.08         3.35 o                         
   4   9   8         34.62         35.94         4.23 o                         
   5   9   8         41.92         29.09         3.69 o                         
   6   9   8         22.83         19.21         3.59 o                         
  -4  10   8          5.58         10.19         3.95 o                         
  -3  10   8         48.67         43.98         5.23 o                         
  -2  10   8         15.95         13.57         3.84 o                         
  -1  10   8         70.34         84.38         8.06 o                         
   0  10   8         70.80         76.20         8.05 o                         
   1  10   8         16.53         18.48         6.26 o                         
   2  10   8         17.16         23.53         6.30 o                         
   3  10   8         22.36         26.79         6.34 o                         
 -14   1   9         24.34         20.29         3.91 o                         
 -13   1   9        110.53        109.90         5.88 o                         
 -12   1   9        117.62        113.34         4.72 o                         
 -11   1   9         22.86         21.68         2.30 o                         
 -10   1   9        816.18        806.96        18.39 o                         
  -9   1   9       1015.28        880.59       105.91 o                         
  -8   1   9        242.65        231.77         5.80 o                         
  -7   1   9        100.61         90.37         3.24 o                         
  -6   1   9       1526.37       1478.13        26.72 o                         
  -5   1   9       1205.12       1148.25        21.09 o                         
  -4   1   9        189.96        164.80         4.34 o                         
  -3   1   9       1518.12       1376.78        28.80 o                         
  -2   1   9       6063.41       6145.03       121.80 o                         
  -1   1   9         79.66         83.69         3.43 o                         
   0   1   9         55.07         42.76         2.15 o                         
   1   1   9       2507.58       2638.00        46.24 o                         
   2   1   9        892.34        915.15        17.22 o                         
   3   1   9        499.22        524.76        10.70 o                         
   4   1   9          9.96          7.77         1.70 o                         
   5   1   9         45.93         50.38         2.60 o                         
   6   1   9          0.66          1.37         1.69 o                         
   7   1   9       1266.58       1281.48        23.99 o                         
   8   1   9          7.47         15.37         2.39 o                         
   9   1   9         92.59         85.81         4.16 o                         
  10   1   9         89.32         75.30         4.03 o                         
  11   1   9        384.88        377.23        10.50 o                         
  12   1   9         16.52         14.82         3.78 o                         
 -14   2   9         58.40         49.06         4.56 o                         
 -13   2   9        178.31        181.02         6.33 o                         
 -12   2   9         78.39         67.71         3.78 o                         
 -11   2   9        927.19        956.89        21.63 o                         
 -10   2   9        747.17        775.80        17.88 o                         
  -9   2   9         39.42         34.92         2.77 o                         
  -8   2   9        406.54        367.49        35.07 o                         
  -7   2   9        410.90        438.21         9.33 o                         
  -6   2   9          0.04          0.58         1.59 o                         
  -5   2   9        148.79        143.58         5.94 o                         
  -4   2   9        101.52        114.75         3.21 o                         
  -3   2   9        770.05        853.12        16.04 o                         
  -2   2   9        110.40        149.46         4.06 o                         
  -1   2   9       2684.85       2704.57        47.30 o                         
   0   2   9       7836.59       7735.23       144.83 o                         
   1   2   9        569.07        657.69        12.83 o                         
   2   2   9         92.11         89.25         3.16 o                         
   3   2   9       1197.52       1144.58        21.24 o                         
   4   2   9       1880.00       1874.74        33.69 o                         
   5   2   9       1723.82       1762.46        31.91 o                         
   6   2   9       3058.20       3018.03        53.27 o                         
   7   2   9        371.66        369.15         8.51 o                         
   8   2   9          6.84          9.67         2.52 o                         
   9   2   9        123.06        114.37         4.89 o                         
  10   2   9        104.23        108.06         4.83 o                         
  11   2   9         17.82         12.42         2.90 o                         
  12   2   9         77.48         65.08         4.99 o                         
 -14   3   9         23.92         27.74         6.94 o                         
 -13   3   9         14.82         15.50         3.84 o                         
 -12   3   9         64.57         70.20         4.09 o                         
 -11   3   9        123.41        108.58         5.61 o                         
 -10   3   9         67.36         62.68         3.68 o                         
  -9   3   9          8.18          8.52         2.29 o                         
  -8   3   9        432.46        418.79        10.74 o                         
  -7   3   9         76.72         85.39         4.72 o                         
  -6   3   9        163.81        137.94         4.32 o                         
  -5   3   9         18.98         20.54         1.96 o                         
  -4   3   9          0.95          3.15         1.61 o                         
  -3   3   9        585.54        610.36        10.83 o                         
  -2   3   9        629.96        686.42        11.95 o                         
  -1   3   9         20.31         24.52         1.75 o                         
   0   3   9         24.57         27.86         2.01 o                         
   1   3   9          0.01          2.71         1.55 o                         
   2   3   9        517.82        584.80        10.49 o                         
   3   3   9         22.45         26.45         1.83 o                         
   4   3   9          2.91          3.09         1.97 o                         
   5   3   9       1066.75       1132.61        21.34 o                         
   6   3   9         20.65         20.32         3.66 o                         
   7   3   9        100.74        100.47         4.43 o                         
   8   3   9        317.32        334.21         9.46 o                         
   9   3   9         27.03         26.33         2.94 o                         
  10   3   9         38.38         35.87         4.01 o                         
  11   3   9         14.95         13.38         3.11 o                         
  12   3   9          6.35          5.76         5.19 o                         
 -13   4   9        140.51        151.52         7.46 o                         
 -12   4   9          5.46          4.06         3.47 o                         
 -11   4   9        492.86        544.59        13.78 o                         
 -10   4   9        417.54        453.14        11.80 o                         
  -9   4   9        129.65        121.75         4.92 o                         
  -8   4   9        255.57        248.06         7.75 o                         
  -7   4   9        873.99        873.99        21.14 o                         
  -6   4   9         19.44         14.47         2.33 o                         
  -5   4   9        436.80        486.90        10.19 o                         
  -4   4   9        111.99        114.76         4.07 o                         
  -3   4   9        548.81        566.93        11.47 o                         
  -2   4   9        274.06        259.01         5.57 o                         
  -1   4   9         32.09         33.67         2.00 o                         
   0   4   9         85.25         90.32         3.26 o                         
   1   4   9         27.42         30.30         1.95 o                         
   2   4   9       2482.82       2565.62        48.70 o                         
   3   4   9       2535.20       2583.75        40.88 o                         
   4   4   9        307.06        305.43         7.31 o                         
   5   4   9         41.20         43.29         2.72 o                         
   6   4   9        218.75        228.38         7.12 o                         
   7   4   9          7.54          6.46         2.51 o                         
   8   4   9        859.99        854.15        19.93 o                         
   9   4   9        289.48        279.94         8.61 o                         
  10   4   9        133.80        139.58         5.74 o                         
  11   4   9          1.81         -2.29         2.71 o                         
 -12   5   9          8.52          4.41         3.66 o                         
 -11   5   9          0.28         -5.36         4.85 o                         
 -10   5   9         10.23         18.33         3.80 o                         
  -9   5   9        228.42        229.61         9.15 o                         
  -8   5   9          0.17          1.84         2.25 o                         
  -7   5   9        253.53        250.38        10.94 o                         
  -6   5   9         23.57         20.71         2.62 o                         
  -5   5   9         90.14         80.94         4.73 o                         
  -4   5   9         28.31         24.70         3.73 o                         
  -3   5   9        835.61        827.83        16.04 o                         
  -2   5   9        715.10        718.84        14.19 o                         
  -1   5   9         49.10         52.02         2.39 o                         
   0   5   9          4.71          4.28         1.56 o                         
   1   5   9        257.87        242.05         5.47 o                         
   2   5   9        206.33        205.81         4.91 o                         
   3   5   9         16.58         11.96         2.64 o                         
   4   5   9        205.51        213.34         6.81 o                         
   5   5   9        215.19        222.56         7.14 o                         
   6   5   9         11.70         10.56         2.58 o                         
   7   5   9        132.61        138.82         5.66 o                         
   8   5   9        322.36        353.22        10.21 o                         
   9   5   9         33.64         33.70         3.65 o                         
  10   5   9          6.97          7.50         3.24 o                         
  11   5   9         33.29         31.31         4.71 o                         
 -12   6   9          6.95          2.05         3.63 o                         
 -11   6   9          1.19         -1.14         3.30 o                         
 -10   6   9         42.29         48.27        11.75 o                         
  -9   6   9          0.06          2.70         4.42 o                         
  -8   6   9        187.42        190.13        11.82 o                         
  -7   6   9         14.67         18.20         7.29 o                         
  -6   6   9          0.30          4.47         2.96 o                         
  -5   6   9          0.44          2.81         2.34 o                         
  -4   6   9          0.60          2.43         5.23 o                         
  -3   6   9        980.51        843.90        63.52 o                         
  -2   6   9       1692.44       1574.24        73.96 o                         
  -1   6   9        412.77        438.35         8.61 o                         
   0   6   9         38.57         40.41         3.49 o                         
   1   6   9         16.03         11.85         1.84 o                         
   2   6   9       1099.03       1123.42        19.04 o                         
   3   6   9         40.04         37.38         3.08 o                         
   4   6   9        350.22        318.66         9.12 o                         
   5   6   9         94.93         93.71         5.10 o                         
   6   6   9        382.62        369.57        10.41 o                         
   7   6   9        211.03        215.44         7.39 o                         
   8   6   9         27.36         20.76         3.24 o                         
   9   6   9          2.41          1.61         3.00 o                         
  10   6   9         16.38         18.42         3.52 o                         
 -11   7   9          0.27          0.26         3.69 o                         
 -10   7   9         29.70         28.13         4.26 o                         
  -9   7   9         14.13         16.61         3.95 o                         
  -8   7   9         50.48         44.22         4.50 o                         
  -7   7   9         10.98          9.66         3.49 o                         
  -6   7   9         50.68         59.75         4.79 o                         
  -5   7   9        515.19        502.32        30.53 o                         
  -4   7   9         92.88         83.81         7.44 o                         
  -3   7   9         55.44         67.30         4.77 o                         
  -2   7   9          1.55          1.91         1.99 o                         
  -1   7   9         65.65         62.79         2.74 o                         
   0   7   9          5.01          3.65         2.17 o                         
   1   7   9        378.41        376.62         7.77 o                         
   2   7   9         49.31         48.76         3.45 o                         
   3   7   9         38.78         38.44         5.09 o                         
   4   7   9        160.08        174.83         6.33 o                         
   5   7   9         70.02         70.46         4.16 o                         
   6   7   9        140.14        152.58         6.08 o                         
   7   7   9         34.19         33.08         3.53 o                         
   8   7   9        157.75        177.13         6.83 o                         
   9   7   9          3.34          3.82         3.36 o                         
  -9   8   9         33.46         28.85         4.38 o                         
  -8   8   9         36.84         34.58         8.16 o                         
  -7   8   9          1.13          2.29         3.31 o                         
  -6   8   9         45.23         35.18         4.24 o                         
  -5   8   9        411.13        401.03        13.66 o                         
  -4   8   9          7.33          7.98         3.47 o                         
  -3   8   9         55.30         56.23         5.66 o                         
  -2   8   9         25.42         24.86         3.71 o                         
  -1   8   9          0.24          1.65         2.49 o                         
   0   8   9        130.35        124.87         4.33 o                         
   1   8   9         88.98         79.98         6.94 o                         
   2   8   9         27.48         24.34         3.08 o                         
   3   8   9        228.26        225.45         7.42 o                         
   4   8   9         43.50         35.08         3.47 o                         
   5   8   9         10.73          4.08         4.65 o                         
   6   8   9        274.37        287.66         9.02 o                         
   7   8   9          0.43          0.98         3.14 o                         
  -7   9   9          6.63         10.61         6.81 o                         
  -6   9   9          9.09          4.65         3.90 o                         
  -5   9   9          4.78          5.65         3.68 o                         
  -4   9   9         74.92         68.14         7.13 o                         
  -3   9   9          0.37          2.13         4.67 o                         
  -2   9   9         42.96         40.84         5.96 o                         
  -1   9   9         48.98         49.48         4.50 o                         
   0   9   9          0.28          7.20         5.32 o                         
   1   9   9          0.06         -3.44         4.71 o                         
   2   9   9          1.02         -1.12         3.12 o                         
   3   9   9          3.49          2.52         4.70 o                         
   4   9   9         14.25          6.36         3.91 o                         
   5   9   9          0.03          1.43         5.57 o                         
  -4  10   9         82.17         73.22         5.57 o                         
  -3  10   9         13.13         17.76         4.67 o                         
  -2  10   9          7.67         10.12         4.07 o                         
  -1  10   9          3.08          5.98         5.37 o                         
   0  10   9        165.82        176.17        11.92 o                         
   1  10   9          0.66          2.31         5.24 o                         
   2  10   9        112.08        124.05         9.90 o                         
 -14   0  10        310.20        316.18        16.06 o                         
 -13   0  10        100.46         89.48         7.45 o                         
 -12   0  10         29.22         31.55         7.91 o                         
 -11   0  10         78.07         71.49         4.52 o                         
 -10   0  10          2.66          3.21         2.19 o                         
  -9   0  10        220.28        216.29         6.51 o                         
  -8   0  10         26.89         28.93         3.05 o                         
  -7   0  10       4774.38       4446.32       108.86 o                         
  -6   0  10       1754.76       1548.88        39.52 o                         
  -5   0  10        135.36        124.61         5.22 o                         
  -4   0  10       1088.00       1004.79        26.30 o                         
  -3   0  10       5905.63       5647.14       137.11 o                         
  -2   0  10        147.82        152.24         5.71 o                         
  -1   0  10       5316.85       5405.88       131.31 o                         
   0   0  10        234.21        199.82         8.31 o                         
   1   0  10        580.21        652.02        19.98 o                         
   2   0  10        441.45        466.20        13.65 o                         
   3   0  10        253.14        230.64         8.07 o                         
   4   0  10        483.14        499.96        14.69 o                         
   5   0  10         74.78         74.92         4.34 o                         
   6   0  10        266.01        269.64         9.43 o                         
   7   0  10        202.72        194.02         7.68 o                         
   8   0  10         47.86         50.00         4.35 o                         
   9   0  10        232.16        244.90         9.17 o                         
  10   0  10        462.17        454.46        20.90 o                         
  11   0  10        317.25        330.08        16.80 o                         
  12   0  10         19.39         10.35         5.11 o                         
 -14   1  10         20.36          8.57         4.87 o                         
 -13   1  10          1.47         -0.58         3.06 o                         
 -12   1  10          1.62          1.16         2.91 o                         
 -11   1  10         43.97         42.92         2.68 o                         
 -10   1  10          8.57         14.76         2.74 o                         
  -9   1  10          6.31          4.01         2.16 o                         
  -8   1  10        113.39         94.59         3.48 o                         
  -7   1  10        231.55        227.85         5.81 o                         
  -6   1  10        461.71        410.08         8.71 o                         
  -5   1  10        329.33        303.86         6.81 o                         
  -4   1  10        522.20        516.68        10.36 o                         
  -3   1  10       2699.96       2680.51        46.85 o                         
  -2   1  10          1.15          1.77         2.07 o                         
  -1   1  10       2373.37       2311.78        47.11 o                         
   0   1  10        775.84        835.58        15.74 o                         
   1   1  10         45.59         61.64         2.58 o                         
   2   1  10         75.11         97.01         3.29 o                         
   3   1  10        393.17        364.12         8.01 o                         
   4   1  10          4.93          6.15         1.74 o                         
   5   1  10        243.78        248.51         6.20 o                         
   6   1  10         77.31         75.05         3.20 o                         
   7   1  10        218.09        239.54         6.24 o                         
   8   1  10          0.84          0.15         2.58 o                         
   9   1  10         46.78         41.11         3.20 o                         
  10   1  10         22.63         14.43         2.87 o                         
  11   1  10         42.12         30.50         3.94 o                         
  12   1  10         15.94         10.07         3.50 o                         
 -14   2  10         17.04         22.61         5.75 o                         
 -13   2  10         81.46         81.11         5.22 o                         
 -12   2  10         44.63         35.01         3.12 o                         
 -11   2  10         42.57         49.56         3.28 o                         
 -10   2  10         37.91         39.27         3.15 o                         
  -9   2  10        341.81        347.20         9.60 o                         
  -8   2  10        125.77        119.60        11.10 o                         
  -7   2  10        382.61        407.54         8.82 o                         
  -6   2  10          0.50          2.82         1.66 o                         
  -5   2  10        630.89        679.89        12.50 o                         
  -4   2  10        373.00        414.56         8.68 o                         
  -3   2  10        567.56        537.61        11.94 o                         
  -2   2  10          4.71          3.76         1.84 o                         
  -1   2  10        128.79        124.59         4.45 o                         
   0   2  10       3743.48       3913.35        67.78 o                         
   1   2  10          6.78         15.83         1.83 o                         
   2   2  10        337.04        315.15         7.14 o                         
   3   2  10        542.77        576.21        11.69 o                         
   4   2  10        278.74        329.95         7.55 o                         
   5   2  10        154.24        153.29         4.57 o                         
   6   2  10        178.19        180.24         5.14 o                         
   7   2  10       1812.02       1825.87        33.30 o                         
   8   2  10         55.63         43.44         3.22 o                         
   9   2  10         15.27         13.62         2.62 o                         
  10   2  10        116.89        111.83         4.94 o                         
  11   2  10         38.57         30.23         3.31 o                         
  12   2  10         21.21         10.35         4.77 o                         
 -13   3  10          7.43          2.31         6.90 o                         
 -12   3  10        216.96        226.02        15.67 o                         
 -11   3  10        170.20        170.11         7.62 o                         
 -10   3  10         27.83         21.16         2.77 o                         
  -9   3  10          0.48          1.49         4.11 o                         
  -8   3  10        455.18        455.00        11.43 o                         
  -7   3  10        307.14        307.67         8.36 o                         
  -6   3  10       1225.33       1240.31        22.92 o                         
  -5   3  10        376.88        390.12         8.45 o                         
  -4   3  10         71.77         77.52         2.70 o                         
  -3   3  10        255.18        254.94         6.05 o                         
  -2   3  10       3221.53       3232.00        50.47 o                         
  -1   3  10       2128.07       2061.49        32.79 o                         
   0   3  10        872.75        864.90        14.71 o                         
   1   3  10        862.01        852.89        14.56 o                         
   2   3  10        793.61        844.20        14.48 o                         
   3   3  10        226.94        214.46         5.03 o                         
   4   3  10        124.22        122.93         3.99 o                         
   5   3  10        363.11        379.58         8.60 o                         
   6   3  10         26.41         20.13         2.53 o                         
   7   3  10          3.73          3.30         2.40 o                         
   8   3  10         90.01         77.81         4.03 o                         
   9   3  10          2.98          1.33         2.48 o                         
  10   3  10          2.07         -0.58         2.63 o                         
  11   3  10        111.48        101.97         4.90 o                         
 -13   4  10          3.75          5.19         3.86 o                         
 -12   4  10         19.43         19.85         4.03 o                         
 -11   4  10          1.05          2.02         3.31 o                         
 -10   4  10          0.13          3.84         4.47 o                         
  -9   4  10        371.79        370.03        12.47 o                         
  -8   4  10          1.95          2.27         2.85 o                         
  -7   4  10        358.20        341.08        14.86 o                         
  -6   4  10          3.01          7.02         2.29 o                         
  -5   4  10         34.80         39.19         2.81 o                         
  -4   4  10         74.97         63.03         2.80 o                         
  -3   4  10        681.27        711.97        12.52 o                         
  -2   4  10        105.49        121.54         3.46 o                         
  -1   4  10        227.09        235.49         5.84 o                         
   0   4  10        415.36        411.57         7.95 o                         
   1   4  10        210.58        213.31         4.93 o                         
   2   4  10          0.26          2.04         1.57 o                         
   3   4  10         16.29         19.64         2.77 o                         
   4   4  10         76.12         85.49         3.44 o                         
   5   4  10         11.88         10.60         2.96 o                         
   6   4  10        127.95        137.56         5.24 o                         
   7   4  10         65.44         71.48         3.89 o                         
   8   4  10         85.09         79.62         4.19 o                         
   9   4  10         60.66         64.00         3.93 o                         
  10   4  10         41.35         34.01         3.40 o                         
  11   4  10          0.79         -1.35         2.84 o                         
 -12   5  10         72.15         77.89         6.08 o                         
 -11   5  10          0.89         -4.05         4.53 o                         
 -10   5  10         75.75         71.39         5.03 o                         
  -9   5  10         81.31         81.11         5.26 o                         
  -8   5  10        138.20        140.48         6.74 o                         
  -7   5  10        146.30        123.07         6.26 o                         
  -6   5  10        310.00        305.18        20.22 o                         
  -5   5  10        105.00        101.85         7.86 o                         
  -4   5  10        705.96        646.40        40.78 o                         
  -3   5  10        599.14        512.21        26.58 o                         
  -2   5  10        362.67        380.02         7.59 o                         
  -1   5  10         14.21         14.73         1.77 o                         
   0   5  10        374.89        358.66         7.26 o                         
   1   5  10        391.73        384.19         7.67 o                         
   2   5  10        843.02        829.86        14.47 o                         
   3   5  10          7.46          8.61         2.05 o                         
   4   5  10        212.51        206.92         6.71 o                         
   5   5  10        507.94        532.59        13.93 o                         
   6   5  10        299.75        300.07         8.87 o                         
   7   5  10         69.23         62.35         3.95 o                         
   8   5  10         54.20         49.28         3.78 o                         
   9   5  10          6.90          4.23         2.93 o                         
  10   5  10          7.03          5.40         3.29 o                         
 -11   6  10          0.78         -0.07         3.20 o                         
 -10   6  10         58.23         58.36         4.87 o                         
  -9   6  10       1426.30       1494.91        40.14 o                         
  -8   6  10         31.43         22.03         9.50 o                         
  -7   6  10        264.54        294.20        10.79 o                         
  -6   6  10         47.22         41.84         6.01 o                         
  -5   6  10        228.21        225.51         8.85 o                         
  -4   6  10        797.38        804.56        24.00 o                         
  -3   6  10       1952.36       1720.52       173.97 o                         
  -2   6  10        558.89        552.07        16.62 o                         
  -1   6  10       1319.78       1347.61        37.81 o                         
   0   6  10        185.11        193.20         4.82 o                         
   1   6  10        334.81        334.85         7.02 o                         
   2   6  10        247.86        243.41         6.37 o                         
   3   6  10        223.44        233.95         7.33 o                         
   4   6  10        219.60        188.78         7.16 o                         
   5   6  10          8.27          4.35         2.65 o                         
   6   6  10         58.65         67.47         4.08 o                         
   7   6  10        288.59        293.23         9.02 o                         
   8   6  10         11.89         11.63         3.30 o                         
   9   6  10         34.23         20.83         4.40 o                         
 -10   7  10         11.12          0.58         6.43 o                         
  -9   7  10          2.17         -1.42         3.37 o                         
  -8   7  10        343.48        355.06        12.62 o                         
  -7   7  10         17.53         10.13         3.35 o                         
  -6   7  10          7.79          6.63         3.25 o                         
  -5   7  10        150.21        156.99        11.07 o                         
  -4   7  10         67.25         63.67         4.68 o                         
  -3   7  10        141.27        141.91         6.82 o                         
  -2   7  10          2.99          2.48         2.07 o                         
  -1   7  10         29.89         28.73         3.33 o                         
   0   7  10         53.42         46.33         2.82 o                         
   1   7  10          6.90          4.07         2.08 o                         
   2   7  10         80.49         79.65         5.08 o                         
   3   7  10         53.22         36.59         3.94 o                         
   4   7  10         41.77         35.06         3.23 o                         
   5   7  10         81.96         85.09         4.44 o                         
   6   7  10          2.26          0.42         3.32 o                         
   7   7  10         14.72         10.89         3.11 o                         
   8   7  10          4.35          4.49         3.24 o                         
  -9   8  10         13.23          9.62         4.01 o                         
  -8   8  10        104.37        101.56         6.27 o                         
  -7   8  10        145.70        141.36         7.17 o                         
  -6   8  10        267.51        260.56        10.29 o                         
  -5   8  10          7.92          7.44         3.46 o                         
  -4   8  10        284.51        274.88        10.46 o                         
  -3   8  10         84.58         83.65         5.38 o                         
  -2   8  10         43.38         40.42         3.29 o                         
  -1   8  10          9.47          5.12         2.69 o                         
   0   8  10        100.03         94.51         3.81 o                         
   1   8  10         63.26         61.53         4.71 o                         
   2   8  10         52.58         40.27         4.25 o                         
   3   8  10        116.10        119.70         6.40 o                         
   4   8  10        164.33        162.66         8.35 o                         
   5   8  10          2.47         -4.12         3.16 o                         
   6   8  10         17.17         13.92         4.19 o                         
   7   8  10         14.24          9.19         5.16 o                         
  -7   9  10         11.11         11.85         4.16 o                         
  -6   9  10          1.41          1.68         3.58 o                         
  -5   9  10        152.51        143.77         7.31 o                         
  -4   9  10         48.84         52.28         4.90 o                         
  -3   9  10        280.76        288.01        10.96 o                         
  -2   9  10        279.33        264.43         8.25 o                         
  -1   9  10        155.39        158.08         8.38 o                         
   0   9  10         11.03          2.00         4.57 o                         
   1   9  10        450.97        472.71        15.37 o                         
   2   9  10         62.66         54.00         4.78 o                         
   3   9  10          0.17         -1.56         3.20 o                         
   4   9  10         61.17         68.03         9.67 o                         
   5   9  10         36.58         36.03         8.01 o                         
  -3  10  10         58.06         51.29         4.96 o                         
  -2  10  10         11.29         10.35         3.98 o                         
  -1  10  10          3.54          0.97         5.00 o                         
   0  10  10         10.32         11.41         6.17 o                         
 -14   1  11        121.31        114.27         8.87 o                         
 -13   1  11         93.17        105.57         8.18 o                         
 -12   1  11        155.98        141.26         6.57 o                         
 -11   1  11        146.15        142.23         4.03 o                         
 -10   1  11        645.65        615.53        12.66 o                         
  -9   1  11          7.67          7.43         1.74 o                         
  -8   1  11        638.84        552.63        30.59 o                         
  -7   1  11        352.51        350.22         7.79 o                         
  -6   1  11        198.09        205.24         5.22 o                         
  -5   1  11        283.48        278.94         6.40 o                         
  -4   1  11        668.35        658.63        12.79 o                         
  -3   1  11        305.14        295.55         7.79 o                         
  -2   1  11        712.22        685.13        15.42 o                         
  -1   1  11        975.72        958.66        20.78 o                         
   0   1  11        141.90        125.19         3.68 o                         
   1   1  11        121.63        124.43         3.75 o                         
   2   1  11       3562.09       3704.96        64.47 o                         
   3   1  11        232.92        235.87         7.72 o                         
   4   1  11         30.91         24.42         2.09 o                         
   5   1  11        943.84        941.75        18.08 o                         
   6   1  11       3057.55       3086.18        54.49 o                         
   7   1  11         27.13         24.80         2.32 o                         
   8   1  11        903.48        915.79        18.02 o                         
   9   1  11         63.81         54.59         3.53 o                         
  10   1  11        255.96        249.85         7.79 o                         
  11   1  11         49.41         49.86         4.49 o                         
  12   1  11        100.65         83.29         6.17 o                         
 -14   2  11          9.03         19.69         6.74 o                         
 -13   2  11         49.80         49.12         8.05 o                         
 -12   2  11        172.78        199.16        10.80 o                         
 -11   2  11        913.15        980.05        27.24 o                         
 -10   2  11        959.06        960.11        26.57 o                         
  -9   2  11         33.39         29.86         2.79 o                         
  -8   2  11        632.88        556.82        44.76 o                         
  -7   2  11        290.56        280.91         6.15 o                         
  -6   2  11         89.68         83.25         2.82 o                         
  -5   2  11       1128.95       1201.90        20.04 o                         
  -4   2  11         10.14          6.52         1.60 o                         
  -3   2  11        157.55        156.03         5.11 o                         
  -2   2  11       1298.66       1273.13        27.03 o                         
  -1   2  11       1693.96       1771.34        36.78 o                         
   0   2  11        744.34        787.83        15.07 o                         
   1   2  11       1105.05       1078.85        20.07 o                         
   2   2  11       1261.43       1282.25        23.59 o                         
   3   2  11         17.21         22.85         2.01 o                         
   4   2  11        303.82        313.49         7.32 o                         
   5   2  11        244.95        260.77         6.50 o                         
   6   2  11       2680.77       2706.13        48.09 o                         
   7   2  11        248.49        273.14         6.88 o                         
   8   2  11        220.72        209.35         6.84 o                         
   9   2  11          0.10          0.20         2.39 o                         
  10   2  11        322.84        316.92         9.28 o                         
  11   2  11        108.55        101.25         6.16 o                         
 -13   3  11         26.53         21.22         3.89 o                         
 -12   3  11         46.19         47.11         4.50 o                         
 -11   3  11        167.89        168.97         7.58 o                         
 -10   3  11        214.37        228.33        12.20 o                         
  -9   3  11         88.40         92.05         5.28 o                         
  -8   3  11        175.44        167.96        10.90 o                         
  -7   3  11         67.71         54.29         4.16 o                         
  -6   3  11        199.32        218.27         6.58 o                         
  -5   3  11          9.20          8.28         1.87 o                         
  -4   3  11          9.22          9.63         1.83 o                         
  -3   3  11        478.05        521.79        10.83 o                         
  -2   3  11        548.78        576.34        12.36 o                         
  -1   3  11        647.19        648.59        12.02 o                         
   0   3  11         13.52         12.78         1.62 o                         
   1   3  11        160.44        162.93         4.08 o                         
   2   3  11        168.76        183.28         4.43 o                         
   3   3  11        108.89        116.49         3.37 o                         
   4   3  11        148.40        146.74         9.71 o                         
   5   3  11         23.86         18.39         2.11 o                         
   6   3  11        233.54        222.84         5.98 o                         
   7   3  11        144.22        142.89         5.40 o                         
   8   3  11        100.62         97.67         5.48 o                         
   9   3  11          1.62         -0.25         2.58 o                         
  10   3  11         62.14         57.97         3.87 o                         
  11   3  11         47.08         37.52         3.67 o                         
 -13   4  11        155.93        148.92         7.43 o                         
 -12   4  11        243.80        271.28        10.44 o                         
 -11   4  11         78.44         85.84         5.45 o                         
 -10   4  11        114.62        120.19         6.26 o                         
  -9   4  11          7.61          5.13         3.50 o                         
  -8   4  11        521.14        485.81        15.20 o                         
  -7   4  11        207.21        206.68        16.07 o                         
  -6   4  11        897.15        903.47        39.05 o                         
  -5   4  11        549.27        537.04        12.96 o                         
  -4   4  11         95.50         96.39         3.59 o                         
  -3   4  11          3.68          4.94         1.81 o                         
  -2   4  11        672.19        665.22        13.35 o                         
  -1   4  11         21.70         20.01         2.02 o                         
   0   4  11       1777.21       1745.54        28.19 o                         
   1   4  11        999.12       1055.18        17.78 o                         
   2   4  11        492.19        505.29         9.48 o                         
   3   4  11        230.81        235.48         6.08 o                         
   4   4  11        754.50        737.01        14.79 o                         
   5   4  11          4.17          3.63         2.10 o                         
   6   4  11         90.04         97.33         4.38 o                         
   7   4  11        268.21        293.04         8.65 o                         
   8   4  11        101.88        109.57         4.92 o                         
   9   4  11         54.67         47.35         3.59 o                         
  10   4  11         78.18         76.08         6.18 o                         
 -12   5  11         58.08         57.37         8.39 o                         
 -11   5  11          4.00          0.06         5.11 o                         
 -10   5  11        124.33        140.10         9.56 o                         
  -9   5  11         27.60         27.71         6.68 o                         
  -8   5  11        699.44        718.19        25.36 o                         
  -7   5  11         17.66         20.80         3.36 o                         
  -6   5  11         25.24         20.90         3.32 o                         
  -5   5  11          7.07          8.36         2.88 o                         
  -4   5  11        164.48        139.57        18.28 o                         
  -3   5  11        113.20        108.09         6.11 o                         
  -2   5  11        294.45        306.14         7.37 o                         
  -1   5  11          6.35          4.68         1.85 o                         
   0   5  11        632.16        654.25        13.28 o                         
   1   5  11         56.68         61.56         4.89 o                         
   2   5  11        315.55        324.67         6.81 o                         
   3   5  11         92.05         86.88         3.51 o                         
   4   5  11        106.80        111.30         4.71 o                         
   5   5  11          0.36          2.28         2.40 o                         
   6   5  11        461.46        455.87        12.06 o                         
   7   5  11          1.54         -1.46         2.50 o                         
   8   5  11        163.49        176.55         6.66 o                         
   9   5  11         37.10         42.01         8.62 o                         
  10   5  11          0.48          0.33         3.16 o                         
 -11   6  11          5.66          3.40         4.17 o                         
 -10   6  11        525.57        546.84        17.44 o                         
  -9   6  11        428.37        469.87        29.37 o                         
  -8   6  11         97.43        100.07         5.85 o                         
  -7   6  11        164.27        161.38         7.47 o                         
  -6   6  11        178.22        186.57         7.97 o                         
  -5   6  11        232.47        252.64        15.91 o                         
  -4   6  11         83.85        103.82         5.71 o                         
  -3   6  11        141.37        134.19         9.42 o                         
  -2   6  11        765.06        745.26        15.02 o                         
  -1   6  11        177.19        186.62         5.38 o                         
   0   6  11         57.16         54.88         2.91 o                         
   1   6  11          0.91          2.31         2.94 o                         
   2   6  11        484.17        486.06        12.28 o                         
   3   6  11         22.41         15.81         3.20 o                         
   4   6  11         23.97         22.57         3.46 o                         
   5   6  11        211.60        196.62         6.76 o                         
   6   6  11          7.68          3.74         2.79 o                         
   7   6  11          0.03         -0.28         2.71 o                         
   8   6  11         23.59         21.23         3.51 o                         
   9   6  11         19.70         16.05         3.32 o                         
 -10   7  11         23.96         21.02         4.18 o                         
  -9   7  11        146.53        152.77         8.14 o                         
  -8   7  11         50.82         47.14         4.62 o                         
  -7   7  11          6.29          3.91         3.20 o                         
  -6   7  11          3.09          5.77         3.28 o                         
  -5   7  11        225.35        244.50         9.83 o                         
  -4   7  11        426.96        430.84        14.09 o                         
  -3   7  11         44.39         35.01         3.14 o                         
  -2   7  11          0.10          3.58         2.42 o                         
  -1   7  11         28.77         21.45         2.72 o                         
   0   7  11         35.59         40.61         3.87 o                         
   1   7  11        135.03        130.69         5.22 o                         
   2   7  11        187.71        173.87         7.62 o                         
   3   7  11         51.35         48.84         4.40 o                         
   4   7  11         11.11         12.68         3.46 o                         
   5   7  11        290.97        306.64        11.35 o                         
   6   7  11        127.53        132.46         8.52 o                         
   7   7  11         12.78         11.88         3.90 o                         
   8   7  11         61.69         51.25         5.02 o                         
  -9   8  11         20.34         24.61         4.60 o                         
  -8   8  11         80.94         80.73         5.79 o                         
  -7   8  11          1.34         11.34         5.80 o                         
  -6   8  11         10.74         11.10         3.74 o                         
  -5   8  11         65.30         67.07         5.10 o                         
  -4   8  11         40.15         40.88         7.02 o                         
  -3   8  11         95.77         75.33         4.59 o                         
  -2   8  11          8.00          8.94         2.92 o                         
  -1   8  11         90.83         87.37         4.41 o                         
   0   8  11        294.08        292.38         8.61 o                         
   1   8  11        108.90        101.00         5.79 o                         
   2   8  11          4.64          3.74         3.35 o                         
   3   8  11          4.67          2.09         3.47 o                         
   4   8  11        251.25        272.66        10.64 o                         
   5   8  11         36.10         30.47         4.31 o                         
   6   8  11         35.29         28.31         4.34 o                         
  -6   9  11          5.68         11.76         4.03 o                         
  -5   9  11          1.80          3.76         5.46 o                         
  -4   9  11          5.98         14.61         3.95 o                         
  -3   9  11         12.19         13.70         3.07 o                         
  -2   9  11          1.36          4.86         2.89 o                         
  -1   9  11         28.13         25.00         3.96 o                         
   0   9  11          6.80         14.41         5.87 o                         
   1   9  11          5.00         11.48         4.66 o                         
   2   9  11         21.25         16.92         3.95 o                         
   3   9  11          4.50          1.73         5.37 o                         
   4   9  11         13.26          7.70         8.10 o                         
 -12   0  12         99.37        106.66         8.06 o                         
 -11   0  12        584.94        592.35        25.11 o                         
 -10   0  12        199.67        185.29         6.01 o                         
  -9   0  12        350.76        333.78        10.80 o                         
  -8   0  12        167.01        172.67         6.74 o                         
  -7   0  12         21.70         12.00         2.80 o                         
  -6   0  12       3759.89       3518.08        86.65 o                         
  -5   0  12       1250.01       1196.99        35.50 o                         
  -4   0  12         23.93         19.79         4.36 o                         
  -3   0  12          1.00          2.13         2.98 o                         
  -2   0  12          1.25          6.99         2.15 o                         
  -1   0  12        258.49        248.03         8.17 o                         
   0   0  12       4320.65       4492.83       109.79 o                         
   1   0  12       1232.52       1161.53        54.79 o                         
   2   0  12        965.96        944.48        33.53 o                         
   3   0  12        808.41        831.68        22.73 o                         
   4   0  12          7.85         12.09         2.65 o                         
   5   0  12        832.09        822.51        22.79 o                         
   6   0  12        153.55        143.37         6.33 o                         
   7   0  12        228.19        224.17         8.54 o                         
   8   0  12        325.21        329.85        11.27 o                         
   9   0  12         21.02         13.38         3.36 o                         
  10   0  12         61.97         54.92         6.37 o                         
  11   0  12         34.93         32.97         5.87 o                         
 -13   1  12         22.89         26.21         5.58 o                         
 -12   1  12         49.14         41.41         3.27 o                         
 -11   1  12          1.66          2.40         2.31 o                         
 -10   1  12         62.43         52.72         5.23 o                         
  -9   1  12         19.43         21.43         2.28 o                         
  -8   1  12          2.39          2.58         1.80 o                         
  -7   1  12        270.83        259.78         7.32 o                         
  -6   1  12        759.87        795.66        17.77 o                         
  -5   1  12        207.17        196.04         5.93 o                         
  -4   1  12        222.75        217.69         6.32 o                         
  -3   1  12        156.09        153.25         5.00 o                         
  -2   1  12        281.65        315.90         8.23 o                         
  -1   1  12       5197.48       5242.06       104.41 o                         
   0   1  12       3405.24       3362.30        58.56 o                         
   1   1  12        857.93        884.69        16.78 o                         
   2   1  12         87.72        103.57         3.47 o                         
   3   1  12         40.25         38.84         2.33 o                         
   4   1  12         38.88         33.82         2.30 o                         
   5   1  12       1344.76       1271.92        41.26 o                         
   6   1  12        382.07        387.58         8.80 o                         
   7   1  12        309.57        296.91         7.97 o                         
   8   1  12        240.76        222.94         6.07 o                         
   9   1  12         63.09         53.86         3.52 o                         
  10   1  12         67.08         54.52         3.66 o                         
  11   1  12          9.09          5.89         3.39 o                         
 -13   2  12          1.16          0.32         3.85 o                         
 -12   2  12         94.97         79.83         9.44 o                         
 -11   2  12         68.01         65.14         3.82 o                         
 -10   2  12         10.05          8.74         2.54 o                         
  -9   2  12        376.33        366.64         9.83 o                         
  -8   2  12          1.37          2.45         2.19 o                         
  -7   2  12        136.21        116.00        13.72 o                         
  -6   2  12        237.27        221.82         6.23 o                         
  -5   2  12        239.20        260.27         7.31 o                         
  -4   2  12          0.51          1.10         3.22 o                         
  -3   2  12       2047.79       2137.40        43.96 o                         
  -2   2  12       1101.24       1106.70        23.86 o                         
  -1   2  12        725.97        748.77        16.87 o                         
   0   2  12         97.92        103.69         3.94 o                         
   1   2  12         21.15         24.53         2.02 o                         
   2   2  12        845.54        842.37        16.21 o                         
   3   2  12         16.74         15.11         1.93 o                         
   4   2  12         33.19         35.49         2.36 o                         
   5   2  12        123.39        111.18         6.35 o                         
   6   2  12        131.12        127.44         4.23 o                         
   7   2  12          1.18          2.34         1.94 o                         
   8   2  12         74.95         72.35         3.95 o                         
   9   2  12         41.72         43.36         3.41 o                         
  10   2  12          0.04          0.19         2.65 o                         
  11   2  12         16.34          6.93         2.94 o                         
 -13   3  12         83.08         90.26         5.76 o                         
 -12   3  12        125.22        123.12         6.45 o                         
 -11   3  12        144.32        153.21         7.15 o                         
 -10   3  12        242.32        242.58         9.29 o                         
  -9   3  12         69.87         76.53        10.35 o                         
  -8   3  12        100.98        123.77         6.05 o                         
  -7   3  12        948.72        913.17        30.76 o                         
  -6   3  12        857.75        860.94        16.75 o                         
  -5   3  12        105.43         95.92         3.71 o                         
  -4   3  12       1593.15       1615.98        29.45 o                         
  -3   3  12        269.47        265.40         6.51 o                         
  -2   3  12        123.18        125.81         4.04 o                         
  -1   3  12       1823.98       1834.75        33.10 o                         
   0   3  12        356.57        356.08         8.02 o                         
   1   3  12       2058.10       2086.84        33.32 o                         
   2   3  12        968.07       1006.05        17.01 o                         
   3   3  12        261.80        235.26        12.99 o                         
   4   3  12         98.17         87.98         6.05 o                         
   5   3  12        135.23        130.08         5.05 o                         
   6   3  12          1.44          1.27         2.01 o                         
   7   3  12         59.44         64.79         3.74 o                         
   8   3  12         18.60         11.30         2.69 o                         
   9   3  12        364.88        378.58        10.58 o                         
  10   3  12        380.84        404.65        11.19 o                         
  11   3  12         16.92         15.07         4.34 o                         
 -13   4  12         57.40         58.29         8.62 o                         
 -12   4  12          2.66          3.77         3.69 o                         
 -11   4  12          2.46          1.23         3.13 o                         
 -10   4  12         49.12         52.69         4.52 o                         
  -9   4  12         29.47         26.67         3.58 o                         
  -8   4  12        283.75        283.85        10.27 o                         
  -7   4  12          7.85          8.03         4.20 o                         
  -6   4  12         95.21         91.06         4.19 o                         
  -5   4  12        334.33        326.61        18.21 o                         
  -4   4  12         39.44         43.83         2.65 o                         
  -3   4  12        167.07        166.31         4.86 o                         
  -2   4  12        393.49        390.50         8.74 o                         
  -1   4  12        364.63        388.39         8.69 o                         
   0   4  12        169.35        176.20         4.99 o                         
   1   4  12        440.94        450.53         9.73 o                         
   2   4  12          5.68          5.39         2.38 o                         
   3   4  12          9.29         12.22         2.60 o                         
   4   4  12         24.17         26.49         2.73 o                         
   5   4  12        288.20        288.59         7.26 o                         
   6   4  12          0.07          1.08         2.33 o                         
   7   4  12        108.19        112.11         4.94 o                         
   8   4  12        236.14        245.59         7.84 o                         
   9   4  12        139.95        134.27         5.56 o                         
  10   4  12          8.77          5.82         3.12 o                         
 -12   5  12          6.55          0.57         3.47 o                         
 -11   5  12         12.25         11.34         3.61 o                         
 -10   5  12         77.31         83.96         5.37 o                         
  -9   5  12          7.54          8.54         3.41 o                         
  -8   5  12          7.48          4.09         3.21 o                         
  -7   5  12        184.50        188.73         7.99 o                         
  -6   5  12          4.79          2.91         2.90 o                         
  -5   5  12        121.03        119.27         4.89 o                         
  -4   5  12         50.65         53.01         6.29 o                         
  -3   5  12       1570.12       1612.06        29.63 o                         
  -2   5  12         12.10         11.10         2.36 o                         
  -1   5  12          0.20          3.92         3.96 o                         
   0   5  12        322.92        334.66         7.87 o                         
   1   5  12        120.34        113.38         3.94 o                         
   2   5  12        423.42        415.76        13.24 o                         
   3   5  12        311.13        349.22         9.53 o                         
   4   5  12         39.19         32.28         3.67 o                         
   5   5  12         74.08         71.09         4.82 o                         
   6   5  12         13.20         12.12         3.59 o                         
   7   5  12         28.02         27.70         4.98 o                         
   8   5  12         24.39         22.90         3.32 o                         
   9   5  12         79.96         80.72         4.76 o                         
 -11   6  12          7.66         12.76         4.29 o                         
 -10   6  12         12.02         13.43         8.57 o                         
  -9   6  12        927.33        957.13        27.24 o                         
  -8   6  12        984.36       1010.29        29.87 o                         
  -7   6  12         83.07         78.14        12.26 o                         
  -6   6  12         17.22         16.40         5.07 o                         
  -5   6  12        315.55        321.02        14.17 o                         
  -4   6  12          9.55         12.01         4.22 o                         
  -3   6  12       2151.39       2248.63        40.54 o                         
  -2   6  12        502.83        543.09        13.38 o                         
  -1   6  12          0.07         -2.15         2.11 o                         
   0   6  12         31.58         22.38         2.35 o                         
   1   6  12        340.77        343.01         8.11 o                         
   2   6  12        177.97        176.19         6.08 o                         
   3   6  12         63.70         66.99         7.48 o                         
   4   6  12         70.61         82.22         7.48 o                         
   5   6  12        185.97        194.68         8.30 o                         
   6   6  12        130.73        135.35         6.83 o                         
   7   6  12         91.39         96.12         5.94 o                         
   8   6  12        107.29        125.76         6.79 o                         
 -10   7  12         14.85         21.24         4.26 o                         
  -9   7  12         14.10         17.20         3.87 o                         
  -8   7  12          0.68         -2.49         3.19 o                         
  -7   7  12         19.59         12.98         3.78 o                         
  -6   7  12          5.51          7.32         3.42 o                         
  -5   7  12         82.97         79.45         5.22 o                         
  -4   7  12        602.85        586.62        14.62 o                         
  -3   7  12        395.24        390.13        19.28 o                         
  -2   7  12         11.76          8.88         2.32 o                         
  -1   7  12          1.39          1.23         2.07 o                         
   0   7  12        323.21        308.93         7.64 o                         
   1   7  12          4.72          6.33         2.63 o                         
   2   7  12        256.80        256.28        11.01 o                         
   3   7  12          0.34         -1.04         2.98 o                         
   4   7  12          8.49         10.79         3.55 o                         
   5   7  12         24.56         19.86         4.72 o                         
   6   7  12         72.09         73.74         5.40 o                         
   7   7  12         18.43         13.85         4.20 o                         
  -8   8  12          1.39         -3.23         3.62 o                         
  -7   8  12          2.14          9.48         5.71 o                         
  -6   8  12         68.48         64.03         6.50 o                         
  -5   8  12        177.79        183.11         8.22 o                         
  -4   8  12         71.10         61.39         3.95 o                         
  -3   8  12          7.06          2.00         2.68 o                         
  -2   8  12         87.22         93.79         4.58 o                         
  -1   8  12          1.37          4.32         3.35 o                         
   0   8  12        112.75        109.99         4.85 o                         
   1   8  12        100.45         89.52         5.57 o                         
   2   8  12        121.16        131.54         6.71 o                         
   3   8  12         10.20          3.78         3.62 o                         
   4   8  12        224.51        222.46        13.72 o                         
   5   8  12         44.57         44.05         4.69 o                         
   6   8  12         52.35         35.03         7.66 o                         
  -6   9  12          9.62         12.48         4.46 o                         
  -5   9  12          3.32          6.69         3.85 o                         
  -4   9  12         43.17         39.30         4.66 o                         
  -3   9  12        129.03        127.57         5.51 o                         
  -2   9  12        275.85        288.98         8.83 o                         
  -1   9  12        420.30        435.20        21.07 o                         
   0   9  12        168.80        169.96        11.46 o                         
   1   9  12         67.39         51.90         6.22 o                         
   2   9  12         11.77          7.87         3.96 o                         
   3   9  12         22.22         16.14         4.18 o                         
 -13   1  13        153.38        145.47         9.81 o                         
 -12   1  13        172.52        184.51         7.79 o                         
 -11   1  13         95.96        102.86         8.80 o                         
 -10   1  13        735.98        750.18        27.85 o                         
  -9   1  13        170.52        177.69         5.89 o                         
  -8   1  13         15.38          9.57         2.24 o                         
  -7   1  13        200.67        170.95        21.88 o                         
  -6   1  13        883.15        883.96        21.39 o                         
  -5   1  13        178.72        199.44         6.03 o                         
  -4   1  13        763.69        772.22        17.29 o                         
  -3   1  13        256.68        262.21         7.22 o                         
  -2   1  13       3682.30       3712.61        74.64 o                         
  -1   1  13       1382.39       1368.28        28.94 o                         
   0   1  13        887.80        910.94        20.06 o                         
   1   1  13        200.01        194.95         5.05 o                         
   2   1  13        566.10        613.01        12.31 o                         
   3   1  13        455.46        484.95        10.23 o                         
   4   1  13        995.15        974.19        32.12 o                         
   5   1  13         44.72         34.79         2.39 o                         
   6   1  13        205.98        203.73         5.65 o                         
   7   1  13        100.60        104.58         3.87 o                         
   8   1  13          3.72          1.50         2.15 o                         
   9   1  13        475.80        471.31        12.28 o                         
  10   1  13         22.56         18.19         3.10 o                         
  11   1  13          2.45          2.70         3.42 o                         
 -13   2  13          2.84         -0.46         4.96 o                         
 -12   2  13        189.17        174.16        10.88 o                         
 -11   2  13        263.25        266.59         9.94 o                         
 -10   2  13         25.46         24.65         3.78 o                         
  -9   2  13        119.27         99.41         4.40 o                         
  -8   2  13          9.55          3.80         1.89 o                         
  -7   2  13       1373.86       1151.18       120.84 o                         
  -6   2  13         56.94         57.39         2.82 o                         
  -5   2  13       1138.06       1078.76        32.63 o                         
  -4   2  13        143.66        153.77         5.19 o                         
  -3   2  13         93.61         94.52         3.96 o                         
  -2   2  13        358.03        374.46        10.47 o                         
  -1   2  13       4591.71       4561.72        91.34 o                         
   0   2  13          0.50          0.88         1.90 o                         
   1   2  13        822.72        777.32        17.59 o                         
   2   2  13        619.92        658.35        15.32 o                         
   3   2  13        411.59        402.88        10.31 o                         
   4   2  13         16.60         18.45         2.08 o                         
   5   2  13        753.00        711.98        71.65 o                         
   6   2  13        207.42        195.33         5.49 o                         
   7   2  13         96.32         97.14         3.78 o                         
   8   2  13        144.15        153.61         5.68 o                         
   9   2  13        313.42        316.36         9.18 o                         
  10   2  13          7.29          7.11         2.97 o                         
 -13   3  13         43.57         41.56         6.20 o                         
 -12   3  13          0.97         -0.85         2.65 o                         
 -11   3  13         64.79         63.54         3.85 o                         
 -10   3  13        179.23        168.29         6.00 o                         
  -9   3  13         41.87         34.42         2.99 o                         
  -8   3  13         12.17         10.95         2.48 o                         
  -7   3  13         96.68         86.37         8.95 o                         
  -6   3  13        309.62        308.85        24.36 o                         
  -5   3  13        268.58        265.85        25.46 o                         
  -4   3  13          3.35         -0.10         1.73 o                         
  -3   3  13         35.20         28.56         2.27 o                         
  -2   3  13         75.22         60.15         3.33 o                         
  -1   3  13        168.89        184.96         5.13 o                         
   0   3  13        318.07        365.56         8.23 o                         
   1   3  13        429.14        460.87         9.89 o                         
   2   3  13         19.33         18.39         2.05 o                         
   3   3  13         16.45         17.52         2.41 o                         
   4   3  13        186.68        171.14         5.82 o                         
   5   3  13        104.50         97.16         3.68 o                         
   6   3  13        679.31        702.62        14.35 o                         
   7   3  13        346.29        349.37         9.75 o                         
   8   3  13         48.52         36.81         6.31 o                         
   9   3  13         13.89         10.43         2.88 o                         
  10   3  13         10.25          5.36         2.92 o                         
 -12   4  13        174.90        187.46        10.01 o                         
 -11   4  13        339.87        373.69        12.88 o                         
 -10   4  13         63.35         58.93        12.01 o                         
  -9   4  13         89.80         97.45         5.66 o                         
  -8   4  13         39.95         41.00         3.19 o                         
  -7   4  13        127.20        131.34         6.89 o                         
  -6   4  13          0.31          0.98         2.20 o                         
  -5   4  13        564.41        552.72        44.70 o                         
  -4   4  13        623.20        592.69        13.36 o                         
  -3   4  13         50.40         47.58         3.48 o                         
  -2   4  13         33.33         30.19         2.33 o                         
  -1   4  13        672.26        721.95        14.45 o                         
   0   4  13         35.79         31.95         2.39 o                         
   1   4  13        474.11        451.30         9.84 o                         
   2   4  13        401.46        375.43        11.94 o                         
   3   4  13         14.30         15.07         2.42 o                         
   4   4  13         55.12         51.73         3.96 o                         
   5   4  13        580.90        552.94        13.71 o                         
   6   4  13        271.84        286.24        10.52 o                         
   7   4  13         12.27         15.21         3.59 o                         
   8   4  13        236.23        247.08         9.82 o                         
   9   4  13         28.26         27.46         8.32 o                         
  10   4  13         16.85         17.25         4.48 o                         
 -12   5  13         29.72         14.71         3.77 o                         
 -11   5  13         85.62         89.91         5.73 o                         
 -10   5  13        268.70        286.76        10.76 o                         
  -9   5  13         26.82         31.96         4.00 o                         
  -8   5  13         52.20         50.99         4.35 o                         
  -7   5  13        145.88        151.62         9.97 o                         
  -6   5  13         24.55         28.78         3.62 o                         
  -5   5  13         54.71         53.31         3.45 o                         
  -4   5  13         43.69         52.00         4.10 o                         
  -3   5  13        371.38        376.92         8.69 o                         
  -2   5  13        141.79        143.88         4.58 o                         
  -1   5  13          8.44          7.93         2.01 o                         
   0   5  13        332.02        333.90         7.90 o                         
   1   5  13        871.10        922.51        17.97 o                         
   2   5  13          0.29          0.06         2.24 o                         
   3   5  13         90.54        108.62         4.61 o                         
   4   5  13         53.74         59.33         4.46 o                         
   5   5  13          0.31          1.02         3.19 o                         
   6   5  13        328.37        348.84        12.24 o                         
   7   5  13        397.78        440.06        14.67 o                         
   8   5  13          2.55          2.28         3.24 o                         
   9   5  13          2.05         -0.21         5.64 o                         
 -11   6  13         21.67         16.80         4.17 o                         
 -10   6  13         55.58         51.83         4.66 o                         
  -9   6  13         22.37         26.07         5.49 o                         
  -8   6  13          0.36         -2.97         4.41 o                         
  -7   6  13         43.97         45.16         4.27 o                         
  -6   6  13          8.45          8.65         2.56 o                         
  -5   6  13        336.46        325.90         9.34 o                         
  -4   6  13         10.20         11.24         2.66 o                         
  -3   6  13        273.04        286.30         7.23 o                         
  -2   6  13        277.73        276.41         7.04 o                         
  -1   6  13          3.06          3.88         2.08 o                         
   0   6  13        184.63        180.77         5.31 o                         
   1   6  13          3.14          5.08         2.44 o                         
   2   6  13         64.26         59.28        11.08 o                         
   3   6  13          0.14          0.74         3.07 o                         
   4   6  13        231.73        219.50         8.93 o                         
   5   6  13         90.82         85.84         6.58 o                         
   6   6  13          0.27         -0.56         4.76 o                         
   7   6  13         11.94          5.04         3.68 o                         
   8   6  13         57.58         40.57         4.69 o                         
  -9   7  13          8.89          3.05         4.89 o                         
  -8   7  13        135.94        130.58         6.81 o                         
  -7   7  13        227.54        241.05        11.02 o                         
  -6   7  13         98.94         98.67        11.25 o                         
  -5   7  13          0.02          1.48         2.71 o                         
  -4   7  13        146.14        150.09         6.96 o                         
  -3   7  13        300.20        309.07         9.06 o                         
  -2   7  13         86.42         84.42         3.62 o                         
  -1   7  13          3.41          3.96         2.26 o                         
   0   7  13         71.97         69.05         3.93 o                         
   1   7  13        362.41        379.99        11.80 o                         
   2   7  13          0.03          0.46         3.15 o                         
   3   7  13         65.23         60.42         4.74 o                         
   4   7  13        304.43        301.93        11.19 o                         
   5   7  13         73.19         74.73         6.80 o                         
   6   7  13        159.54        149.39         7.47 o                         
   7   7  13         15.35         16.78         4.30 o                         
  -8   8  13         56.88         56.39         5.26 o                         
  -7   8  13          0.41          9.44         3.87 o                         
  -6   8  13          9.16         10.06         3.69 o                         
  -5   8  13         56.03         48.89         3.73 o                         
  -4   8  13         46.55         49.22         3.68 o                         
  -3   8  13          5.17          7.38         3.02 o                         
  -2   8  13          0.05          4.52         3.90 o                         
  -1   8  13         37.51         33.69         3.33 o                         
   0   8  13         27.74         29.00         4.05 o                         
   1   8  13        198.86        196.89        11.20 o                         
   2   8  13          2.61          5.85         3.61 o                         
   3   8  13         30.26         28.29         4.63 o                         
   4   8  13         10.81          8.12         4.87 o                         
   5   8  13         27.54         27.81         4.41 o                         
  -5   9  13          1.54          3.78         3.34 o                         
  -4   9  13         12.58         14.44         5.78 o                         
  -3   9  13         10.16         13.93         3.49 o                         
  -2   9  13          0.90          4.87         3.77 o                         
  -1   9  13          0.75          6.39         4.90 o                         
   0   9  13          4.34         13.21         5.87 o                         
   1   9  13         31.05         25.58         6.02 o                         
   2   9  13         58.65         48.92         5.13 o                         
 -13   0  14        101.31         98.15         8.17 o                         
 -12   0  14        149.97        129.41         9.13 o                         
 -11   0  14        203.71        230.30        12.76 o                         
 -10   0  14          3.04          1.21         3.92 o                         
  -9   0  14        197.87        190.96        10.57 o                         
  -8   0  14        921.46        883.68        34.37 o                         
  -7   0  14       1776.61       1666.11        60.78 o                         
  -6   0  14          0.42         -1.88         3.12 o                         
  -5   0  14         79.94         71.08         6.15 o                         
  -4   0  14         80.36         87.82         6.85 o                         
  -3   0  14        585.49        529.43        22.21 o                         
  -2   0  14        246.43        232.95        12.06 o                         
  -1   0  14        143.34        151.79         9.20 o                         
   0   0  14        937.10       1009.45        38.65 o                         
   1   0  14         56.63         45.11         7.04 o                         
   2   0  14       1051.36       1056.41        28.13 o                         
   3   0  14        763.26        705.11        35.18 o                         
   4   0  14       1004.10        833.35       156.52 o                         
   5   0  14        149.90        143.14         6.31 o                         
   6   0  14         76.25         85.51         4.87 o                         
   7   0  14        524.76        521.63        33.27 o                         
   8   0  14        201.42        210.87         8.38 o                         
   9   0  14        271.35        280.33        10.32 o                         
  10   0  14          3.31         -0.60         4.37 o                         
 -13   1  14          8.55         11.69         5.69 o                         
 -12   1  14         91.58         80.63         6.50 o                         
 -11   1  14          2.02          1.44         3.02 o                         
 -10   1  14          1.18          5.18         2.88 o                         
  -9   1  14         96.01         92.60         5.14 o                         
  -8   1  14       1334.95       1250.05        33.10 o                         
  -7   1  14         49.14         45.21         3.65 o                         
  -6   1  14        379.96        417.56        13.02 o                         
  -5   1  14        232.63        257.12         9.09 o                         
  -4   1  14         81.90         81.70         4.65 o                         
  -3   1  14        771.08        788.12        21.95 o                         
  -2   1  14        336.39        319.77        10.67 o                         
  -1   1  14         12.79         10.22         3.13 o                         
   0   1  14          0.05          1.15         2.29 o                         
   1   1  14        159.00        154.75         5.22 o                         
   2   1  14        157.39        170.64         5.62 o                         
   3   1  14          5.83          4.26         2.06 o                         
   4   1  14        404.10        329.52        39.90 o                         
   5   1  14        442.60        406.91        23.25 o                         
   6   1  14          0.13         -0.60         1.89 o                         
   7   1  14        123.53        117.85         4.13 o                         
   8   1  14        194.51        188.74         5.51 o                         
   9   1  14         19.85         15.79         2.97 o                         
  10   1  14          1.63          0.82         2.58 o                         
 -13   2  14          2.19         -4.95         4.39 o                         
 -12   2  14          5.78          5.51         3.45 o                         
 -11   2  14         78.74         79.36         7.17 o                         
 -10   2  14        397.71        432.70        16.14 o                         
  -9   2  14          0.52          3.75         4.36 o                         
  -8   2  14         32.13         32.51         2.85 o                         
  -7   2  14         86.82         78.91         8.45 o                         
  -6   2  14        289.30        258.16        33.86 o                         
  -5   2  14         93.69         77.33         8.01 o                         
  -4   2  14         60.19         56.97         3.19 o                         
  -3   2  14         49.64         61.96         3.26 o                         
  -2   2  14          0.92         -1.89         3.26 o                         
  -1   2  14        413.63        417.07        10.50 o                         
   0   2  14         20.49         15.68         2.26 o                         
   1   2  14        351.78        351.39        14.14 o                         
   2   2  14          9.64          4.05         2.13 o                         
   3   2  14         61.22         56.03         3.89 o                         
   4   2  14         27.32         23.70         2.63 o                         
   5   2  14        193.38        195.85         7.68 o                         
   6   2  14         75.85         78.88         3.38 o                         
   7   2  14         25.22         25.03         2.47 o                         
   8   2  14         68.81         56.22         3.68 o                         
   9   2  14        167.12        165.49        12.01 o                         
  10   2  14         23.33         18.68         4.38 o                         
 -13   3  14          8.91          4.95         3.61 o                         
 -12   3  14         42.22         33.00         6.87 o                         
 -11   3  14         55.05         49.14         4.33 o                         
 -10   3  14          6.18          5.11         5.50 o                         
  -9   3  14        200.99        205.42         8.39 o                         
  -8   3  14         50.28         45.60         3.94 o                         
  -7   3  14          4.19          2.63         1.92 o                         
  -6   3  14       1128.43        939.50        88.53 o                         
  -5   3  14       1015.20        967.89        87.24 o                         
  -4   3  14        169.66        152.29         5.16 o                         
  -3   3  14        917.32        958.46        18.44 o                         
  -2   3  14         60.09         52.02         2.74 o                         
  -1   3  14          6.27          7.07         1.86 o                         
   0   3  14        565.09        545.51        39.24 o                         
   1   3  14        426.57        394.14        29.11 o                         
   2   3  14        106.31        121.40         4.40 o                         
   3   3  14         38.84         37.44         2.92 o                         
   4   3  14         78.31         67.95         4.40 o                         
   5   3  14        488.54        520.06        13.02 o                         
   6   3  14        696.67        704.18        16.75 o                         
   7   3  14          6.70          3.75         3.16 o                         
   8   3  14        337.08        340.68        30.65 o                         
   9   3  14         14.48         11.38         6.47 o                         
  10   3  14          4.70          5.68         4.08 o                         
 -12   4  14          3.21          3.69         3.63 o                         
 -11   4  14          5.18          4.23         2.68 o                         
 -10   4  14          3.05          5.04         2.83 o                         
  -9   4  14        228.82        218.16        14.80 o                         
  -8   4  14         30.49         30.53         4.59 o                         
  -7   4  14        101.23         99.95         4.51 o                         
  -6   4  14         65.85         64.05         3.63 o                         
  -5   4  14         31.05         38.69         2.56 o                         
  -4   4  14         92.35         84.17         3.46 o                         
  -3   4  14        286.25        283.56         7.02 o                         
  -2   4  14        496.80        515.78        10.98 o                         
  -1   4  14        156.21        166.62         5.30 o                         
   0   4  14         58.65         63.77         3.00 o                         
   1   4  14        505.16        504.87        10.79 o                         
   2   4  14        386.69        403.82        10.58 o                         
   3   4  14          5.81          2.81         2.37 o                         
   4   4  14        436.33        435.88        11.34 o                         
   5   4  14         41.87         45.07         4.42 o                         
   6   4  14         15.89         10.28         7.95 o                         
   7   4  14          6.93          7.02         3.50 o                         
   8   4  14        129.03        130.34         6.68 o                         
   9   4  14          1.69          3.84         5.00 o                         
 -11   5  14         95.09         89.92         7.28 o                         
 -10   5  14          8.73          5.97         4.34 o                         
  -9   5  14        256.07        282.08        14.33 o                         
  -8   5  14        105.05        104.17         6.22 o                         
  -7   5  14          6.11          7.93         2.73 o                         
  -6   5  14        270.58        263.85         8.04 o                         
  -5   5  14        203.95        226.52         9.30 o                         
  -4   5  14        198.70        201.09         5.66 o                         
  -3   5  14        550.04        584.60        12.59 o                         
  -2   5  14        417.03        422.04        10.36 o                         
  -1   5  14          0.33          1.28         1.90 o                         
   0   5  14        922.57        948.77        18.49 o                         
   1   5  14         44.88         41.85         2.68 o                         
   2   5  14         91.69         91.26         4.26 o                         
   3   5  14          0.03          2.82         2.41 o                         
   4   5  14         91.14         98.83         5.56 o                         
   5   5  14         35.91         24.70         3.67 o                         
   6   5  14         32.67         33.34         5.11 o                         
   7   5  14         17.02         10.48         4.84 o                         
   8   5  14          5.05          0.07         3.32 o                         
 -10   6  14        228.34        250.45        10.08 o                         
  -9   6  14          4.79         -0.10         3.70 o                         
  -8   6  14        114.19        108.23         6.86 o                         
  -7   6  14         94.21         94.32         4.57 o                         
  -6   6  14          4.19          4.71         2.61 o                         
  -5   6  14         23.82         29.19         3.05 o                         
  -4   6  14        349.50        370.72        10.25 o                         
  -3   6  14        102.68        101.35         3.92 o                         
  -2   6  14          1.01          2.10         2.04 o                         
  -1   6  14        121.64        130.33         4.42 o                         
   0   6  14        143.97        149.05         4.76 o                         
   1   6  14         21.36         17.70         2.80 o                         
   2   6  14        184.49        181.64         6.28 o                         
   3   6  14        338.60        342.88        16.80 o                         
   4   6  14         70.81         76.03         5.18 o                         
   5   6  14        172.06        175.17         7.88 o                         
   6   6  14         70.37         70.35         5.11 o                         
   7   6  14         41.98         36.14         9.14 o                         
  -9   7  14          5.01          4.15         5.36 o                         
  -8   7  14         13.95         12.41         4.03 o                         
  -7   7  14        103.67        100.41         4.87 o                         
  -6   7  14         21.51         24.06         3.22 o                         
  -5   7  14        223.10        220.02         7.35 o                         
  -4   7  14        196.74        196.19         6.84 o                         
  -3   7  14         46.52         47.78         4.17 o                         
  -2   7  14         51.24         47.36         3.02 o                         
  -1   7  14         61.52         55.90         3.81 o                         
   0   7  14          0.98         -0.35         2.46 o                         
   1   7  14          0.57          3.24         2.79 o                         
   2   7  14        178.67        142.05         6.96 o                         
   3   7  14         11.76          6.73         3.50 o                         
   4   7  14          2.39          5.27         4.37 o                         
   5   7  14         12.70          8.23         3.75 o                         
   6   7  14         50.44         45.50         5.98 o                         
  -7   8  14        148.56        149.12         6.04 o                         
  -6   8  14          0.16          2.40         3.76 o                         
  -5   8  14          9.84          8.28         3.71 o                         
  -4   8  14        255.52        260.21         8.29 o                         
  -3   8  14        191.70        191.53         7.04 o                         
  -2   8  14         22.58         18.60         3.19 o                         
  -1   8  14        306.67        314.87        11.44 o                         
   0   8  14         80.92         77.56         5.78 o                         
   1   8  14          0.56          1.74         3.36 o                         
   2   8  14         24.97         25.20         4.03 o                         
   3   8  14         70.68         74.31         5.54 o                         
   4   8  14          0.13         -0.92         3.44 o                         
  -4   9  14          8.23          3.15         3.21 o                         
  -3   9  14         60.58         60.75         4.12 o                         
  -2   9  14        125.78        114.88         6.46 o                         
  -1   9  14         32.72         46.83         6.81 o                         
   0   9  14          1.46         14.46         5.99 o                         
   1   9  14          0.32          0.89         3.84 o                         
 -13   1  15         30.79         28.11         6.04 o                         
 -12   1  15        504.11        544.94        17.01 o                         
 -11   1  15        245.78        259.11         9.68 o                         
 -10   1  15          2.98          5.17         3.10 o                         
  -9   1  15          1.68          1.51         2.22 o                         
  -8   1  15         28.67         22.70         3.09 o                         
  -7   1  15          1.44          2.86         2.69 o                         
  -6   1  15         99.92        111.26         5.52 o                         
  -5   1  15        146.45        152.15         6.55 o                         
  -4   1  15        144.85        146.80         6.43 o                         
  -3   1  15          1.74          0.56         2.45 o                         
  -2   1  15        346.92        329.33        11.03 o                         
  -1   1  15       1005.99       1079.69        29.14 o                         
   0   1  15        131.93        142.12         9.97 o                         
   1   1  15       1252.41       1299.98        34.50 o                         
   2   1  15       1295.60       1124.90       151.21 o                         
   3   1  15          0.52          0.17         2.08 o                         
   4   1  15       1833.69       1682.32       181.94 o                         
   5   1  15        941.30        966.44        30.65 o                         
   6   1  15          5.39          5.94         2.46 o                         
   7   1  15          3.06          5.60         2.59 o                         
   8   1  15        545.09        535.93        17.38 o                         
   9   1  15         82.49         76.31         5.14 o                         
  10   1  15         19.13         18.79         3.96 o                         
 -13   2  15         22.91         16.93         6.01 o                         
 -12   2  15         12.42         17.57         7.42 o                         
 -11   2  15         30.70         23.82         3.61 o                         
 -10   2  15        463.86        503.92        28.35 o                         
  -9   2  15          0.55          1.72         2.92 o                         
  -8   2  15         80.83         81.56         3.96 o                         
  -7   2  15          8.69          7.41         2.52 o                         
  -6   2  15        929.72        971.50        26.56 o                         
  -5   2  15         29.57         36.48         3.56 o                         
  -4   2  15        997.32       1013.67        27.52 o                         
  -3   2  15        100.28         95.46         5.12 o                         
  -2   2  15        106.72         93.82         5.10 o                         
  -1   2  15         91.50         84.54         7.61 o                         
   0   2  15        393.56        342.46        45.64 o                         
   1   2  15        110.02         91.33         4.50 o                         
   2   2  15         17.29         17.66         3.76 o                         
   3   2  15        175.84        169.90        23.75 o                         
   4   2  15         56.09         49.94         3.90 o                         
   5   2  15          6.60          3.78         2.28 o                         
   6   2  15        153.96        153.00        10.00 o                         
   7   2  15        151.14        136.50         6.37 o                         
   8   2  15         25.45         16.65         3.52 o                         
   9   2  15        162.28        176.06         7.88 o                         
 -12   3  15         31.25         32.08         4.20 o                         
 -11   3  15         10.46         10.37         3.53 o                         
 -10   3  15          0.81         -2.11         2.90 o                         
  -9   3  15         47.41         41.61         4.05 o                         
  -8   3  15         51.35         51.86         4.22 o                         
  -7   3  15        242.77        245.21        10.76 o                         
  -6   3  15         13.08          5.61         3.47 o                         
  -5   3  15          0.85          1.53         3.13 o                         
  -4   3  15         50.62         42.07         3.10 o                         
  -3   3  15          3.83          3.95         1.92 o                         
  -2   3  15        184.96        165.81        14.18 o                         
  -1   3  15        673.34        601.66        62.49 o                         
   0   3  15          0.00          1.88         2.08 o                         
   1   3  15        122.85        114.23        15.57 o                         
   2   3  15         12.51         14.25         2.11 o                         
   3   3  15         39.99         37.98         2.96 o                         
   4   3  15         16.09         10.09         2.50 o                         
   5   3  15         77.88         77.46         3.98 o                         
   6   3  15         36.54         34.36         3.18 o                         
   7   3  15          7.15          5.65         3.44 o                         
   8   3  15         31.56         29.64         7.80 o                         
   9   3  15          0.56          0.40         3.45 o                         
 -12   4  15        128.32        132.06        10.98 o                         
 -11   4  15        100.53        112.64        17.98 o                         
 -10   4  15        139.20        150.44         7.18 o                         
  -9   4  15          0.84         -1.51         3.06 o                         
  -8   4  15          3.36          3.83         2.55 o                         
  -7   4  15        233.55        223.47         8.77 o                         
  -6   4  15        280.72        295.39        13.20 o                         
  -5   4  15        208.53        219.68         5.97 o                         
  -4   4  15        421.83        449.84         9.96 o                         
  -3   4  15        397.25        413.00         9.36 o                         
  -2   4  15        165.38        164.18         4.93 o                         
  -1   4  15         17.17         12.21         2.05 o                         
   0   4  15        426.95        454.99         9.99 o                         
   1   4  15         91.07         87.38         3.47 o                         
   2   4  15         57.19         59.64         4.17 o                         
   3   4  15         35.51         32.77         2.98 o                         
   4   4  15         97.09         98.95         4.42 o                         
   5   4  15          0.04         -0.38         3.06 o                         
   6   4  15        783.89        876.61        25.15 o                         
   7   4  15         61.91         66.28         5.07 o                         
   8   4  15         81.23         81.61         7.28 o                         
   9   4  15         61.00         50.80         4.76 o                         
 -11   5  15         66.68         61.75         4.98 o                         
 -10   5  15        825.79        889.55        52.91 o                         
  -9   5  15        199.98        188.02         6.69 o                         
  -8   5  15        187.26        187.35        13.19 o                         
  -7   5  15         20.32         19.00         2.92 o                         
  -6   5  15        122.36        126.20         5.21 o                         
  -5   5  15          0.15         -1.25         2.82 o                         
  -4   5  15         13.81         15.21         2.99 o                         
  -3   5  15         18.76         13.05         2.58 o                         
  -2   5  15        559.82        560.54        12.27 o                         
  -1   5  15        323.03        332.53         7.98 o                         
   0   5  15         52.73         51.81         2.90 o                         
   1   5  15        194.55        183.41         6.23 o                         
   2   5  15        345.81        332.87         9.37 o                         
   3   5  15         10.48         15.11         2.80 o                         
   4   5  15         69.19         73.04         4.97 o                         
   5   5  15         16.88         10.54         3.43 o                         
   6   5  15          2.04         -1.50         3.74 o                         
   7   5  15        104.84        128.42        12.13 o                         
   8   5  15         15.33         11.05         5.40 o                         
 -10   6  15          3.91         -0.36         2.86 o                         
  -9   6  15        137.01        139.98         5.78 o                         
  -8   6  15         16.46         18.89         3.21 o                         
  -7   6  15        154.71        159.60         6.08 o                         
  -6   6  15         12.29         14.16         2.94 o                         
  -5   6  15         22.73         23.83         3.01 o                         
  -4   6  15          2.70          4.96         3.15 o                         
  -3   6  15        586.01        598.62        12.74 o                         
  -2   6  15         59.23         59.21         3.14 o                         
  -1   6  15         21.45         23.35         2.45 o                         
   0   6  15         28.20         23.24         2.47 o                         
   1   6  15          0.57          0.63         2.46 o                         
   2   6  15         59.81         67.02         3.84 o                         
   3   6  15         28.73         28.92         6.20 o                         
   4   6  15         15.17         14.77         5.84 o                         
   5   6  15         11.65         15.09         3.89 o                         
   6   6  15          6.21          3.67         3.48 o                         
   7   6  15          5.47          2.69         3.78 o                         
  -8   7  15         61.23         51.96         4.02 o                         
  -7   7  15          1.48          3.27         3.07 o                         
  -6   7  15        109.20        120.27         5.32 o                         
  -5   7  15         26.82         24.83         5.26 o                         
  -4   7  15         13.79         13.26         2.97 o                         
  -3   7  15         56.91         55.69         4.35 o                         
  -2   7  15        261.05        264.91         7.01 o                         
  -1   7  15         17.39         18.59         3.79 o                         
   0   7  15        104.93        110.88         4.90 o                         
   1   7  15         23.13         24.33         3.31 o                         
   2   7  15        262.53        269.98        10.34 o                         
   3   7  15          1.82          1.87         3.36 o                         
   4   7  15        107.61         95.05        19.52 o                         
   5   7  15         48.25         43.13         4.69 o                         
  -6   8  15         15.70         11.85         3.16 o                         
  -5   8  15         10.50         10.57         3.27 o                         
  -4   8  15          5.58         13.11         5.29 o                         
  -3   8  15          3.63          4.34         4.55 o                         
  -2   8  15         27.09         22.45         3.26 o                         
  -1   8  15        106.91         99.19         5.97 o                         
   0   8  15         17.79         13.58         4.02 o                         
   1   8  15         56.85         61.83        13.32 o                         
   2   8  15         44.44         38.01         4.49 o                         
   3   8  15         45.71         51.78         6.36 o                         
 -13   0  16        184.77        182.43        11.52 o                         
 -12   0  16          6.85         -4.15         3.98 o                         
 -11   0  16        122.51        131.14         9.31 o                         
 -10   0  16          1.92          2.61         3.97 o                         
  -9   0  16        506.90        514.66        22.08 o                         
  -8   0  16          7.02          4.94         3.98 o                         
  -7   0  16        540.32        517.09        22.11 o                         
  -6   0  16        344.96        343.91        16.11 o                         
  -5   0  16        458.29        448.54        19.77 o                         
  -4   0  16        162.62        148.12         9.26 o                         
  -3   0  16       5626.08       5277.18       183.16 o                         
  -2   0  16        926.89        981.70        38.07 o                         
  -1   0  16        108.36         97.57         7.41 o                         
   0   0  16        134.19        135.74         9.00 o                         
   1   0  16        517.84        542.04        23.25 o                         
   2   0  16        354.53        358.14        17.00 o                         
   3   0  16       1658.21       1789.36        65.84 o                         
   4   0  16        101.07        111.77         8.26 o                         
   5   0  16         43.07         32.59         5.18 o                         
   6   0  16        405.84        367.73        17.73 o                         
   7   0  16         40.25         34.10         5.52 o                         
   8   0  16        230.69        243.71        13.45 o                         
   9   0  16         56.33         44.39         6.47 o                         
 -13   1  16         27.89         24.01         4.29 o                         
 -12   1  16         58.05         61.63         6.84 o                         
 -11   1  16         19.91         19.17         3.60 o                         
 -10   1  16          2.20          3.16         3.06 o                         
  -9   1  16        182.76        176.37         7.07 o                         
  -8   1  16        255.71        251.60         9.18 o                         
  -7   1  16        141.90        138.03         6.31 o                         
  -6   1  16          0.01         -0.68         3.69 o                         
  -5   1  16          4.12          3.11         2.59 o                         
  -4   1  16         11.75         12.25         2.92 o                         
  -3   1  16       1633.71       1656.08        43.01 o                         
  -2   1  16       2188.15       2224.08        56.60 o                         
  -1   1  16         11.66         15.50         3.49 o                         
   0   1  16        191.35        215.56         8.36 o                         
   1   1  16         24.41         21.63         3.24 o                         
   2   1  16        383.46        391.73        19.65 o                         
   3   1  16         11.92         12.98         3.28 o                         
   4   1  16          5.68          4.05         6.38 o                         
   5   1  16          6.57          4.08         3.11 o                         
   6   1  16        201.74        182.18         8.63 o                         
   7   1  16         25.15         19.57         4.30 o                         
   8   1  16         43.40         36.17         3.34 o                         
   9   1  16         21.64         19.03         4.90 o                         
 -12   2  16          4.06          4.28         3.94 o                         
 -11   2  16         22.67         19.60         3.87 o                         
 -10   2  16         96.25         99.73         5.58 o                         
  -9   2  16        268.30        282.98        10.39 o                         
  -8   2  16          0.01          1.57         2.35 o                         
  -7   2  16         99.38         99.08         4.38 o                         
  -6   2  16        216.03        211.45        11.37 o                         
  -5   2  16          1.80          4.44         2.66 o                         
  -4   2  16        165.10        165.34         7.08 o                         
  -3   2  16        231.20        236.91         8.88 o                         
  -2   2  16         66.34         63.67         4.33 o                         
  -1   2  16        733.04        770.54        21.93 o                         
   0   2  16       1535.00       1611.68        42.11 o                         
   1   2  16        183.03        177.98         7.45 o                         
   2   2  16         83.33         77.91         4.76 o                         
   3   2  16         13.44          6.94         2.39 o                         
   4   2  16          1.63          1.83         4.19 o                         
   5   2  16          3.84          3.45         2.36 o                         
   6   2  16         11.79          8.05         2.71 o                         
   7   2  16          9.39          5.52         2.78 o                         
   8   2  16         91.90         86.07         5.48 o                         
   9   2  16          0.36         -0.51         4.13 o                         
 -12   3  16          0.92          3.54         3.73 o                         
 -11   3  16        338.45        363.78        12.64 o                         
 -10   3  16        159.76        152.79        19.64 o                         
  -9   3  16        137.73        138.04         6.77 o                         
  -8   3  16        299.21        308.12        19.85 o                         
  -7   3  16        314.22        359.01        10.99 o                         
  -6   3  16          6.87          8.66         2.90 o                         
  -5   3  16        794.57        859.26        19.70 o                         
  -4   3  16        820.43        852.29        19.55 o                         
  -3   3  16         12.24          8.49         2.36 o                         
  -2   3  16          1.81          0.34         2.53 o                         
  -1   3  16         27.93         19.01         3.20 o                         
   0   3  16         74.97         74.41         9.88 o                         
   1   3  16        128.05        117.22        19.46 o                         
   2   3  16        365.25        385.47        10.24 o                         
   3   3  16          8.48          6.24         2.43 o                         
   4   3  16          9.19         10.48         2.65 o                         
   5   3  16        312.51        353.31        10.46 o                         
   6   3  16        434.06        440.19        12.61 o                         
   7   3  16         15.59         11.34         3.81 o                         
   8   3  16        233.00        237.13         9.49 o                         
   9   3  16        158.01        159.65        11.02 o                         
 -11   4  16          6.73          2.01         3.41 o                         
 -10   4  16          5.86          7.04         5.41 o                         
  -9   4  16         56.97         51.22         5.57 o                         
  -8   4  16        185.78        180.14         7.93 o                         
  -7   4  16         21.45         17.30         3.48 o                         
  -6   4  16         57.90         53.64         5.26 o                         
  -5   4  16         47.11         44.45         3.94 o                         
  -4   4  16          5.92          5.10         2.40 o                         
  -3   4  16        542.87        527.42        12.24 o                         
  -2   4  16        103.63        117.13         4.12 o                         
  -1   4  16        289.49        291.67         7.21 o                         
   0   4  16         10.72          9.13         2.16 o                         
   1   4  16        106.90        105.62         3.87 o                         
   2   4  16         43.69         43.11         3.13 o                         
   3   4  16        382.82        386.94        10.43 o                         
   4   4  16          2.73          4.47         3.89 o                         
   5   4  16         12.62         18.70         3.66 o                         
   6   4  16        177.88        159.82         9.32 o                         
   7   4  16        172.28        170.71         7.87 o                         
   8   4  16        101.64        101.29         9.25 o                         
 -11   5  16        109.17        116.86         7.03 o                         
 -10   5  16        369.75        407.29        14.05 o                         
  -9   5  16          0.01          2.49         4.71 o                         
  -8   5  16        341.84        373.34        13.04 o                         
  -7   5  16         67.10         71.71         5.00 o                         
  -6   5  16         33.35         30.84         3.13 o                         
  -5   5  16        149.49        145.17         6.86 o                         
  -4   5  16         37.91         44.68         4.09 o                         
  -3   5  16         47.01         46.01         2.84 o                         
  -2   5  16          0.93          2.54         2.07 o                         
  -1   5  16        123.33        133.53         5.33 o                         
   0   5  16         24.89         18.69         2.34 o                         
   1   5  16        311.94        313.92         9.02 o                         
   2   5  16          1.06          0.45         2.49 o                         
   3   5  16         79.50         81.22         4.18 o                         
   4   5  16         23.37         17.69         6.37 o                         
   5   5  16        102.46         88.55         5.66 o                         
   6   5  16          0.61          0.78         4.17 o                         
   7   5  16         19.18          9.09         3.69 o                         
  -9   6  16         19.19         26.23         4.10 o                         
  -8   6  16         41.76         37.24         3.53 o                         
  -7   6  16        166.45        186.05         8.97 o                         
  -6   6  16        261.53        277.26         8.52 o                         
  -5   6  16        155.18        159.27        11.04 o                         
  -4   6  16         94.94         91.00         4.49 o                         
  -3   6  16        450.53        484.41        20.49 o                         
  -2   6  16        290.09        305.69         7.70 o                         
  -1   6  16         80.16         85.19         4.21 o                         
   0   6  16        110.57        115.56         4.91 o                         
   1   6  16        204.80        219.26         7.15 o                         
   2   6  16          2.01          0.23         2.55 o                         
   3   6  16        174.91        173.23         7.82 o                         
   4   6  16         88.95         82.18         5.49 o                         
   5   6  16         11.93          8.94         3.81 o                         
   6   6  16         29.45         27.56         4.35 o                         
  -8   7  16         15.44         14.61         3.39 o                         
  -7   7  16          0.02         -0.34         3.44 o                         
  -6   7  16         79.58         88.41         4.66 o                         
  -5   7  16        238.44        238.31        16.18 o                         
  -4   7  16         91.49         94.05         4.65 o                         
  -3   7  16          9.55          9.16         2.95 o                         
  -2   7  16          1.01          9.65         4.55 o                         
  -1   7  16         15.01         10.12         2.91 o                         
   0   7  16          1.59          1.44         3.58 o                         
   1   7  16          6.63          2.17         3.32 o                         
   2   7  16         25.04         22.19         4.30 o                         
   3   7  16          6.72          5.95         3.64 o                         
   4   7  16         49.29         45.73         4.66 o                         
  -5   8  16          0.35          5.11         5.03 o                         
  -4   8  16          3.66          2.43         4.15 o                         
  -3   8  16        251.76        257.33         8.22 o                         
  -2   8  16         39.07         38.74         4.37 o                         
  -1   8  16          0.49          5.30         3.93 o                         
   0   8  16          3.92          4.74         4.03 o                         
   1   8  16         12.25          4.63         8.05 o                         
   2   8  16          4.00          5.94         3.92 o                         
 -12   1  17         43.47         38.12         6.44 o                         
 -11   1  17         84.10         92.09        16.52 o                         
 -10   1  17         23.73         21.48         3.64 o                         
  -9   1  17         60.28         50.35         4.14 o                         
  -8   1  17        113.74        112.12        13.00 o                         
  -7   1  17        152.24        152.76         6.88 o                         
  -6   1  17        194.50        204.38         8.95 o                         
  -5   1  17         41.58         35.85         3.57 o                         
  -4   1  17        837.73        867.66        24.87 o                         
  -3   1  17       2292.09       2334.64        59.37 o                         
  -2   1  17         76.08         69.08         9.13 o                         
  -1   1  17          1.45          6.58         7.66 o                         
   0   1  17        433.70        467.41        23.48 o                         
   1   1  17        215.15        205.23         8.21 o                         
   2   1  17         74.32         79.85         6.57 o                         
   3   1  17        293.25        290.58        12.84 o                         
   4   1  17         22.57         25.41         3.48 o                         
   5   1  17          0.22         -0.17         2.96 o                         
   6   1  17         78.05         78.51         5.16 o                         
   7   1  17         14.26         10.88         6.23 o                         
   8   1  17         15.07          9.05         4.12 o                         
   9   1  17         92.75         77.01         7.89 o                         
 -12   2  17        311.96        332.18        34.70 o                         
 -11   2  17         46.03         49.53         4.48 o                         
 -10   2  17        133.61        129.40        11.12 o                         
  -9   2  17        271.60        297.26        10.87 o                         
  -8   2  17          1.50          3.91         2.37 o                         
  -7   2  17        128.61        128.08         5.08 o                         
  -6   2  17         45.34         49.59         4.00 o                         
  -5   2  17        500.70        531.09        20.54 o                         
  -4   2  17        132.76        119.66         6.31 o                         
  -3   2  17        192.17        182.15         7.56 o                         
  -2   2  17         17.34         16.85         3.09 o                         
  -1   2  17         92.80         91.37         5.20 o                         
   0   2  17          0.04         -1.81         2.59 o                         
   1   2  17       1322.78       1345.44        42.93 o                         
   2   2  17        647.64        653.51        19.32 o                         
   3   2  17         31.12         31.96         3.70 o                         
   4   2  17        202.41        210.17        13.39 o                         
   5   2  17        208.97        207.48         8.46 o                         
   6   2  17         60.00         52.18         4.46 o                         
   7   2  17        396.34        430.63        14.24 o                         
   8   2  17        115.44        119.14         9.35 o                         
 -12   3  17          1.38          2.00         3.72 o                         
 -11   3  17         51.08         49.12         4.67 o                         
 -10   3  17         13.59         11.96         3.58 o                         
  -9   3  17         27.32         21.96         3.66 o                         
  -8   3  17         11.90         12.60         3.34 o                         
  -7   3  17         13.81          9.44         3.98 o                         
  -6   3  17         62.92         62.21         3.64 o                         
  -5   3  17         12.26          8.98         2.59 o                         
  -4   3  17          0.24          3.36         2.21 o                         
  -3   3  17        122.18        118.74         4.86 o                         
  -2   3  17        148.36        140.47         6.54 o                         
  -1   3  17          1.62          1.66         2.81 o                         
   0   3  17        215.40        217.70         8.57 o                         
   1   3  17        404.28        393.66        13.02 o                         
   2   3  17         91.33         85.00         5.32 o                         
   3   3  17          8.81         11.43         3.31 o                         
   4   3  17         29.52         23.35         3.59 o                         
   5   3  17        190.41        180.63         6.32 o                         
   6   3  17        101.55         86.81         5.41 o                         
   7   3  17          8.83          7.80         3.60 o                         
   8   3  17          0.10          2.21         3.61 o                         
 -11   4  17         55.06         47.82         6.38 o                         
 -10   4  17         20.57         17.77         3.94 o                         
  -9   4  17         73.96         68.85         5.01 o                         
  -8   4  17          2.38          5.85         5.25 o                         
  -7   4  17         10.89          5.28         3.40 o                         
  -6   4  17         96.47        100.79         5.67 o                         
  -5   4  17         24.65         26.24         2.92 o                         
  -4   4  17        179.28        181.59         6.28 o                         
  -3   4  17         67.46         78.25         4.04 o                         
  -2   4  17        327.06        344.57         9.57 o                         
  -1   4  17       1004.61       1077.51        24.06 o                         
   0   4  17         97.82         94.33         5.49 o                         
   1   4  17        406.56        442.85        11.49 o                         
   2   4  17         24.54         19.93         2.81 o                         
   3   4  17          0.11          5.43         3.15 o                         
   4   4  17        791.11        830.74        19.43 o                         
   5   4  17       1385.75       1506.25        40.26 o                         
   6   4  17          2.86          0.25         3.26 o                         
   7   4  17          8.95         10.08         3.76 o                         
 -10   5  17          3.17          4.03         5.59 o                         
  -9   5  17         18.57         14.78         3.70 o                         
  -8   5  17          0.65          1.88         3.28 o                         
  -7   5  17        274.01        307.99        15.08 o                         
  -6   5  17         21.90         13.78         3.56 o                         
  -5   5  17         32.02         24.93         3.71 o                         
  -4   5  17          0.12         -2.76         2.26 o                         
  -3   5  17         77.66         71.32         3.95 o                         
  -2   5  17        109.35        118.29         4.25 o                         
  -1   5  17        492.79        512.48        11.21 o                         
   0   5  17         97.34         93.94         5.15 o                         
   1   5  17         33.94         26.44         2.99 o                         
   2   5  17         21.06         22.78         3.03 o                         
   3   5  17         85.17         79.65         4.26 o                         
   4   5  17          4.06          4.78         3.41 o                         
   5   5  17         77.55         70.06         5.08 o                         
   6   5  17         25.72         21.84         4.29 o                         
  -9   6  17          7.73          7.47         5.89 o                         
  -8   6  17          5.02          8.23         3.78 o                         
  -7   6  17          9.87          8.08         4.14 o                         
  -6   6  17         26.35         29.81         4.12 o                         
  -5   6  17          3.62          2.07         3.40 o                         
  -4   6  17          7.38         16.41         3.96 o                         
  -3   6  17         48.95         47.71         4.69 o                         
  -2   6  17          5.31          4.01         2.55 o                         
  -1   6  17          0.01         -3.64         2.01 o                         
   0   6  17         66.16         72.39         4.05 o                         
   1   6  17          2.03          3.59         2.78 o                         
   2   6  17         16.21         18.71         3.07 o                         
   3   6  17          0.83          0.64         3.40 o                         
   4   6  17          1.80          1.26         3.49 o                         
   5   6  17         16.55         12.92         3.84 o                         
  -7   7  17        135.41        136.55         7.15 o                         
  -6   7  17          4.84          5.21         3.80 o                         
  -5   7  17         65.01         65.90         4.10 o                         
  -4   7  17        150.58        154.96         8.75 o                         
  -3   7  17         79.16         75.55         4.29 o                         
  -2   7  17          0.64          2.63         2.80 o                         
  -1   7  17        288.10        292.19         8.78 o                         
   0   7  17        167.99        175.85         6.38 o                         
   1   7  17         23.63         22.34         3.92 o                         
   2   7  17         91.97         87.61         5.63 o                         
   3   7  17        103.84         98.35         6.08 o                         
  -4   8  17          0.67          6.15         3.10 o                         
  -3   8  17          3.73          8.74         3.36 o                         
  -2   8  17         50.18         44.70         9.69 o                         
  -1   8  17        100.24         95.43        11.73 o                         
   0   8  17         10.34          6.50         3.81 o                         
 -12   0  18          7.00          5.32         5.30 o                         
 -10   0  18       1256.89       1336.63        50.50 o                         
  -9   0  18         66.10         55.48         6.07 o                         
  -8   0  18        616.44        594.95        25.13 o                         
  -7   0  18         41.60         31.71         5.02 o                         
  -6   0  18        460.26        502.48        22.03 o                         
  -5   0  18        721.72        764.99        30.97 o                         
  -4   0  18        866.39        843.67        33.61 o                         
  -3   0  18       2235.33       2341.21        84.46 o                         
  -2   0  18        197.90        215.05        11.99 o                         
  -1   0  18         14.61          8.03         3.94 o                         
   0   0  18         39.31         31.94         5.01 o                         
   1   0  18        537.89        561.61        24.27 o                         
   2   0  18        232.34        198.24        11.58 o                         
   3   0  18        293.49        271.74        14.32 o                         
   4   0  18        175.91        173.24        10.84 o                         
   5   0  18        566.59        571.33        24.92 o                         
   6   0  18         37.35         26.19         5.71 o                         
   7   0  18         12.07         14.51         5.93 o                         
   8   0  18         31.95         21.90         6.10 o                         
 -12   1  18         18.64         17.67         5.77 o                         
 -11   1  18          0.13          1.37         3.18 o                         
 -10   1  18        650.11        663.63        43.19 o                         
  -9   1  18        413.30        430.97        13.81 o                         
  -8   1  18        256.61        267.88         9.75 o                         
  -7   1  18         34.28         28.92         3.47 o                         
  -6   1  18         61.83         59.46         4.27 o                         
  -5   1  18        530.56        551.77        16.78 o                         
  -4   1  18        229.51        243.67         9.20 o                         
  -3   1  18          0.40          2.00         3.82 o                         
  -2   1  18        180.05        187.74        11.93 o                         
  -1   1  18        127.62        132.69         6.33 o                         
   0   1  18        149.44        148.47         6.82 o                         
   1   1  18        202.60        214.68        11.39 o                         
   2   1  18         21.25         18.98         3.36 o                         
   3   1  18          0.23          0.52         2.93 o                         
   4   1  18        110.12        125.47         8.19 o                         
   5   1  18        120.11        123.01         6.41 o                         
   6   1  18         28.52         24.36         3.85 o                         
   7   1  18          1.72          1.83         3.37 o                         
   8   1  18          5.57         -2.22         3.58 o                         
 -12   2  18         55.91         38.90         4.55 o                         
 -11   2  18         25.24         22.26         4.15 o                         
 -10   2  18          0.53          2.25         4.47 o                         
  -9   2  18        248.07        254.81         9.85 o                         
  -8   2  18        789.67        833.47        19.45 o                         
  -7   2  18        143.79        130.61         6.21 o                         
  -6   2  18          0.04          3.54         3.04 o                         
  -5   2  18         85.73         80.89         4.92 o                         
  -4   2  18          8.04          7.97         3.04 o                         
  -3   2  18         53.09         50.03         4.15 o                         
  -2   2  18        141.16        143.57         6.66 o                         
  -1   2  18          5.14          5.64         4.77 o                         
   0   2  18         24.99         26.82         3.55 o                         
   1   2  18         78.51         72.05         4.75 o                         
   2   2  18         24.19         21.57         3.50 o                         
   3   2  18         83.00         83.78         8.87 o                         
   4   2  18         18.04          8.52         3.41 o                         
   5   2  18          0.13         -0.28         2.96 o                         
   6   2  18          0.27         -1.52         3.24 o                         
   7   2  18         28.96         12.39         5.39 o                         
   8   2  18         70.99         66.22         7.40 o                         
 -11   3  18         41.20         36.25         5.53 o                         
 -10   3  18        179.62        197.83        10.17 o                         
  -9   3  18        168.30        180.66         8.07 o                         
  -8   3  18        179.79        184.66         8.10 o                         
  -7   3  18         53.30         48.59         3.44 o                         
  -6   3  18        181.27        184.09         6.38 o                         
  -5   3  18         40.86         41.99         3.23 o                         
  -4   3  18        863.09        906.15        20.80 o                         
  -3   3  18        946.78        987.48        22.37 o                         
  -2   3  18         25.62         29.85         3.53 o                         
  -1   3  18          2.98          1.35         2.95 o                         
   0   3  18        715.05        778.64        22.46 o                         
   1   3  18        330.43        325.69        14.71 o                         
   2   3  18         16.56          5.66         3.01 o                         
   3   3  18        110.56        108.14        13.36 o                         
   4   3  18        112.42        119.03         6.20 o                         
   5   3  18          0.63          1.61         3.36 o                         
   6   3  18        187.78        192.80        12.07 o                         
   7   3  18          3.19          2.64         5.20 o                         
 -10   4  18         49.86         45.75         6.18 o                         
  -9   4  18         20.27         10.11         6.28 o                         
  -8   4  18         28.58         22.19         3.84 o                         
  -7   4  18          2.08          1.97         4.21 o                         
  -6   4  18         24.28         25.49         4.23 o                         
  -5   4  18          8.93          3.46         2.46 o                         
  -4   4  18        127.33        130.97         5.49 o                         
  -3   4  18         51.20         50.14         3.44 o                         
  -2   4  18         30.81         30.22         3.02 o                         
  -1   4  18         36.93         28.00         2.94 o                         
   0   4  18          0.14          2.10         2.50 o                         
   1   4  18         41.90         43.40         4.12 o                         
   2   4  18          3.10          6.34         3.38 o                         
   3   4  18         79.46         82.29        10.53 o                         
   4   4  18         91.13         90.91         5.59 o                         
   5   4  18          0.10         -1.40         4.58 o                         
   6   4  18          3.30          5.28         5.59 o                         
   7   4  18         62.63         51.72         7.05 o                         
  -9   5  18         13.53         17.38         4.19 o                         
  -8   5  18          1.49          1.12         3.40 o                         
  -7   5  18        288.88        311.87        19.79 o                         
  -6   5  18         55.31         60.62         4.76 o                         
  -5   5  18        125.50        130.85         6.70 o                         
  -4   5  18          0.89          2.09         2.63 o                         
  -3   5  18         40.53         38.66         3.89 o                         
  -2   5  18          2.54          4.34         2.50 o                         
  -1   5  18        150.37        143.38         5.52 o                         
   0   5  18        220.80        232.73         9.85 o                         
   1   5  18         52.45         44.16         4.85 o                         
   2   5  18         92.54         88.28         5.41 o                         
   3   5  18         38.71         33.31         4.25 o                         
   4   5  18         26.17         27.85         5.86 o                         
   5   5  18          2.93          1.82         4.68 o                         
   6   5  18          3.83          6.02         5.62 o                         
  -8   6  18        115.03        118.76         6.64 o                         
  -7   6  18        209.32        225.57         9.45 o                         
  -6   6  18        166.25        168.02        10.71 o                         
  -5   6  18        308.03        345.40        18.71 o                         
  -4   6  18        220.73        217.31         9.59 o                         
  -3   6  18         41.70         37.74         3.46 o                         
  -2   6  18        420.89        440.98        11.78 o                         
  -1   6  18         62.45         63.40         4.85 o                         
   0   6  18         42.36         36.80         7.03 o                         
   1   6  18          4.55          9.57         3.04 o                         
   2   6  18        196.56        208.70         7.06 o                         
   3   6  18         29.82         25.81         4.09 o                         
   4   6  18          5.33          4.44         3.79 o                         
  -6   7  18          2.36         -1.74         3.65 o                         
  -5   7  18         10.46          9.83         3.99 o                         
  -4   7  18         10.30          7.83         4.07 o                         
  -3   7  18          0.11          0.94         4.26 o                         
  -2   7  18          0.18         -1.86         3.46 o                         
  -1   7  18          0.65          1.49         5.34 o                         
   0   7  18         40.98         31.73         3.61 o                         
   1   7  18          8.89          4.47         4.97 o                         
   2   7  18          1.17          6.51         5.43 o                         
 -11   1  19         36.10         33.07         6.43 o                         
 -10   1  19          0.07          1.38         4.98 o                         
  -9   1  19          6.19          7.04         3.27 o                         
  -8   1  19          2.00         -1.14         2.74 o                         
  -7   1  19         16.83          8.62         3.00 o                         
  -6   1  19        107.91        118.23         6.00 o                         
  -5   1  19         36.33         39.90         3.79 o                         
  -4   1  19         18.51         10.12         3.07 o                         
  -3   1  19          2.94          8.38         3.18 o                         
  -2   1  19         94.46         92.27         5.30 o                         
  -1   1  19          8.89         12.97         3.84 o                         
   0   1  19        354.79        355.88        12.17 o                         
   1   1  19        106.73        114.13         5.98 o                         
   2   1  19         24.62         21.43         3.50 o                         
   3   1  19         24.57         20.61         5.54 o                         
   4   1  19        767.24        752.68        22.14 o                         
   5   1  19        256.79        258.70         9.97 o                         
   6   1  19         56.64         63.51         4.97 o                         
   7   1  19         57.32         48.08         4.59 o                         
 -11   2  19         68.76         58.52         6.55 o                         
 -10   2  19          5.10          6.14         4.64 o                         
  -9   2  19        181.47        204.10        15.45 o                         
  -8   2  19         85.45         90.54         8.10 o                         
  -7   2  19         37.48         30.29         3.78 o                         
  -6   2  19         80.46         80.25         4.98 o                         
  -5   2  19          1.04          0.76         2.93 o                         
  -4   2  19        110.45        110.46         5.84 o                         
  -3   2  19        252.82        254.21         9.60 o                         
  -2   2  19         29.19         23.03         3.48 o                         
  -1   2  19        598.22        640.23        19.57 o                         
   0   2  19        503.15        513.38        16.10 o                         
   1   2  19          0.08         -0.33         2.76 o                         
   2   2  19        138.26        136.01         6.64 o                         
   3   2  19        378.64        376.83        12.86 o                         
   4   2  19          0.13          1.60         3.27 o                         
   5   2  19        144.08        153.52        16.46 o                         
   6   2  19         13.18         12.80         3.86 o                         
   7   2  19          0.01          0.28         4.91 o                         
 -11   3  19         17.65         20.14         5.53 o                         
 -10   3  19         29.69         31.23         4.16 o                         
  -9   3  19          9.65          7.57         3.66 o                         
  -8   3  19         25.82         26.89         4.01 o                         
  -7   3  19         25.46         26.85         3.07 o                         
  -6   3  19         19.41         19.39         2.90 o                         
  -5   3  19        102.27         91.24         4.37 o                         
  -4   3  19         27.91         19.95         2.77 o                         
  -3   3  19         23.18         24.08         3.59 o                         
  -2   3  19         31.88         31.92         3.73 o                         
  -1   3  19        119.94        119.59         6.75 o                         
   0   3  19          5.47          8.11         3.24 o                         
   1   3  19        207.51        201.65         8.32 o                         
   2   3  19          9.33          5.43         3.31 o                         
   3   3  19         24.36         20.05         5.58 o                         
   4   3  19         11.37         14.66         4.10 o                         
   5   3  19        177.81        179.99         8.00 o                         
   6   3  19         23.83         18.20         5.35 o                         
 -10   4  19         57.31         58.79         5.49 o                         
  -9   4  19         27.48         20.91         3.96 o                         
  -8   4  19         81.55         83.22         5.52 o                         
  -7   4  19         11.65         13.83         4.31 o                         
  -6   4  19         14.67          8.04         4.57 o                         
  -5   4  19         35.25         34.43         3.22 o                         
  -4   4  19        323.51        338.02         9.65 o                         
  -3   4  19        602.43        639.47        19.97 o                         
  -2   4  19        138.47        138.91         5.45 o                         
  -1   4  19         32.87         36.67         3.20 o                         
   0   4  19         51.21         35.50         4.08 o                         
   1   4  19         85.36        103.33         5.84 o                         
   2   4  19         72.11         73.14         4.98 o                         
   3   4  19        118.87        129.95         9.26 o                         
   4   4  19         52.34         43.65         4.52 o                         
   5   4  19        207.65        231.89        13.66 o                         
   6   4  19         12.69          3.94         5.26 o                         
  -9   5  19         92.94         91.42         5.93 o                         
  -8   5  19         32.69         21.84         3.97 o                         
  -7   5  19         27.32         26.30         4.18 o                         
  -6   5  19        232.27        262.15        12.11 o                         
  -5   5  19         23.56         20.86         9.32 o                         
  -4   5  19         27.65         20.84         2.97 o                         
  -3   5  19         52.92         46.87         3.54 o                         
  -2   5  19        361.66        377.83        10.46 o                         
  -1   5  19         25.79         12.97         2.82 o                         
   0   5  19        202.89        219.94        17.63 o                         
   1   5  19          1.17          5.06         3.64 o                         
   2   5  19        129.44        122.69         6.39 o                         
   3   5  19          6.84          5.66         3.54 o                         
   4   5  19        276.75        291.24        15.68 o                         
   5   5  19          8.39          5.58         5.79 o                         
  -7   6  19         21.77         29.44         8.85 o                         
  -6   6  19          0.12         -0.45         3.55 o                         
  -5   6  19         50.06         49.32         6.71 o                         
  -4   6  19         14.27         18.99         3.76 o                         
  -3   6  19          0.06         -2.46         2.64 o                         
  -2   6  19          9.44         10.46         3.00 o                         
  -1   6  19          0.21          0.70         3.25 o                         
   0   6  19        121.86        118.84         6.40 o                         
   1   6  19          0.08          0.46         5.28 o                         
   2   6  19         11.33         10.76         3.95 o                         
   3   6  19          3.25          5.85         5.35 o                         
  -5   7  19         57.91         53.16         4.95 o                         
  -4   7  19          6.24         12.15         3.92 o                         
  -3   7  19         88.01         87.55         5.73 o                         
  -2   7  19         41.48         40.71         6.51 o                         
  -1   7  19         52.56         44.54         5.03 o                         
   0   7  19         56.73         48.96         4.74 o                         
   1   7  19        137.31        153.79        10.70 o                         
 -10   0  20       1043.63       1117.38        43.50 o                         
  -9   0  20        283.95        272.75        14.21 o                         
  -8   0  20         68.43         64.74         6.62 o                         
  -7   0  20        530.90        547.49        23.80 o                         
  -6   0  20         13.54          4.46         4.52 o                         
  -5   0  20       1319.26       1311.20        49.89 o                         
  -4   0  20       2250.70       2439.47        88.22 o                         
  -3   0  20        996.17       1098.47        42.73 o                         
  -2   0  20          4.03          1.81         4.13 o                         
  -1   0  20        305.70        309.90        15.67 o                         
   0   0  20        526.74        519.23        23.12 o                         
   1   0  20         19.83         13.11         4.56 o                         
   2   0  20          4.50          2.56         4.37 o                         
   3   0  20         43.52         53.21         6.38 o                         
   4   0  20        456.76        476.15        21.83 o                         
   5   0  20          0.98         -0.05         4.60 o                         
   6   0  20        171.47        188.53        11.72 o                         
   7   0  20          1.11          4.82         5.45 o                         
 -11   1  20          0.21         -1.23         3.36 o                         
 -10   1  20          2.55          4.05         3.42 o                         
  -9   1  20        120.90        109.74         5.84 o                         
  -8   1  20          3.48          4.73         3.10 o                         
  -7   1  20          0.09         -2.23         2.76 o                         
  -6   1  20          2.89          5.90         3.29 o                         
  -5   1  20        213.85        236.25         9.11 o                         
  -4   1  20        109.24        101.82         5.67 o                         
  -3   1  20         10.85         14.57         4.62 o                         
  -2   1  20          0.98         -0.60         2.76 o                         
  -1   1  20          0.26          4.34         2.97 o                         
   0   1  20         48.24         52.63         4.31 o                         
   1   1  20         96.49         91.51         6.27 o                         
   2   1  20         22.78         22.00         3.58 o                         
   3   1  20          2.28          5.10         4.86 o                         
   4   1  20         18.48         14.59         9.04 o                         
   5   1  20         39.78         36.11         4.17 o                         
   6   1  20          3.77          1.73         3.51 o                         
 -10   2  20          9.44          9.03         3.91 o                         
  -9   2  20         22.54         17.54         3.70 o                         
  -8   2  20        107.82        108.14         4.86 o                         
  -7   2  20        178.00        185.77         7.81 o                         
  -6   2  20         37.74         29.67         3.66 o                         
  -5   2  20          7.92          9.52         3.29 o                         
  -4   2  20         33.33         32.14         3.78 o                         
  -3   2  20          1.94          4.20         4.93 o                         
  -2   2  20        151.04        158.56         7.21 o                         
  -1   2  20        142.61        163.79         7.35 o                         
   0   2  20        262.84        282.92        10.47 o                         
   1   2  20         80.72         83.49         5.25 o                         
   2   2  20         11.34         10.85         3.47 o                         
   3   2  20         80.78         89.06         5.49 o                         
   4   2  20         24.32         21.97         3.92 o                         
   5   2  20         20.57         18.98         3.80 o                         
   6   2  20        153.68        153.15         7.43 o                         
 -10   3  20         79.53         76.26         5.42 o                         
  -9   3  20        235.93        245.27         9.83 o                         
  -8   3  20        261.51        287.50        12.11 o                         
  -7   3  20          0.77          0.94         2.62 o                         
  -6   3  20          6.31          4.31         2.68 o                         
  -5   3  20        314.87        305.73         9.05 o                         
  -4   3  20         58.89         61.04         3.77 o                         
  -3   3  20        479.49        532.19        16.55 o                         
  -2   3  20        661.57        708.94        29.53 o                         
  -1   3  20         10.59         10.03         3.42 o                         
   0   3  20          7.70          4.10         3.05 o                         
   1   3  20        101.27         97.81        10.02 o                         
   2   3  20         46.61         50.18         4.46 o                         
   3   3  20         21.42         19.07         3.81 o                         
   4   3  20         35.86         37.40         5.67 o                         
   5   3  20          7.52          6.07         3.88 o                         
   6   3  20         71.52         69.33         7.51 o                         
  -9   4  20         18.01         14.58         5.73 o                         
  -8   4  20         22.90         19.36         4.14 o                         
  -7   4  20         99.99        112.04         9.67 o                         
  -6   4  20         21.81         19.77         3.99 o                         
  -5   4  20         11.89          9.48         2.77 o                         
  -4   4  20         28.45         28.75         3.16 o                         
  -3   4  20          6.73          6.52         2.68 o                         
  -2   4  20         21.31         14.83         2.89 o                         
  -1   4  20         34.81         38.88         3.33 o                         
   0   4  20         10.72         15.81         7.67 o                         
   1   4  20         23.80         20.15         4.00 o                         
   2   4  20          0.71          3.29         3.36 o                         
   3   4  20        216.54        242.02         9.70 o                         
   4   4  20        218.72        212.41         8.93 o                         
   5   4  20         12.35         12.29         6.13 o                         
  -8   5  20        138.31        148.80         7.56 o                         
  -7   5  20         24.98         27.62         4.32 o                         
  -6   5  20          0.14         -1.92         3.26 o                         
  -5   5  20         33.30         36.51         4.16 o                         
  -4   5  20         43.28         36.25         3.37 o                         
  -3   5  20         19.56         23.34         3.44 o                         
  -2   5  20         60.38         56.70         3.81 o                         
  -1   5  20          0.11          4.58         3.59 o                         
   0   5  20         17.02         19.85         3.86 o                         
   1   5  20        107.78        103.69         6.01 o                         
   2   5  20         13.64         10.98         3.83 o                         
   3   5  20        113.32         66.85        43.49 o                         
   4   5  20        123.82        122.95         9.68 o                         
  -6   6  20        130.24        130.78         7.15 o                         
  -5   6  20         49.16         47.06         5.34 o                         
  -4   6  20         37.69         38.36         4.48 o                         
  -3   6  20          0.89         -2.46         2.58 o                         
  -2   6  20         31.00         25.99         3.77 o                         
  -1   6  20        180.29        168.55         7.79 o                         
   0   6  20         56.79         54.52         4.79 o                         
   1   6  20         20.91         18.73         4.52 o                         
   2   6  20         21.35         14.45         5.48 o                         
 -10   1  21         34.68         28.56         8.99 o                         
  -9   1  21          6.83         -0.43         4.27 o                         
  -8   1  21        362.65        378.75        12.88 o                         
  -7   1  21        126.06        124.64         6.29 o                         
  -6   1  21         40.37         35.84         3.94 o                         
  -5   1  21         15.30         14.46         3.55 o                         
  -4   1  21         80.53         75.21         4.91 o                         
  -3   1  21        454.25        477.04        15.34 o                         
  -2   1  21          8.37          8.02         8.02 o                         
  -1   1  21        359.67        364.68        12.57 o                         
   0   1  21        159.94        155.23         7.25 o                         
   1   1  21          5.40          5.93         3.28 o                         
   2   1  21         54.41         50.66         4.53 o                         
   3   1  21        274.43        257.18         9.99 o                         
   4   1  21          0.37          3.52         3.52 o                         
   5   1  21        227.02        227.59         9.35 o                         
   6   1  21         65.49         52.19         4.86 o                         
 -10   2  21          3.58          2.07         3.79 o                         
  -9   2  21         81.48         87.11        13.39 o                         
  -8   2  21         10.22         10.40         2.97 o                         
  -7   2  21         59.97         50.76         4.45 o                         
  -6   2  21         48.86         48.40         4.26 o                         
  -5   2  21        179.18        197.05         8.21 o                         
  -4   2  21         76.22         75.55         5.04 o                         
  -3   2  21        126.78        115.57         6.05 o                         
  -2   2  21         24.32         25.99         3.65 o                         
  -1   2  21         88.97         93.56         9.97 o                         
   0   2  21        219.77        236.69         9.39 o                         
   1   2  21        142.87        144.43         6.96 o                         
   2   2  21          8.60         14.68         3.92 o                         
   3   2  21         16.62         10.92         3.71 o                         
   4   2  21         23.35         25.87         4.22 o                         
   5   2  21         15.47         18.20         7.10 o                         
  -9   3  21          0.03          2.82         3.66 o                         
  -8   3  21          3.21          2.74         3.51 o                         
  -7   3  21          1.09          3.71         4.76 o                         
  -6   3  21          2.78         -0.16         2.45 o                         
  -5   3  21          0.03         -2.18         2.38 o                         
  -4   3  21         20.09         17.05         2.93 o                         
  -3   3  21         30.43         32.74         3.22 o                         
  -2   3  21          9.05          9.30         3.22 o                         
  -1   3  21        323.78        320.85        11.55 o                         
   0   3  21          8.78          8.61         3.28 o                         
   1   3  21          0.01         -2.17         2.90 o                         
   2   3  21         71.36         50.82         4.59 o                         
   3   3  21          1.19         -3.76         2.93 o                         
   4   3  21          5.67          2.45         5.34 o                         
   5   3  21        167.80        164.52         9.29 o                         
  -8   4  21          3.70          0.40         4.12 o                         
  -7   4  21         60.62         54.14        10.48 o                         
  -6   4  21         16.28         12.51         3.69 o                         
  -5   4  21         11.73          9.93         2.90 o                         
  -4   4  21         41.80         47.35         3.68 o                         
  -3   4  21        594.02        647.03        16.03 o                         
  -2   4  21        156.68        177.70         6.43 o                         
  -1   4  21         39.11         37.15         3.40 o                         
   0   4  21         60.73         46.93         4.73 o                         
   1   4  21        228.22        219.66         9.12 o                         
   2   4  21          0.01          4.96         3.50 o                         
   3   4  21        373.30        370.03        13.02 o                         
   4   4  21        152.61        142.06        11.89 o                         
  -7   5  21         79.43         76.46         5.51 o                         
  -6   5  21         56.74         50.64         4.80 o                         
  -5   5  21         51.97         47.60         4.64 o                         
  -4   5  21         14.49          9.66         3.03 o                         
  -3   5  21        260.75        265.83         8.38 o                         
  -2   5  21         54.66         47.30         3.69 o                         
  -1   5  21        359.37        386.51        13.33 o                         
   0   5  21          0.06         -0.66         3.24 o                         
   1   5  21          1.06          3.55         3.65 o                         
   2   5  21        171.74        168.60         7.80 o                         
  -4   6  21          1.53         -0.99         3.34 o                         
  -3   6  21         56.39         41.88         4.72 o                         
  -2   6  21         40.44         30.03         8.00 o                         
  -1   6  21          6.60          9.73         4.00 o                         
   0   6  21         40.69         43.65         4.77 o                         
  -9   0  22         16.52         11.15         5.23 o                         
  -8   0  22        460.22        464.04        21.22 o                         
  -7   0  22         37.56         31.67         5.50 o                         
  -6   0  22        305.16        304.79        15.64 o                         
  -5   0  22         72.51         78.57         7.45 o                         
  -4   0  22         24.79         23.67         5.05 o                         
  -3   0  22         35.59         27.14         5.26 o                         
  -2   0  22        546.16        568.86        25.03 o                         
  -1   0  22          0.04          0.48         4.27 o                         
   0   0  22         69.45         65.47         7.05 o                         
   1   0  22          7.49          3.50         4.88 o                         
   2   0  22         25.14         29.59         5.78 o                         
   3   0  22          1.27          4.35         5.07 o                         
   4   0  22        210.63        221.73        13.03 o                         
   5   0  22         98.03         93.99         8.37 o                         
  -9   1  22          0.18         -0.12         3.33 o                         
  -8   1  22          9.00          3.91         3.41 o                         
  -7   1  22        188.22        184.71         8.49 o                         
  -6   1  22          4.15          1.62         3.36 o                         
  -5   1  22        194.46        182.40        10.43 o                         
  -4   1  22        115.10        119.38         6.26 o                         
  -3   1  22        146.57        146.71         7.05 o                         
  -2   1  22          0.88         -0.59         2.93 o                         
  -1   1  22        163.13        165.55         7.52 o                         
   0   1  22          3.52          8.92         3.40 o                         
   1   1  22         30.38         14.50         3.46 o                         
   2   1  22         13.22         14.33         3.91 o                         
   3   1  22         82.97         79.82         5.41 o                         
   4   1  22         34.46         36.61         5.82 o                         
   5   1  22          2.26         -1.12         3.44 o                         
  -9   2  22         83.61         84.12         6.69 o                         
  -8   2  22        169.90        164.21        13.26 o                         
  -7   2  22         38.47         24.93         3.88 o                         
  -6   2  22         49.83         40.47         4.12 o                         
  -5   2  22        216.17        229.23         9.15 o                         
  -4   2  22        104.89         90.34         7.72 o                         
  -3   2  22        179.55        172.31         7.77 o                         
  -2   2  22        163.80        165.36        11.58 o                         
  -1   2  22         20.79         17.79         3.75 o                         
   0   2  22         34.30         25.38         7.86 o                         
   1   2  22        162.50        161.15         7.52 o                         
   2   2  22          0.78          2.42         3.40 o                         
   3   2  22        128.28        144.20         7.27 o                         
   4   2  22         48.50         46.84         6.22 o                         
  -8   3  22        114.47        118.68         6.64 o                         
  -7   3  22        141.71        147.11         7.34 o                         
  -6   3  22          7.66          4.92         2.86 o                         
  -5   3  22         84.96         76.59         5.10 o                         
  -4   3  22        291.42        321.67         9.54 o                         
  -3   3  22          1.56         -0.01         2.52 o                         
  -2   3  22        199.36        186.21         8.13 o                         
  -1   3  22         42.34         38.03         4.23 o                         
   0   3  22         52.29         42.00         4.35 o                         
   1   3  22         11.54          8.90         3.58 o                         
   2   3  22         24.30         20.41         4.09 o                         
   3   3  22          3.36          1.81         3.63 o                         
   4   3  22         16.84         12.20         4.43 o                         
  -7   4  22         13.69         12.02         4.01 o                         
  -6   4  22        186.40        197.07         8.67 o                         
  -5   4  22          3.83          3.54         2.83 o                         
  -4   4  22          9.50         14.30         3.07 o                         
  -3   4  22        172.62        170.50         7.15 o                         
  -2   4  22         92.87         79.11         8.19 o                         
  -1   4  22         56.90         49.02         4.61 o                         
   0   4  22         48.90         34.53         4.49 o                         
   1   4  22         19.90         16.34         4.02 o                         
   2   4  22         32.24         27.45         4.19 o                         
  -5   5  22          4.57          1.78         3.53 o                         
  -4   5  22        497.09        542.60        14.11 o                         
  -3   5  22         72.30         57.27         4.90 o                         
  -2   5  22         68.10         64.98         4.17 o                         
  -1   5  22          1.57         -0.32         3.56 o                         
   0   5  22        224.87        223.54         9.39 o                         
   1   5  22         75.30         76.53         5.52 o                         
  -8   1  23         29.30         21.25         3.96 o                         
  -7   1  23        159.12        160.78         7.42 o                         
  -6   1  23         25.48         17.27         5.64 o                         
  -5   1  23          5.58          0.82         3.20 o                         
  -4   1  23         44.28         36.51         5.79 o                         
  -3   1  23        150.24        164.68        10.84 o                         
  -2   1  23         22.49         25.03         3.80 o                         
  -1   1  23        117.33        128.16        14.72 o                         
   0   1  23        107.15        121.08         6.46 o                         
   1   1  23        108.80         87.75         5.60 o                         
   2   1  23         66.98         62.26         5.06 o                         
   3   1  23         81.87         80.33         5.47 o                         
  -8   2  23        376.93        407.67        14.19 o                         
  -7   2  23          1.19          0.35         3.26 o                         
  -6   2  23         80.94         75.64         6.65 o                         
  -5   2  23         22.28         17.68         3.83 o                         
  -4   2  23         96.44         94.45        10.37 o                         
  -3   2  23          1.51          3.05         3.27 o                         
  -2   2  23        253.78        262.89        10.18 o                         
  -1   2  23         52.70         53.13         4.69 o                         
   0   2  23          6.01          1.84         3.22 o                         
   1   2  23        107.24        115.39         6.38 o                         
   2   2  23        155.94        141.58         7.07 o                         
   3   2  23          7.76          5.23         4.16 o                         
  -7   3  23          1.68          5.23         3.98 o                         
  -6   3  23         15.81         10.76         3.19 o                         
  -5   3  23         25.17         22.27         5.93 o                         
  -4   3  23          2.39          0.32         2.69 o                         
  -3   3  23         42.07         38.13         3.47 o                         
  -2   3  23        120.29        109.85         5.08 o                         
  -1   3  23         86.04         91.67         9.26 o                         
   0   3  23          4.23          2.11         3.35 o                         
   1   3  23         68.32         63.37         5.17 o                         
   2   3  23          4.84          6.49         3.81 o                         
  -6   4  23          4.33          2.30         7.92 o                         
  -5   4  23        107.41         98.67         4.92 o                         
  -4   4  23        131.03        124.90         5.49 o                         
  -3   4  23          0.38         -0.36         3.60 o                         
  -2   4  23         33.29         27.31         3.30 o                         
  -1   4  23         12.48          7.15         3.89 o                         
   0   4  23         51.39         40.36         4.56 o                         
   1   4  23         25.73         25.85         5.50 o                         
  -7   0  24        174.81        183.85        11.52 o                         
  -6   0  24          6.72          7.70         5.36 o                         
  -5   0  24        185.98        196.92        12.05 o                         
  -4   0  24        261.27        281.93        15.04 o                         
  -3   0  24         38.63         26.21         5.52 o                         
  -2   0  24         49.88         61.77         7.00 o                         
   0   0  24        152.97        142.05        10.15 o                         
   1   0  24         19.35         25.59         5.77 o                         
   2   0  24        196.72        231.29        13.47 o                         
  -7   1  24        118.21        119.64         6.40 o                         
  -6   1  24        133.38        126.25         6.57 o                         
  -5   1  24         43.99         33.19         5.65 o                         
  -4   1  24          4.41          0.61         3.30 o                         
  -3   1  24          3.58          0.67         3.31 o                         
  -2   1  24          2.63          3.09         3.52 o                         
  -1   1  24         11.36         13.51         3.88 o                         
   0   1  24         12.25         12.97         3.90 o                         
   1   1  24         29.34         34.57         4.41 o                         
   2   1  24          1.40          3.29         3.79 o                         
  -7   2  24         31.20         29.27         8.38 o                         
  -6   2  24          7.11          5.24         3.75 o                         
  -5   2  24        158.74        160.93         7.52 o                         
  -4   2  24        245.16        256.14        13.36 o                         
  -3   2  24         22.28         21.81         4.64 o                         
  -2   2  24         53.34         51.86         6.93 o                         
  -1   2  24         74.71         75.55         5.65 o                         
   0   2  24         38.57         42.49         4.61 o                         
   1   2  24          0.04          3.90         3.56 o                         
  -5   3  24         36.89         37.70         6.63 o                         
  -4   3  24         62.63         70.93         4.38 o                         
  -3   3  24         63.61         75.01         4.38 o                         
  -2   3  24         34.56         27.36         3.38 o                         
  -1   3  24         42.85         44.13         7.49 o                         
   0   3  24         10.73          9.86         3.84 o                         
  -5   1  25         81.00         79.34         8.31 o                         
  -4   1  25          0.03          3.41         3.79 o                         
  -3   1  25         22.55         20.55         4.17 o                         
  -2   1  25        232.01        254.84        10.12 o                         
  -1   1  25         72.24         79.32         5.57 o                         
   0   1  25         25.80         23.70         4.06 o                         
  -4   2  25          9.41         12.18         3.99 o                         
  -3   2  25         71.10         73.38         5.45 o                         
  -2   2  25         97.15         88.97         7.12 o                         
  -1   2  25         40.08         37.59         6.54 o                         
                                                                                
