# Supplementary material for: Crystal structures of two solvates of (18-crown-6)potassium acetate
Source: Acta Crystallogr E Crystallogr Commun. 2016 Nov 8;72(Pt 12):1757–61. doi: 10.1107/S2056989016017436 (PMC5137602; doi:10.1107/S2056989016017436)
Supplement: Supplementary file 3 [file e-72-01757-2sup3.hkl]

data_2                                                                 
_shelx_title ' [KOOCCH3(18-KRONE-6)(H2O)]2*2(HOOCCH3)'                          
_shelx_refln_list_code          4                                               
_shelx_F_calc_maximum      218.67                                               
_exptl_crystal_F_000       944.00                                               
_reflns_d_resolution_high  0.7828                                               
                                                                                
loop_                                                                           
 _space_group_symop_operation_xyz                                               
 'x, y, z'                                                                      
 '-x, y+1/2, -z+1/2'                                                            
 '-x, -y, -z'                                                                   
 'x, -y-1/2, z-1/2'                                                             
                                                                                
_cell_length_a    11.3233                                                       
_cell_length_b     8.5450                                                       
_cell_length_c    23.3869                                                       
_cell_angle_alpha  90.000                                                       
_cell_angle_beta   99.053                                                       
_cell_angle_gamma  90.000                                                       
                                                                                
_shelx_F_squared_multiplier     1.000                                           
                                                                                
loop_                                                                           
 _refln_index_h                                                                 
 _refln_index_k                                                                 
 _refln_index_l                                                                 
 _refln_F_squared_calc                                                          
 _refln_F_squared_meas                                                          
 _refln_F_squared_sigma                                                         
 _refln_observed_status                                                         
   1   0   0      21421.51      23575.34       616.01 o                         
   2   0   0       1681.51       1528.09        37.96 o                         
   3   0   0        462.94        457.58        13.70 o                         
   4   0   0       3453.40       3719.03       101.06 o                         
   5   0   0        343.59        444.19        14.30 o                         
   6   0   0       1470.53       1510.42        39.77 o                         
   7   0   0          7.47          3.40         3.70 o                         
   8   0   0        250.71        232.70        10.57 o                         
   9   0   0       4547.22       4511.74       175.81 o                         
  10   0   0       3642.07       3717.95        93.47 o                         
  11   0   0        246.92        229.99        23.69 o                         
  12   0   0        540.80        565.10        34.48 o                         
  13   0   0        233.39        220.38        20.71 o                         
   1   1   0        884.73        860.05        23.04 o                         
   2   1   0         14.07          5.75         2.21 o                         
   3   1   0         48.73         15.06         2.60 o                         
   4   1   0       1986.92       1927.40        34.21 o                         
   5   1   0        309.22        282.25         7.35 o                         
   6   1   0       1997.33       2199.58        39.44 o                         
   7   1   0        281.59        295.56         8.21 o                         
   8   1   0         68.26         75.59         4.43 o                         
   9   1   0         13.31         16.69         3.55 o                         
  10   1   0         61.93         61.59         5.16 o                         
  11   1   0         56.29         62.54         6.76 o                         
  12   1   0         38.98         29.83         6.07 o                         
  13   1   0         67.96         50.01        13.89 o                         
   0   2   0        305.34        286.24        16.03 o                         
   1   2   0       2869.66       2661.05        69.16 o                         
   2   2   0       2957.23       2746.66        57.87 o                         
   3   2   0        300.18        290.45         8.70 o                         
   4   2   0       4140.08       4482.52        83.80 o                         
   5   2   0         80.23        111.21         5.02 o                         
   6   2   0       2671.81       2574.14        50.26 o                         
   7   2   0         27.77         16.75         3.25 o                         
   8   2   0         24.91         26.70         3.76 o                         
   9   2   0         12.08         16.79         3.92 o                         
  10   2   0        151.75        169.69         7.47 o                         
  11   2   0         48.64         49.65        15.07 o                         
  12   2   0         49.05         46.10         9.60 o                         
  13   2   0         22.63         22.10         9.11 o                         
  14   2   0         16.76         23.31        13.80 o                         
   1   3   0       2491.58       2297.73        56.60 o                         
   2   3   0         50.05         59.96         3.75 o                         
   3   3   0       5958.17       6190.84       114.51 o                         
   4   3   0        102.55        148.97         6.26 o                         
   5   3   0       1213.86       1177.82        27.75 o                         
   6   3   0         59.39         59.51         4.76 o                         
   7   3   0         60.97         73.94         5.46 o                         
   8   3   0          0.39         -4.06         4.19 o                         
   9   3   0          0.35          5.01         7.86 o                         
  10   3   0        876.33        854.69        33.90 o                         
  11   3   0        264.70        277.81        17.03 o                         
  12   3   0        487.76        492.44        24.34 o                         
  13   3   0          9.16         12.36        12.27 o                         
   0   4   0        501.13        524.95        27.68 o                         
   1   4   0       1803.43       1637.10        41.84 o                         
   2   4   0        562.81        583.56        15.11 o                         
   3   4   0       3608.20       3774.83        79.76 o                         
   4   4   0        116.60        116.19         5.86 o                         
   5   4   0         40.43         35.19         4.16 o                         
   6   4   0        353.75        397.98        12.51 o                         
   7   4   0         94.27         74.97         9.77 o                         
   8   4   0        424.10        443.03        21.34 o                         
   9   4   0        486.22        479.36        22.91 o                         
  10   4   0         39.52         38.10         8.32 o                         
  11   4   0        410.59        412.45        21.71 o                         
  12   4   0         96.68         98.00        11.69 o                         
  13   4   0         11.60         13.77        11.57 o                         
   1   5   0       1835.41       1870.59        47.93 o                         
   2   5   0       2239.29       2296.22        50.28 o                         
   3   5   0          0.50          2.02         3.98 o                         
   4   5   0        568.72        536.01        15.09 o                         
   5   5   0        451.88        462.68        13.81 o                         
   6   5   0          0.18          0.11         5.21 o                         
   7   5   0        241.80        222.32        14.88 o                         
   8   5   0        170.46        128.03        13.16 o                         
   9   5   0         72.35         61.51         8.89 o                         
  10   5   0         17.58         21.93        12.67 o                         
  11   5   0         91.64         98.62        11.48 o                         
  12   5   0         56.05         64.08        13.87 o                         
   0   6   0        613.55        548.28        30.65 o                         
   1   6   0        231.17        239.97         9.95 o                         
   2   6   0       2003.09       1952.65        43.92 o                         
   3   6   0        454.60        481.37        14.11 o                         
   4   6   0         45.78         46.15         4.89 o                         
   5   6   0        134.01        131.11        11.60 o                         
   6   6   0        280.59        314.52        25.63 o                         
   7   6   0        243.60        241.36        15.66 o                         
   8   6   0        361.47        352.61        25.00 o                         
   9   6   0        180.68        195.29        14.75 o                         
  10   6   0         66.37         73.83        10.89 o                         
  11   6   0          1.28         11.28         9.26 o                         
   1   7   0        132.29        115.41         6.38 o                         
   2   7   0        486.40        409.77        29.53 o                         
   3   7   0       2380.70       2163.34       173.14 o                         
   4   7   0       1040.05       1003.43        38.03 o                         
   5   7   0         46.44         48.74         8.96 o                         
   6   7   0        225.88        206.20        14.80 o                         
   7   7   0        132.84        123.76        12.12 o                         
   8   7   0         38.39         40.19         9.84 o                         
   9   7   0        101.45         97.59        16.76 o                         
  10   7   0         59.62         39.26        10.71 o                         
   0   8   0        375.77        344.29        15.27 o                         
   1   8   0         77.69         77.99         5.82 o                         
   2   8   0          4.04         14.20         7.58 o                         
   3   8   0        125.78        102.65        28.58 o                         
   4   8   0         37.76         39.83        13.90 o                         
   5   8   0         22.67         22.65         9.34 o                         
   6   8   0          0.47          2.82         7.52 o                         
   7   8   0         10.15         10.77         8.22 o                         
   8   8   0         77.03         65.95        14.96 o                         
   9   8   0         32.85         21.19         9.25 o                         
   1   9   0        132.59        119.50         8.47 o                         
   2   9   0         69.67         55.14        14.72 o                         
   3   9   0        110.31        120.88        21.87 o                         
   4   9   0        281.21        340.83        19.68 o                         
   5   9   0        152.60        143.79        13.67 o                         
   6   9   0         20.24          7.58        19.47 o                         
   7   9   0          6.64          5.15         9.35 o                         
   8   9   0          5.73          4.38        15.37 o                         
   1  10   0         21.40         15.97        11.78 o                         
   2  10   0          1.56          3.44        12.74 o                         
   3  10   0         63.75         60.43        11.02 o                         
   4  10   0        196.81        230.27        28.13 o                         
   5  10   0        117.94        101.13        15.44 o                         
 -14   1   1         12.12         18.63        12.28 o                         
 -13   1   1          1.25         -2.73         9.01 o                         
 -12   1   1        327.39        323.42        12.50 o                         
 -11   1   1         26.27         23.92         4.88 o                         
 -10   1   1       1817.52       1840.62        35.07 o                         
  -9   1   1       1202.71       1255.29        25.01 o                         
  -8   1   1          0.65         -0.16         2.93 o                         
  -7   1   1        421.16        370.84        10.28 o                         
  -6   1   1        673.79        761.00        17.24 o                         
  -5   1   1       2168.59       2218.45        39.33 o                         
  -4   1   1       6057.07       6017.44       101.39 o                         
  -3   1   1       5474.90       5165.69        95.44 o                         
  -2   1   1       6399.36       6464.39       126.97 o                         
  -1   1   1       1761.20       1809.08        71.46 o                         
   0   1   1       4998.82       4814.08       137.93 o                         
   1   1   1         31.35         21.79         2.24 o                         
   2   1   1       1252.03       1276.32        28.05 o                         
   3   1   1        572.27        531.83        13.47 o                         
   4   1   1       1278.61       1309.58        26.47 o                         
   5   1   1       3754.49       3853.31        66.35 o                         
   6   1   1       2337.45       2344.33        41.94 o                         
   7   1   1          8.40          7.31         2.70 o                         
   8   1   1        161.37        152.74         6.02 o                         
   9   1   1          0.94          2.13         3.44 o                         
  10   1   1        742.67        750.68        18.72 o                         
  11   1   1        458.59        443.84        15.17 o                         
  12   1   1        444.24        457.07        21.98 o                         
  13   1   1        257.84        225.21        21.32 o                         
 -14   2   1        129.24         97.95        16.99 o                         
 -13   2   1        166.76        156.60        13.30 o                         
 -12   2   1         86.88         81.34         8.50 o                         
 -11   2   1        350.19        365.03        13.44 o                         
 -10   2   1        690.71        657.23        19.25 o                         
  -9   2   1        203.66        211.80         8.03 o                         
  -8   2   1         76.24         81.28         5.11 o                         
  -7   2   1        776.29        786.16        18.28 o                         
  -6   2   1       2775.26       2694.75        52.41 o                         
  -5   2   1         30.49         34.05         3.36 o                         
  -4   2   1        396.30        330.46         8.84 o                         
  -3   2   1        939.61       1073.94        23.49 o                         
  -2   2   1         92.31         82.66         4.61 o                         
  -1   2   1       8479.00       8217.64       193.71 o                         
   0   2   1       1739.68       1720.48        52.19 o                         
   1   2   1          3.48          7.30         2.28 o                         
   2   2   1       4623.20       4323.83        89.67 o                         
   3   2   1       3001.17       3002.84        63.47 o                         
   4   2   1       1012.13       1192.94        30.36 o                         
   5   2   1        426.91        491.85        13.61 o                         
   6   2   1         70.47         76.91         4.55 o                         
   7   2   1        339.13        360.62        10.45 o                         
   8   2   1        206.84        200.81         7.66 o                         
   9   2   1       1049.04        982.62        87.42 o                         
  10   2   1        569.50        622.24        18.25 o                         
  11   2   1          7.38         24.01         7.87 o                         
  12   2   1        382.42        418.30        30.31 o                         
  13   2   1          5.98         -0.35         8.48 o                         
 -13   3   1         21.08         -4.30        10.12 o                         
 -12   3   1        169.28        137.07        12.66 o                         
 -11   3   1          0.20         19.87        11.09 o                         
 -10   3   1          9.29         -0.16         6.15 o                         
  -9   3   1        492.87        404.94        47.42 o                         
  -8   3   1         18.97         32.97         5.52 o                         
  -7   3   1        609.90        639.06        20.00 o                         
  -6   3   1       2001.24       2227.97        44.25 o                         
  -5   3   1          2.59          7.98         4.22 o                         
  -4   3   1        398.63        409.90        11.84 o                         
  -3   3   1       1812.51       1614.26        35.71 o                         
  -2   3   1       7402.45       7550.72       178.81 o                         
  -1   3   1       3747.74       3639.03        87.84 o                         
   0   3   1       5685.83       5345.64       156.27 o                         
   1   3   1        769.73        795.47        18.81 o                         
   2   3   1        105.07         99.13         4.63 o                         
   3   3   1       1081.83       1223.38        27.95 o                         
   4   3   1         32.59         26.45         3.68 o                         
   5   3   1        599.81        630.08        18.97 o                         
   6   3   1          1.10          0.51         3.12 o                         
   7   3   1         86.44         82.62         5.71 o                         
   8   3   1         43.87         40.94         4.87 o                         
   9   3   1         24.57         38.72         5.97 o                         
  10   3   1        192.76        169.61        13.01 o                         
  11   3   1          4.95         18.61         8.60 o                         
  12   3   1         33.24         27.92        17.44 o                         
  13   3   1         46.97         40.27        11.06 o                         
 -13   4   1         11.55          0.93        17.27 o                         
 -12   4   1        310.23        315.68        19.04 o                         
 -11   4   1        901.51        848.22        34.97 o                         
 -10   4   1          5.13          6.49         6.97 o                         
  -9   4   1         53.11         41.92         7.99 o                         
  -8   4   1        179.15        134.48        15.95 o                         
  -7   4   1        254.99        241.69        11.49 o                         
  -6   4   1       1067.32       1140.11        27.60 o                         
  -5   4   1       2353.47       2449.60        53.72 o                         
  -4   4   1       1451.48       1462.07        33.33 o                         
  -3   4   1        286.04        261.91         8.60 o                         
  -2   4   1        484.56        483.38        14.96 o                         
  -1   4   1        257.53        283.13        10.11 o                         
   0   4   1       3357.52       3279.84        98.13 o                         
   1   4   1        635.91        651.14        16.39 o                         
   2   4   1       1956.06       1911.30        42.00 o                         
   3   4   1        840.02        962.65        23.11 o                         
   4   4   1       1445.10       1436.71        32.99 o                         
   5   4   1        914.99        993.13        24.32 o                         
   6   4   1       1426.90       1433.70        33.66 o                         
   7   4   1        587.51        487.52        27.66 o                         
   8   4   1          0.21          2.05         6.30 o                         
   9   4   1        233.54        235.62        15.19 o                         
  10   4   1        485.54        466.70        23.27 o                         
  11   4   1        233.03        231.43        20.52 o                         
  12   4   1          7.23          5.87        12.20 o                         
  13   4   1         46.87         60.60        13.86 o                         
 -12   5   1         50.59         57.95        19.50 o                         
 -11   5   1        138.06        139.04        16.44 o                         
 -10   5   1        192.71        184.02        14.26 o                         
  -9   5   1          6.58         -6.68         6.76 o                         
  -8   5   1         28.52         20.03         7.51 o                         
  -7   5   1        521.85        515.45        23.65 o                         
  -6   5   1        551.66        552.75        28.11 o                         
  -5   5   1         29.29         22.74         4.03 o                         
  -4   5   1        711.27        711.27        18.57 o                         
  -3   5   1       1881.46       1802.34        40.46 o                         
  -2   5   1        266.21        292.64        10.84 o                         
  -1   5   1       2968.86       2743.14        68.29 o                         
   0   5   1        159.03        181.46        10.01 o                         
   1   5   1       2390.74       2721.58        58.74 o                         
   2   5   1          0.01         12.73         4.19 o                         
   3   5   1         78.20         79.71         5.08 o                         
   4   5   1        231.68        214.81         8.36 o                         
   5   5   1       1063.30       1035.37        25.60 o                         
   6   5   1       1277.59       1369.23        46.40 o                         
   7   5   1         68.55         52.88         8.97 o                         
   8   5   1         36.32         25.77        14.55 o                         
   9   5   1         79.73         82.34        13.25 o                         
  10   5   1         51.79         48.67         9.63 o                         
  11   5   1        229.55        211.40        15.68 o                         
  12   5   1         59.37         74.50        32.53 o                         
 -12   6   1         37.43         41.79        15.66 o                         
 -11   6   1          1.00         -8.98         9.84 o                         
 -10   6   1         51.56         56.10         9.79 o                         
  -9   6   1          2.27          9.95         7.85 o                         
  -8   6   1         10.76         20.79         8.72 o                         
  -7   6   1        267.16        259.45        16.14 o                         
  -6   6   1         25.91         27.64         7.90 o                         
  -5   6   1          0.87          2.55         5.58 o                         
  -4   6   1        104.68         89.33         5.71 o                         
  -3   6   1         20.12         12.98         3.68 o                         
  -2   6   1          6.82          7.42         6.24 o                         
  -1   6   1         33.72         31.19         4.59 o                         
   0   6   1        838.69        891.95        31.64 o                         
   1   6   1        417.00        451.14        13.19 o                         
   2   6   1         97.32        122.22         6.26 o                         
   3   6   1         21.12         28.32         4.20 o                         
   4   6   1         66.80         69.35        10.11 o                         
   5   6   1         22.21         12.20         4.90 o                         
   6   6   1          0.15          9.51        12.04 o                         
   7   6   1        365.88        389.64        20.45 o                         
   8   6   1         10.16          3.13         7.64 o                         
   9   6   1          0.18          2.99         7.49 o                         
  10   6   1        202.57        182.41        14.82 o                         
  11   6   1        224.71        241.79        24.95 o                         
 -11   7   1         83.15         86.71        12.40 o                         
 -10   7   1        121.98        106.59        12.70 o                         
  -9   7   1        392.56        424.53        23.31 o                         
  -8   7   1        337.95        311.28        25.85 o                         
  -7   7   1        164.85        145.95        16.77 o                         
  -6   7   1          0.05         -0.32         6.60 o                         
  -5   7   1        113.32         99.59        11.01 o                         
  -4   7   1        282.96        288.35        16.82 o                         
  -3   7   1       1337.06       1102.53       197.49 o                         
  -2   7   1        398.50        375.34        18.63 o                         
  -1   7   1         55.14         51.38         5.56 o                         
   0   7   1         68.96         64.83         5.25 o                         
   1   7   1        305.38        288.16        22.98 o                         
   2   7   1        486.02        439.73        32.87 o                         
   3   7   1        791.65        834.74        27.20 o                         
   4   7   1        539.01        499.28        23.40 o                         
   5   7   1        783.98        844.43        52.24 o                         
   6   7   1         15.38         21.69         7.95 o                         
   7   7   1         32.48         32.01         9.15 o                         
   8   7   1          2.29          6.10         7.36 o                         
   9   7   1          9.52         -3.59         7.72 o                         
  10   7   1          0.02          5.02        12.39 o                         
  -9   8   1         14.83         18.25         9.97 o                         
  -8   8   1         81.03         84.01        25.23 o                         
  -7   8   1        181.61        197.13        27.48 o                         
  -6   8   1        424.90        457.32        23.47 o                         
  -5   8   1        359.22        334.76        27.43 o                         
  -4   8   1        329.99        357.77        19.95 o                         
  -3   8   1        113.55        127.27        10.84 o                         
  -2   8   1          0.10          4.32         4.87 o                         
  -1   8   1         62.89         54.03         5.43 o                         
   0   8   1        414.17        428.56        13.71 o                         
   1   8   1        732.79        759.14        20.69 o                         
   2   8   1        235.42        236.29        10.04 o                         
   3   8   1         39.48         51.73         9.07 o                         
   4   8   1        322.43        309.66        18.15 o                         
   5   8   1        398.75        345.88        21.41 o                         
   6   8   1         81.96         76.82        10.56 o                         
   7   8   1        434.66        453.47        40.93 o                         
   8   8   1        406.01        397.66        35.45 o                         
   9   8   1        128.21        115.30        12.85 o                         
  -8   9   1          9.72         -5.35         9.48 o                         
  -7   9   1         13.35         -3.12         9.20 o                         
  -6   9   1          5.58         -8.00         8.00 o                         
  -5   9   1          2.25          2.38        10.37 o                         
  -4   9   1         49.54         44.77         9.75 o                         
  -3   9   1         13.52         13.13         6.65 o                         
  -2   9   1         26.48         37.09         8.19 o                         
  -1   9   1         16.69         -1.41        10.12 o                         
   0   9   1         42.77         40.52         5.04 o                         
   1   9   1        107.65        110.97         8.20 o                         
   2   9   1        236.54        243.20        24.86 o                         
   3   9   1        102.62         92.42        10.82 o                         
   4   9   1          4.07          0.64        10.23 o                         
   5   9   1         89.78         96.75        11.66 o                         
   6   9   1         75.49         63.64        10.59 o                         
   7   9   1          9.92        -12.76         8.66 o                         
  -5  10   1         25.69         32.04        17.12 o                         
  -4  10   1          4.25         19.01         9.38 o                         
  -3  10   1          0.02          2.28         8.95 o                         
  -2  10   1          3.51         18.05        16.22 o                         
  -1  10   1          0.56          0.24         8.24 o                         
   1  10   1          1.97         -0.64        10.23 o                         
   2  10   1         34.82         22.82         7.67 o                         
   3  10   1          4.75          9.96         8.72 o                         
   4  10   1         39.03         41.67         9.91 o                         
   5  10   1          0.06         -4.88        12.06 o                         
 -14   0   2        342.40        348.03        28.01 o                         
 -13   0   2          0.61          0.33        10.70 o                         
 -12   0   2         57.21         74.68        13.92 o                         
 -11   0   2          2.66         16.77        11.00 o                         
 -10   0   2         10.78          9.92         5.17 o                         
  -9   0   2         28.92         32.83         6.59 o                         
  -8   0   2        555.62        550.93        18.16 o                         
  -7   0   2         19.53         30.63         4.48 o                         
  -6   0   2       4068.53       4264.40       103.66 o                         
  -5   0   2      30835.47      33604.52       785.38 o                         
  -4   0   2       7303.73       7219.43       171.30 o                         
  -3   0   2       1730.49       1789.97        44.56 o                         
  -2   0   2         40.46         46.20         3.37 o                         
  -1   0   2       1188.66       1155.62        35.39 o                         
   0   0   2        838.07        471.10        56.00 o                         
   1   0   2       4696.11       4915.97       142.83 o                         
   2   0   2       5938.05       6205.17       146.96 o                         
   3   0   2       8425.64       8764.36       207.01 o                         
   4   0   2       3383.80       3132.03        76.55 o                         
   5   0   2       1544.92       1528.68        39.78 o                         
   6   0   2       1001.63       1077.45        32.25 o                         
   7   0   2       1069.78       1148.00        39.05 o                         
   8   0   2        835.52        811.53        24.57 o                         
   9   0   2         93.13        102.08         9.13 o                         
  10   0   2       1533.48       1614.35        54.33 o                         
  11   0   2          0.70         -3.35         5.20 o                         
  12   0   2        219.99        195.96        13.50 o                         
  13   0   2        101.46         82.17        14.83 o                         
 -14   1   2         41.66         55.11        14.66 o                         
 -13   1   2          3.36         12.55         7.11 o                         
 -12   1   2        315.76        312.20        17.38 o                         
 -11   1   2         14.58         14.16         5.24 o                         
 -10   1   2          9.35         18.80         5.07 o                         
  -9   1   2          2.36          9.22         3.33 o                         
  -8   1   2        217.76        208.07         6.83 o                         
  -7   1   2        213.21        193.37         6.37 o                         
  -6   1   2          4.60         -0.19         2.44 o                         
  -5   1   2         93.19        118.33         4.46 o                         
  -4   1   2        334.34        332.13         7.83 o                         
  -3   1   2       2078.79       1995.27        34.87 o                         
  -2   1   2      14966.76      15047.41       304.98 o                         
  -1   1   2      10126.69       9973.50       202.71 o                         
   0   1   2        838.98        779.53        17.49 o                         
   1   1   2       1312.58       1282.53        32.38 o                         
   2   1   2       3008.87       2905.73        60.95 o                         
   3   1   2         43.89         30.14         3.16 o                         
   4   1   2       1058.43       1013.14        23.64 o                         
   5   1   2        101.25         85.03         4.39 o                         
   6   1   2       1100.90       1093.17        23.46 o                         
   7   1   2          2.20          7.09         3.14 o                         
   8   1   2        346.62        380.13        11.20 o                         
   9   1   2       3015.10       3015.11        59.53 o                         
  10   1   2        630.50        600.57        19.13 o                         
  11   1   2         66.32         75.66         6.42 o                         
  12   1   2        132.22        131.46         9.30 o                         
  13   1   2          3.77          7.26        11.00 o                         
  14   1   2         15.47          5.43        13.86 o                         
 -14   2   2          0.00        -12.22        11.97 o                         
 -13   2   2        203.25        232.81        23.55 o                         
 -12   2   2         23.50         21.61         6.59 o                         
 -11   2   2        209.01        236.24        10.42 o                         
 -10   2   2          3.44         14.49         5.42 o                         
  -9   2   2         56.48         50.17         4.64 o                         
  -8   2   2        239.27        270.49         9.95 o                         
  -7   2   2        467.56        476.47        12.56 o                         
  -6   2   2          0.17          1.93         3.18 o                         
  -5   2   2       1956.31       2161.02        42.29 o                         
  -4   2   2       3040.89       3025.32        57.47 o                         
  -3   2   2        135.64        125.54         5.07 o                         
  -2   2   2      14788.67      14243.53       289.20 o                         
  -1   2   2       2996.64       2736.60        80.96 o                         
   0   2   2        660.74        553.34        15.57 o                         
   1   2   2        273.60        278.35         8.02 o                         
   2   2   2       3361.80       3230.94        67.75 o                         
   3   2   2        605.42        701.26        17.15 o                         
   4   2   2        521.69        570.62        14.86 o                         
   5   2   2        350.05        329.39        10.29 o                         
   6   2   2        179.25        146.72         6.60 o                         
   7   2   2         14.96         16.88         3.76 o                         
   8   2   2        242.03        268.11        10.11 o                         
   9   2   2         87.64         81.96         6.33 o                         
  10   2   2        750.88        765.19        25.00 o                         
  11   2   2          2.21          8.57         7.23 o                         
  12   2   2         17.86         17.64         8.03 o                         
  13   2   2         23.90          1.49        14.12 o                         
 -13   3   2         10.20         -7.99         7.76 o                         
 -12   3   2         71.92         71.50        10.09 o                         
 -11   3   2         69.98         83.11        10.27 o                         
 -10   3   2         86.50         88.47         6.87 o                         
  -9   3   2        601.48        544.95        39.19 o                         
  -8   3   2        740.70        660.71        60.49 o                         
  -7   3   2       1488.42       1547.58        32.32 o                         
  -6   3   2        924.32        988.75        24.19 o                         
  -5   3   2        376.34        339.06         9.48 o                         
  -4   3   2          0.67          2.09         2.35 o                         
  -3   3   2        658.95        578.22        16.81 o                         
  -2   3   2      13619.20      13749.17       322.92 o                         
  -1   3   2       2707.56       2533.84        62.13 o                         
   0   3   2       7608.18       7114.32       168.71 o                         
   1   3   2       1211.99       1048.66        31.66 o                         
   2   3   2       2957.45       3046.95        64.43 o                         
   3   3   2       3204.25       3428.32        72.44 o                         
   4   3   2        347.22        357.22        10.71 o                         
   5   3   2        728.51        693.60        17.97 o                         
   6   3   2       2059.59       2173.79        48.34 o                         
   7   3   2       1723.36       1764.88        40.63 o                         
   8   3   2        267.17        239.67        18.58 o                         
   9   3   2        434.91        447.15        17.02 o                         
  10   3   2         53.37         51.12        18.99 o                         
  11   3   2         62.42         52.05         9.23 o                         
  12   3   2         20.55         16.49        13.08 o                         
  13   3   2          0.25         29.25         9.78 o                         
 -13   4   2         97.78        104.58        16.52 o                         
 -12   4   2         35.96         36.40         9.89 o                         
 -11   4   2        145.66        165.11        13.35 o                         
 -10   4   2         27.44         19.41         7.79 o                         
  -9   4   2          0.58          3.07         7.70 o                         
  -8   4   2         83.89         63.83         7.77 o                         
  -7   4   2        112.98        112.64         8.22 o                         
  -6   4   2       1167.06       1144.60        27.67 o                         
  -5   4   2        794.85        896.88        22.22 o                         
  -4   4   2       5382.86       5266.46       110.03 o                         
  -3   4   2       1777.76       1840.99        46.78 o                         
  -2   4   2       1939.79       1887.31        47.76 o                         
  -1   4   2        352.61        320.20        11.07 o                         
   0   4   2        158.23        172.46         7.57 o                         
   1   4   2        852.08        874.89        24.46 o                         
   2   4   2        906.48        917.09        21.99 o                         
   3   4   2       1197.27       1263.10        29.19 o                         
   4   4   2        507.57        534.48        14.64 o                         
   5   4   2         24.28         41.39         4.48 o                         
   6   4   2         55.10         43.96         4.54 o                         
   7   4   2         63.38         68.53        10.75 o                         
   8   4   2          0.07         10.20         7.40 o                         
   9   4   2        314.65        301.96        17.34 o                         
  10   4   2         78.78         77.99         9.90 o                         
  11   4   2         86.36         78.14        10.97 o                         
  12   4   2        119.34        104.97        17.70 o                         
  13   4   2          0.12         13.21         9.88 o                         
 -12   5   2         68.61         67.99        10.73 o                         
 -11   5   2        125.78         95.79        25.35 o                         
 -10   5   2          0.79         10.86         7.49 o                         
  -9   5   2         46.73         48.75        10.60 o                         
  -8   5   2         11.21          8.83         9.74 o                         
  -7   5   2        499.47        421.70        39.91 o                         
  -6   5   2        124.64        141.47        13.24 o                         
  -5   5   2        128.40        151.08        14.99 o                         
  -4   5   2        266.16        265.96         9.23 o                         
  -3   5   2       1961.39       1956.76        50.09 o                         
  -2   5   2       3398.39       3311.30        81.58 o                         
  -1   5   2       6594.38       6418.20       153.83 o                         
   0   5   2        893.47        912.47        25.70 o                         
   1   5   2          3.92         -0.87         3.15 o                         
   2   5   2        807.36        829.01        20.67 o                         
   3   5   2        945.21        939.43        23.07 o                         
   4   5   2         17.10         21.18         3.74 o                         
   5   5   2        147.82        139.41         8.31 o                         
   6   5   2         16.66         15.09         6.22 o                         
   7   5   2         14.90         18.46         7.27 o                         
   8   5   2        626.89        605.83        27.06 o                         
   9   5   2          0.31          1.74        12.71 o                         
  10   5   2        227.48        195.08        14.67 o                         
  11   5   2         30.31         30.55         9.19 o                         
  12   5   2          6.38          7.10        12.27 o                         
 -12   6   2          4.29          7.87        15.30 o                         
 -11   6   2        115.60        121.62        14.96 o                         
 -10   6   2        377.84        402.37        31.51 o                         
  -9   6   2        175.29        172.93        14.28 o                         
  -8   6   2         31.50         21.98         7.83 o                         
  -7   6   2          0.02          4.46         6.57 o                         
  -6   6   2          4.59         13.93         9.49 o                         
  -5   6   2        245.75        219.24        16.20 o                         
  -4   6   2       1122.72       1123.37        32.30 o                         
  -3   6   2        361.01        374.42        11.84 o                         
  -2   6   2         85.38        110.62         6.84 o                         
  -1   6   2        124.30        124.05         7.10 o                         
   0   6   2         29.36         32.32         4.60 o                         
   1   6   2         39.19         61.37         4.64 o                         
   2   6   2         46.27         42.14         4.38 o                         
   3   6   2        628.51        608.50        16.86 o                         
   4   6   2        851.91        867.70        26.42 o                         
   5   6   2        751.38        769.45        24.46 o                         
   6   6   2        820.11        814.46        32.77 o                         
   7   6   2         51.44         47.59        12.38 o                         
   8   6   2          0.11         -1.75         6.47 o                         
   9   6   2        123.29        113.61        13.42 o                         
  10   6   2        136.12        115.02        25.10 o                         
  11   6   2         29.01          7.00         8.72 o                         
 -11   7   2         17.43         27.26        10.64 o                         
 -10   7   2        137.41        123.70        23.90 o                         
  -9   7   2        412.21        373.65        21.50 o                         
  -8   7   2        174.32        210.00        23.08 o                         
  -7   7   2          0.98         -2.75         6.69 o                         
  -6   7   2         19.03         23.02         8.73 o                         
  -5   7   2        928.22        909.77        51.56 o                         
  -4   7   2         52.03         40.17         6.87 o                         
  -3   7   2       1052.98        879.86        82.71 o                         
  -2   7   2        601.11        663.02        20.96 o                         
  -1   7   2        150.66        122.26         6.46 o                         
   0   7   2        368.75        380.63        12.31 o                         
   1   7   2        588.76        530.59        38.42 o                         
   2   7   2          0.25          3.12         5.83 o                         
   3   7   2       1030.38       1012.65        30.32 o                         
   4   7   2          5.28          4.94         4.99 o                         
   5   7   2          6.62          8.74         7.00 o                         
   6   7   2        716.00        720.74        30.66 o                         
   7   7   2        765.75        743.99        32.06 o                         
   8   7   2         84.78        110.13        11.96 o                         
   9   7   2         24.65         20.01         8.93 o                         
  10   7   2         22.90         11.89         9.59 o                         
  -9   8   2          1.98         14.05        28.63 o                         
  -8   8   2         22.88         35.72        10.94 o                         
  -7   8   2        107.73         82.48        18.87 o                         
  -6   8   2          7.48          3.30         7.57 o                         
  -5   8   2        278.92        271.01        17.67 o                         
  -4   8   2        228.34        231.30        14.87 o                         
  -3   8   2         27.95         35.18         7.34 o                         
  -2   8   2          2.98          0.08         4.79 o                         
  -1   8   2         11.45         10.12         4.19 o                         
   0   8   2         33.35         37.23         6.26 o                         
   1   8   2          8.86          6.71         5.36 o                         
   2   8   2         89.60         89.98         8.02 o                         
   3   8   2        143.16        118.17        11.17 o                         
   4   8   2         92.97         69.85        13.28 o                         
   5   8   2        191.57        182.39        14.04 o                         
   6   8   2         16.37          6.99         8.10 o                         
   7   8   2         40.09          9.84        24.14 o                         
   8   8   2         10.38          2.90        13.00 o                         
   9   8   2          2.64         -6.11         8.95 o                         
  -8   9   2        129.35        140.38        18.92 o                         
  -7   9   2        105.39        100.88        13.35 o                         
  -6   9   2        181.28        140.50        14.18 o                         
  -5   9   2         34.98         24.13         8.84 o                         
  -4   9   2         42.15         43.22         9.88 o                         
  -3   9   2        229.87        210.62        24.32 o                         
  -2   9   2         47.22         17.55         8.76 o                         
  -1   9   2        339.25        359.73        23.22 o                         
   0   9   2        625.75        629.11        21.31 o                         
   1   9   2       1022.23       1023.00        27.16 o                         
   2   9   2        261.69        259.21        19.69 o                         
   3   9   2         63.13         69.45         9.79 o                         
   4   9   2         14.73         25.96        13.00 o                         
   5   9   2         14.55         12.96         8.30 o                         
   6   9   2         35.84         62.51        11.11 o                         
   7   9   2         25.62         33.79        13.65 o                         
  -5  10   2         94.28        105.71        14.60 o                         
  -4  10   2        138.38        148.35        14.04 o                         
  -3  10   2         32.21         10.89         7.64 o                         
  -2  10   2         89.71         88.53        16.20 o                         
  -1  10   2        185.37        214.30        14.19 o                         
   0  10   2          3.90         21.01        11.56 o                         
   1  10   2        139.34        130.50        11.22 o                         
   2  10   2        225.96        200.79        11.88 o                         
   3  10   2        218.06        224.80        16.23 o                         
   4  10   2         55.02         66.43        11.22 o                         
   5  10   2        170.08        172.11        14.79 o                         
 -14   1   3        172.86        194.24        21.18 o                         
 -13   1   3        126.46        134.05        12.54 o                         
 -12   1   3        326.02        308.75        14.20 o                         
 -11   1   3        111.70        115.96         7.34 o                         
 -10   1   3         39.87         37.50         4.50 o                         
  -9   1   3         19.88         22.76         3.42 o                         
  -8   1   3        145.49        133.62         5.54 o                         
  -7   1   3       1749.34       1901.86        34.82 o                         
  -6   1   3       1815.39       1832.68        33.30 o                         
  -5   1   3       4917.40       4982.30        84.71 o                         
  -4   1   3       2140.79       2212.65        38.78 o                         
  -3   1   3       3046.58       2905.37        54.53 o                         
  -2   1   3       1028.66        924.58        27.89 o                         
  -1   1   3       4858.67       4599.79        84.50 o                         
   0   1   3          2.32         12.14         1.90 o                         
   1   1   3         80.07         67.63         4.41 o                         
   2   1   3       1926.61       1887.43        40.52 o                         
   3   1   3       1771.41       1607.71        35.34 o                         
   4   1   3       1928.36       2097.80        45.65 o                         
   5   1   3        108.59        126.17         5.93 o                         
   6   1   3        111.27         98.75         5.52 o                         
   7   1   3        158.77        143.11         6.97 o                         
   8   1   3       2240.57       2188.94        49.42 o                         
   9   1   3       2687.47       2391.07       178.87 o                         
  10   1   3        280.08        262.02        10.47 o                         
  11   1   3         25.85         17.11         6.50 o                         
  12   1   3          7.89          9.03         6.76 o                         
  13   1   3         93.85         83.98        42.64 o                         
 -14   2   3        124.54        130.46        19.54 o                         
 -13   2   3         56.26         64.05        10.10 o                         
 -12   2   3        125.52        132.72         8.39 o                         
 -11   2   3         70.03         81.88         6.76 o                         
 -10   2   3        281.69        280.10        11.03 o                         
  -9   2   3       1232.68       1172.04        33.98 o                         
  -8   2   3       1428.95       1455.59        30.81 o                         
  -7   2   3          2.13          4.14         2.98 o                         
  -6   2   3       1270.88       1344.69        27.95 o                         
  -5   2   3       4700.12       5230.09        97.64 o                         
  -4   2   3        207.50        251.42         7.25 o                         
  -3   2   3        531.41        434.04        13.05 o                         
  -2   2   3        731.53        746.36        17.49 o                         
  -1   2   3       1777.11       1792.53        34.36 o                         
   0   2   3       4149.41       3945.84        94.63 o                         
   1   2   3        149.24        135.18         6.41 o                         
   2   2   3       2892.52       2833.32        59.78 o                         
   3   2   3       4921.52       4741.28        98.61 o                         
   4   2   3       3325.16       3482.83        73.71 o                         
   5   2   3       1097.45       1149.90        27.09 o                         
   6   2   3       1299.45       1266.22        29.91 o                         
   7   2   3        178.48        199.47         8.29 o                         
   8   2   3        437.57        407.39        13.17 o                         
   9   2   3        317.88        276.56        32.95 o                         
  10   2   3          3.14         13.92        17.84 o                         
  11   2   3        272.09        290.48        13.53 o                         
  12   2   3        321.69        311.09        18.13 o                         
  13   2   3        180.40        197.34        14.57 o                         
 -13   3   3          1.35          5.44         9.85 o                         
 -12   3   3        211.64        203.92        12.00 o                         
 -11   3   3        260.39        233.10        10.59 o                         
 -10   3   3        171.18        155.30         8.45 o                         
  -9   3   3         22.34         29.04         6.65 o                         
  -8   3   3        111.65         97.93         6.69 o                         
  -7   3   3        364.02        360.50        10.60 o                         
  -6   3   3        679.49        749.02        17.41 o                         
  -5   3   3        280.79        251.49         7.71 o                         
  -4   3   3          2.10         10.52         2.55 o                         
  -3   3   3          0.44          5.91         2.54 o                         
  -2   3   3        758.41        738.24        20.37 o                         
  -1   3   3         91.78        119.87         4.93 o                         
   0   3   3         21.56         25.56         4.48 o                         
   1   3   3         46.74         42.34         4.20 o                         
   2   3   3        717.28        734.88        17.85 o                         
   3   3   3        168.09        179.28         6.71 o                         
   4   3   3        327.75        375.36        17.75 o                         
   5   3   3        853.05        839.78        20.94 o                         
   6   3   3         14.63         21.37         3.87 o                         
   7   3   3        249.41        248.35         9.43 o                         
   8   3   3         16.99         17.21         9.85 o                         
   9   3   3          2.78          1.55         4.88 o                         
  10   3   3        168.94        185.52        18.06 o                         
  11   3   3         28.66         45.32        10.34 o                         
  12   3   3         12.62          3.90         8.88 o                         
  13   3   3         96.06        101.47        11.98 o                         
 -13   4   3          3.56          4.33        10.19 o                         
 -12   4   3        237.31        213.06        15.19 o                         
 -11   4   3        564.58        521.99        25.16 o                         
 -10   4   3         67.56         76.67         9.83 o                         
  -9   4   3          2.73         -0.69         5.25 o                         
  -8   4   3        263.08        234.58        25.09 o                         
  -7   4   3        100.72         94.44         9.70 o                         
  -6   4   3          9.21         16.26         5.94 o                         
  -5   4   3         31.87         30.36         3.73 o                         
  -4   4   3          6.84          4.29         3.44 o                         
  -3   4   3        120.82        106.64         5.83 o                         
  -2   4   3       5073.77       5029.34       120.94 o                         
  -1   4   3       2058.69       1939.93        42.37 o                         
   0   4   3      10211.25      10563.12       249.62 o                         
   1   4   3       7194.01       7648.03       182.16 o                         
   2   4   3        266.66        309.02         9.60 o                         
   3   4   3          5.31          3.13         2.92 o                         
   4   4   3        212.38        184.65         7.33 o                         
   5   4   3        785.36        826.42        20.96 o                         
   6   4   3        319.38        309.19        12.84 o                         
   7   4   3          1.75          7.18         5.76 o                         
   8   4   3         80.44         93.00         7.68 o                         
   9   4   3        407.46        406.60        20.69 o                         
  10   4   3       2041.04       2045.39        70.12 o                         
  11   4   3        593.83        587.97        27.80 o                         
  12   4   3          6.42          3.11        13.00 o                         
 -12   5   3        660.24        683.63        31.34 o                         
 -11   5   3        445.65        430.72        22.76 o                         
 -10   5   3          5.32          9.68         9.88 o                         
  -9   5   3         48.60         49.16        11.78 o                         
  -8   5   3        498.25        496.03        28.05 o                         
  -7   5   3        875.68        724.48        94.40 o                         
  -6   5   3         47.47         37.07         5.79 o                         
  -5   5   3         47.44         54.01         6.64 o                         
  -4   5   3          0.38          4.77         3.37 o                         
  -3   5   3       1126.58       1232.09        33.24 o                         
  -2   5   3       3750.83       3700.17        90.71 o                         
  -1   5   3          8.70          6.61         3.14 o                         
   0   5   3       1911.57       1708.09        44.39 o                         
   1   5   3       1633.03       1720.93        44.96 o                         
   2   5   3        764.54        717.38        18.42 o                         
   3   5   3        886.19        873.46        21.80 o                         
   4   5   3         75.46         67.03         4.96 o                         
   5   5   3         46.89         52.17         6.41 o                         
   6   5   3        643.17        583.99        20.06 o                         
   7   5   3        366.45        370.99        15.07 o                         
   8   5   3        157.77        174.52        13.33 o                         
   9   5   3        210.21        178.55        13.65 o                         
  10   5   3        490.48        537.43        25.76 o                         
  11   5   3        179.69        158.31        14.42 o                         
  12   5   3        160.72        164.32        16.48 o                         
 -12   6   3         25.15         12.79        24.06 o                         
 -11   6   3         12.18         11.37         9.60 o                         
 -10   6   3         48.35         33.44        13.87 o                         
  -9   6   3        149.75        146.02        13.35 o                         
  -8   6   3          7.84         -5.30         6.41 o                         
  -7   6   3         32.15         23.08         7.35 o                         
  -6   6   3        773.19        643.51        98.05 o                         
  -5   6   3         30.98         27.87         8.65 o                         
  -4   6   3       2429.64       2142.41       176.00 o                         
  -3   6   3        679.93        645.75        19.92 o                         
  -2   6   3        944.35        938.35        26.45 o                         
  -1   6   3          8.49          4.04         6.54 o                         
   0   6   3          0.18          1.81         3.82 o                         
   1   6   3          0.05          1.84         3.24 o                         
   2   6   3        271.76        291.90        10.06 o                         
   3   6   3        109.99        125.01         8.04 o                         
   4   6   3        623.96        616.53        20.53 o                         
   5   6   3        875.67        922.17        46.67 o                         
   6   6   3       3661.55       3586.36       185.81 o                         
   7   6   3         46.73         55.88        11.38 o                         
   8   6   3        355.40        316.86        18.62 o                         
   9   6   3          5.46          8.80         7.54 o                         
  10   6   3          0.37          5.82         8.99 o                         
  11   6   3         20.15         41.06        11.01 o                         
 -11   7   3          6.35          7.71        10.39 o                         
 -10   7   3         21.64         20.13         9.74 o                         
  -9   7   3          1.61          6.24         7.90 o                         
  -8   7   3         87.58         86.38        11.23 o                         
  -7   7   3         16.65         28.67         8.78 o                         
  -6   7   3         15.10         10.07         9.04 o                         
  -5   7   3        432.20        426.25        20.86 o                         
  -4   7   3       1083.61       1066.45        31.67 o                         
  -3   7   3        314.65        325.32        16.16 o                         
  -2   7   3         63.23         51.18         4.88 o                         
  -1   7   3        132.27        138.83         6.87 o                         
   0   7   3        684.90        713.80        19.36 o                         
   1   7   3        712.01        648.38        69.55 o                         
   2   7   3        116.89        134.01         8.55 o                         
   3   7   3          8.31         14.53         6.60 o                         
   4   7   3        136.51        135.39         8.81 o                         
   5   7   3        103.05        111.48        10.82 o                         
   6   7   3          4.85         -1.15         6.98 o                         
   7   7   3         78.93         86.60        10.83 o                         
   8   7   3        141.94        111.23        27.82 o                         
   9   7   3         76.04         79.31        11.46 o                         
  10   7   3         73.01         56.24        10.60 o                         
  -9   8   3        197.90        213.80        16.69 o                         
  -8   8   3         69.90         60.20        11.29 o                         
  -7   8   3         25.34         14.26         8.79 o                         
  -6   8   3          0.79          4.02         9.05 o                         
  -5   8   3        170.49        167.31        11.00 o                         
  -4   8   3        701.68        689.13        39.14 o                         
  -3   8   3        543.41        560.83        19.63 o                         
  -2   8   3        241.56        247.25        23.63 o                         
  -1   8   3        388.71        393.44        15.05 o                         
   0   8   3        909.44        905.14        23.98 o                         
   1   8   3          6.41          6.05         4.43 o                         
   2   8   3        430.21        434.10        16.75 o                         
   3   8   3        262.66        262.71        14.90 o                         
   4   8   3         69.63         82.70        19.50 o                         
   5   8   3        305.51        301.92        17.85 o                         
   6   8   3        257.48        252.76        17.22 o                         
   7   8   3          0.12          2.82         8.12 o                         
   8   8   3         22.32         16.82         8.59 o                         
   9   8   3         10.22          3.18         9.96 o                         
  -8   9   3          3.50          4.73        12.20 o                         
  -7   9   3         22.93         16.22        19.39 o                         
  -6   9   3        167.57        165.39        15.02 o                         
  -5   9   3        123.71        138.66        21.86 o                         
  -4   9   3         33.62         28.54         8.09 o                         
  -3   9   3         19.75         27.20         8.65 o                         
  -2   9   3          0.91         -2.91         9.37 o                         
  -1   9   3          5.45         -7.88         6.00 o                         
   0   9   3         54.24         56.18         8.98 o                         
   1   9   3         23.94         39.82         9.83 o                         
   2   9   3        185.78        203.41        14.34 o                         
   3   9   3         54.67         56.71         9.34 o                         
   4   9   3        139.83        137.01        20.13 o                         
   5   9   3         21.66         26.81         8.47 o                         
   6   9   3          3.60          3.77        11.45 o                         
   7   9   3          0.05        -11.92        11.64 o                         
  -5  10   3          0.66         -8.87        10.59 o                         
  -4  10   3         16.99         30.10         9.79 o                         
  -3  10   3         23.85         15.71         8.91 o                         
  -2  10   3          1.74          6.18         8.33 o                         
  -1  10   3          0.24         -5.65        10.03 o                         
   0  10   3         21.62         17.96        12.33 o                         
   1  10   3          8.95          4.41        11.78 o                         
   2  10   3          2.99          7.51        20.11 o                         
   3  10   3         50.43         48.43        10.07 o                         
   4  10   3          0.03          0.34         8.13 o                         
   5  10   3          3.63         17.13        14.41 o                         
 -14   0   4         35.06         61.76        16.52 o                         
 -13   0   4        150.84        145.30        18.05 o                         
 -12   0   4          0.62         11.11        12.11 o                         
 -11   0   4       1807.61       1728.12        58.22 o                         
 -10   0   4       1442.58       1483.31        41.04 o                         
  -9   0   4        121.29        121.81         7.83 o                         
  -8   0   4       2070.00       2170.34        55.99 o                         
  -7   0   4         18.98         12.63         4.07 o                         
  -6   0   4         54.86         34.07         4.23 o                         
  -5   0   4         51.50         37.90         4.20 o                         
  -4   0   4       5341.88       5556.41       132.52 o                         
  -3   0   4      12676.56      12517.40       415.56 o                         
  -2   0   4       7439.71       7477.93       427.45 o                         
  -1   0   4       5325.41       5256.17       152.62 o                         
   0   0   4       9404.34       9319.77       268.33 o                         
   1   0   4        722.75        793.62        36.74 o                         
   2   0   4       3395.00       3164.14        94.14 o                         
   3   0   4       4011.81       3773.94       123.36 o                         
   4   0   4        876.66        967.34        32.74 o                         
   5   0   4       6075.67       6425.06       227.58 o                         
   6   0   4        155.15        167.94        10.43 o                         
   7   0   4        380.27        386.84        30.23 o                         
   8   0   4        152.45        159.14        11.10 o                         
   9   0   4          7.38          3.93         5.96 o                         
  10   0   4          0.92         -2.51         6.14 o                         
  11   0   4         95.39         92.64         9.99 o                         
  12   0   4        110.49         97.31        14.47 o                         
  13   0   4        932.77        791.69        46.49 o                         
 -14   1   4          0.02         11.98         9.61 o                         
 -13   1   4        101.15        108.45        13.99 o                         
 -12   1   4        188.91        188.79        12.21 o                         
 -11   1   4        360.89        391.24        13.74 o                         
 -10   1   4          0.59          7.04         4.92 o                         
  -9   1   4       1881.58       1932.94        36.10 o                         
  -8   1   4        436.30        468.27        12.31 o                         
  -7   1   4         50.87         55.21         3.80 o                         
  -6   1   4       1024.94        994.15        19.44 o                         
  -5   1   4         96.32         96.42         4.04 o                         
  -4   1   4        660.21        596.99        13.17 o                         
  -3   1   4       3395.67       3466.52        64.65 o                         
  -2   1   4       3574.84       3244.89        67.71 o                         
  -1   1   4       4092.88       3793.57        78.59 o                         
   0   1   4       1477.14       1353.65        39.50 o                         
   1   1   4       5118.22       5173.69       106.49 o                         
   2   1   4       5411.21       5552.86       132.60 o                         
   3   1   4       8089.08       8065.72       191.49 o                         
   4   1   4       4206.24       4508.33        94.33 o                         
   5   1   4       1348.72       1416.21        32.50 o                         
   6   1   4        102.38         91.28         5.49 o                         
   7   1   4        555.83        546.21        15.69 o                         
   8   1   4        897.11        895.60        23.28 o                         
   9   1   4         23.96         29.31         6.18 o                         
  10   1   4          5.12         14.19         4.86 o                         
  11   1   4         58.65         67.70         7.46 o                         
  12   1   4        100.41         96.63        12.62 o                         
  13   1   4          7.51          9.13        20.10 o                         
 -14   2   4         13.09         29.96        16.94 o                         
 -13   2   4          0.55          6.07         8.30 o                         
 -12   2   4          0.32         -4.52         7.25 o                         
 -11   2   4         82.09         87.65         6.66 o                         
 -10   2   4          2.85          2.77         4.40 o                         
  -9   2   4        294.87        272.25        10.80 o                         
  -8   2   4        616.26        663.31        16.36 o                         
  -7   2   4        287.78        328.86        10.83 o                         
  -6   2   4       1446.98       1578.46        32.17 o                         
  -5   2   4       1746.83       1857.76        36.78 o                         
  -4   2   4       1019.39       1034.63        23.98 o                         
  -3   2   4       4138.63       4104.12        99.28 o                         
  -2   2   4         22.76         20.19         2.22 o                         
  -1   2   4       8114.30       7696.36       140.81 o                         
   0   2   4       6790.86       6613.70       121.38 o                         
   1   2   4       6417.06       6163.99       146.71 o                         
   2   2   4        728.52        830.48        23.07 o                         
   3   2   4        381.02        466.53        12.37 o                         
   4   2   4        402.30        346.03        10.31 o                         
   5   2   4        275.14        248.76         8.69 o                         
   6   2   4        550.94        559.02        15.55 o                         
   7   2   4        488.11        517.59        15.13 o                         
   8   2   4        254.68        225.35        32.51 o                         
   9   2   4         29.13         31.27        10.79 o                         
  10   2   4        159.64        177.51        10.43 o                         
  11   2   4        702.40        671.54        23.45 o                         
  12   2   4         60.69         27.31         8.33 o                         
  13   2   4        124.78        145.86        28.64 o                         
 -13   3   4        115.25        141.37        10.69 o                         
 -12   3   4        218.47        236.51        12.75 o                         
 -11   3   4         91.65         94.38         7.32 o                         
 -10   3   4         92.79        105.37         7.35 o                         
  -9   3   4        356.06        382.87        13.53 o                         
  -8   3   4         79.39         88.74         6.46 o                         
  -7   3   4       3014.23       3247.57        70.89 o                         
  -6   3   4        747.56        778.30        19.77 o                         
  -5   3   4       2748.20       2678.09        51.79 o                         
  -4   3   4        249.39        232.80         7.65 o                         
  -3   3   4       6766.69       6670.82       122.72 o                         
  -2   3   4        921.70        948.58        19.58 o                         
  -1   3   4         65.35         58.33         3.74 o                         
   0   3   4        330.50        348.13        10.34 o                         
   1   3   4       3695.00       3529.63        85.92 o                         
   2   3   4       4125.23       4017.20        84.08 o                         
   3   3   4       2426.33       2356.69        50.91 o                         
   4   3   4       2064.97       2002.75        44.13 o                         
   5   3   4       1245.74       1244.85        29.20 o                         
   6   3   4        365.48        404.83        12.38 o                         
   7   3   4       1037.04       1067.56        31.42 o                         
   8   3   4         15.02         21.55         5.30 o                         
   9   3   4         95.19         76.72         7.70 o                         
  10   3   4        190.77        197.16        11.37 o                         
  11   3   4        303.92        304.76        18.58 o                         
  12   3   4        304.10        272.70        27.69 o                         
  13   3   4          3.45         17.83        11.16 o                         
 -13   4   4         48.93         31.64        10.81 o                         
 -12   4   4         34.11         41.96         9.80 o                         
 -11   4   4         26.43         15.89         8.34 o                         
 -10   4   4        176.02        225.24        10.41 o                         
  -9   4   4        219.64        201.97         9.60 o                         
  -8   4   4        463.75        459.32        15.21 o                         
  -7   4   4        599.14        652.14        18.80 o                         
  -6   4   4        242.01        214.15         9.07 o                         
  -5   4   4         11.51         22.75         3.18 o                         
  -4   4   4        104.13        146.27        10.49 o                         
  -3   4   4       2417.82       2347.78        50.44 o                         
  -2   4   4        720.84        785.07        18.96 o                         
  -1   4   4       2516.12       2459.31        52.99 o                         
   0   4   4        327.04        441.37        14.26 o                         
   1   4   4         41.27         45.87         4.76 o                         
   2   4   4         36.66         30.89         3.49 o                         
   3   4   4         32.46         34.99         3.65 o                         
   4   4   4         16.89         18.27         3.49 o                         
   5   4   4         41.54         43.08         6.10 o                         
   6   4   4        573.90        600.71        22.83 o                         
   7   4   4        304.35        306.70        13.35 o                         
   8   4   4        807.10        780.41        25.30 o                         
   9   4   4         62.87         56.59         8.64 o                         
  10   4   4         47.79         38.30         9.17 o                         
  11   4   4         30.72         28.22         9.34 o                         
  12   4   4         63.38         40.06        10.55 o                         
 -12   5   4         79.84         64.21        10.76 o                         
 -11   5   4          3.22          9.97         7.98 o                         
 -10   5   4          5.20          1.34         7.43 o                         
  -9   5   4          1.99          8.35         7.29 o                         
  -8   5   4          2.22          7.64         7.43 o                         
  -7   5   4        416.46        370.14        41.33 o                         
  -6   5   4       1764.90       1657.02        67.35 o                         
  -5   5   4         46.39         42.57         5.39 o                         
  -4   5   4         29.13         41.77         4.76 o                         
  -3   5   4        254.79        277.27         8.92 o                         
  -2   5   4       1341.12       1290.74        29.76 o                         
  -1   5   4       1052.97       1032.75        24.70 o                         
   0   5   4         36.07         30.55         3.90 o                         
   1   5   4        744.85        788.50        23.31 o                         
   2   5   4        348.27        346.83        10.73 o                         
   3   5   4        115.90        109.51         5.79 o                         
   4   5   4         47.81         50.10         6.52 o                         
   5   5   4         24.67         27.33         5.57 o                         
   6   5   4        281.25        263.82        12.22 o                         
   7   5   4        184.59        162.76        11.86 o                         
   8   5   4         10.93         14.51         7.08 o                         
   9   5   4         47.06         38.16        15.29 o                         
  10   5   4         15.72          7.28         8.61 o                         
  11   5   4          8.69          4.37         9.15 o                         
  12   5   4          0.11          8.49        18.85 o                         
 -12   6   4         30.78         42.15        16.95 o                         
 -11   6   4         19.58          9.92        15.63 o                         
 -10   6   4         50.60         47.31        14.68 o                         
  -9   6   4        261.91        265.65        17.21 o                         
  -8   6   4       1062.11       1038.52        40.45 o                         
  -7   6   4         47.12         35.16         6.38 o                         
  -6   6   4         28.20         31.16         6.60 o                         
  -5   6   4        246.91        239.83        11.30 o                         
  -4   6   4        137.56        146.35        12.86 o                         
  -3   6   4        403.64        415.91        14.57 o                         
  -2   6   4       1297.90       1319.27        30.98 o                         
  -1   6   4        492.56        435.60        12.94 o                         
   0   6   4       1541.01       1625.45        37.51 o                         
   1   6   4       2892.25       2938.70        74.12 o                         
   2   6   4       1464.24       1481.62        34.51 o                         
   3   6   4        161.30        175.68         9.51 o                         
   4   6   4         37.57         31.04         5.65 o                         
   5   6   4          2.63          4.83         4.90 o                         
   6   6   4         44.90         50.69        12.76 o                         
   7   6   4        912.93        906.57        36.34 o                         
   8   6   4        543.40        544.51        25.98 o                         
   9   6   4         52.69         44.12         9.22 o                         
  10   6   4          1.06         13.16         9.32 o                         
  11   6   4          0.49         18.15        13.40 o                         
 -11   7   4         55.40         37.52        17.13 o                         
 -10   7   4        302.12        287.26        25.57 o                         
  -9   7   4         33.23         18.69         9.38 o                         
  -8   7   4        201.18        188.63        15.04 o                         
  -7   7   4         68.34         96.38        11.52 o                         
  -6   7   4        131.82        124.04        13.31 o                         
  -5   7   4        119.31        137.85         8.88 o                         
  -4   7   4       2370.91       2332.02        61.48 o                         
  -3   7   4         57.14         54.28         7.35 o                         
  -2   7   4        273.92        195.54        43.21 o                         
  -1   7   4         21.58         19.91         4.39 o                         
   0   7   4         34.08         39.10         4.74 o                         
   1   7   4        108.41        122.27        10.26 o                         
   2   7   4        894.91        880.80        27.01 o                         
   3   7   4        145.31        153.80         9.31 o                         
   4   7   4         33.92         25.15         5.74 o                         
   5   7   4        289.03        307.91        17.75 o                         
   6   7   4         63.33         50.02        11.63 o                         
   7   7   4         89.93         90.97        10.90 o                         
   8   7   4        338.31        335.56        19.85 o                         
   9   7   4        394.05        380.12        26.22 o                         
  10   7   4          4.02         20.31        10.31 o                         
  -9   8   4          0.00        -10.28        12.11 o                         
  -8   8   4          4.82          8.40         8.21 o                         
  -7   8   4         41.70         40.88        10.19 o                         
  -6   8   4          5.70          3.36         8.62 o                         
  -5   8   4        340.66        385.13        20.37 o                         
  -4   8   4        682.19        727.69        30.30 o                         
  -3   8   4        488.82        476.48        21.52 o                         
  -2   8   4        125.37        104.51         9.67 o                         
  -1   8   4          0.60         -2.85         4.82 o                         
   0   8   4         61.95         60.75         5.64 o                         
   1   8   4          1.83          3.75         6.19 o                         
   2   8   4        274.19        258.16        12.26 o                         
   3   8   4          6.08          3.09         5.66 o                         
   4   8   4         60.42         40.33         7.98 o                         
   5   8   4        112.02        123.16        11.84 o                         
   6   8   4          0.45         10.62         7.81 o                         
   7   8   4         21.56         17.45         8.22 o                         
   8   8   4          1.06         -2.74         8.42 o                         
   9   8   4          8.58         12.09        15.08 o                         
  -8   9   4        145.87        160.44        15.56 o                         
  -7   9   4         26.58         14.33         9.24 o                         
  -6   9   4         92.94        104.71        12.87 o                         
  -5   9   4        364.54        396.61        22.15 o                         
  -4   9   4        395.72        406.90        21.17 o                         
  -3   9   4        270.65        269.00        16.08 o                         
  -2   9   4        139.18        136.72        13.20 o                         
  -1   9   4        162.17        183.22        12.73 o                         
   0   9   4          2.52          7.99         7.51 o                         
   1   9   4         21.91         25.73        19.82 o                         
   2   9   4        294.69        266.06        11.19 o                         
   3   9   4        335.33        352.61        19.28 o                         
   4   9   4        197.40        206.22        15.11 o                         
   5   9   4         30.76         52.68         9.45 o                         
   6   9   4          7.17          6.38         8.59 o                         
   7   9   4          1.18         25.51        10.30 o                         
  -5  10   4        120.36        134.31        25.17 o                         
  -4  10   4          2.23         -4.96         9.11 o                         
  -3  10   4         24.75         26.38         9.50 o                         
  -2  10   4        124.01        152.72        12.50 o                         
  -1  10   4        272.98        251.90        36.87 o                         
   0  10   4        235.72        230.68        23.17 o                         
   1  10   4        105.76         77.98        13.50 o                         
   2  10   4         92.13        108.92        12.89 o                         
   3  10   4          0.44         -1.18         7.89 o                         
   4  10   4          0.61         10.05        12.51 o                         
   5  10   4         32.89         24.06        11.27 o                         
 -14   1   5          6.15         -0.54         8.30 o                         
 -13   1   5        105.39        106.05        15.03 o                         
 -12   1   5          0.63         12.22         6.63 o                         
 -11   1   5         33.95         35.70         5.55 o                         
 -10   1   5         90.49         89.17         7.18 o                         
  -9   1   5       1454.58       1517.85        32.21 o                         
  -8   1   5       1314.42       1393.36        26.82 o                         
  -7   1   5          0.60          4.00         2.88 o                         
  -6   1   5        912.66        927.84        18.33 o                         
  -5   1   5        839.61        936.87        18.10 o                         
  -4   1   5       4654.33       4553.46        84.62 o                         
  -3   1   5       8226.17       8266.96       169.23 o                         
  -2   1   5       6362.59       6338.87       130.17 o                         
  -1   1   5      24624.32      25285.64       511.46 o                         
   0   1   5        682.48        603.34        13.00 o                         
   1   1   5      19750.81      19570.22       396.53 o                         
   2   1   5       3313.65       2999.36        73.40 o                         
   3   1   5       3520.52       3635.05        88.72 o                         
   4   1   5         54.41         38.18         5.20 o                         
   5   1   5         31.87         41.30         6.00 o                         
   6   1   5       1677.00       1739.67        78.98 o                         
   7   1   5        891.82        872.41        26.41 o                         
   8   1   5       1444.04       1466.37        40.91 o                         
   9   1   5       1559.67       1535.35        48.75 o                         
  10   1   5          0.37          7.00         5.29 o                         
  11   1   5          1.57         10.01         7.40 o                         
  12   1   5        746.87        700.83        58.89 o                         
  13   1   5        279.80        248.61        16.95 o                         
 -14   2   5        402.58        400.34        32.01 o                         
 -13   2   5        266.93        259.33        13.61 o                         
 -12   2   5        577.62        573.59        18.10 o                         
 -11   2   5        170.72        172.14         8.83 o                         
 -10   2   5         64.42         48.94         6.32 o                         
  -9   2   5        410.96        393.17        13.48 o                         
  -8   2   5        180.74        169.42         8.21 o                         
  -7   2   5        635.31        659.62        15.89 o                         
  -6   2   5        657.32        598.63        14.39 o                         
  -5   2   5       3191.81       3184.47        60.65 o                         
  -4   2   5        575.64        573.39        14.59 o                         
  -3   2   5        391.55        444.01        17.47 o                         
  -2   2   5       1219.06       1142.64        28.51 o                         
  -1   2   5      10139.16      10071.74       183.69 o                         
   0   2   5        444.43        383.64         9.22 o                         
   1   2   5       8444.68       8178.39       193.80 o                         
   2   2   5       7424.21       7460.55       177.55 o                         
   3   2   5       3549.83       3542.63        86.91 o                         
   4   2   5       1476.43       1602.54        42.24 o                         
   5   2   5         18.91         28.93         4.23 o                         
   6   2   5          5.31         10.17         3.42 o                         
   7   2   5        692.29        670.10        18.41 o                         
   8   2   5       3080.13       3205.69        82.02 o                         
   9   2   5        491.97        495.57        18.64 o                         
  10   2   5         91.14         97.08         8.26 o                         
  11   2   5        175.93        146.54         9.99 o                         
  12   2   5         35.63         46.65        20.42 o                         
  13   2   5         60.35         83.74        11.43 o                         
 -13   3   5         88.00         73.80        10.66 o                         
 -12   3   5         29.10         32.09         6.27 o                         
 -11   3   5        108.09        112.26         7.75 o                         
 -10   3   5          1.97          5.06         5.44 o                         
  -9   3   5          2.19         -0.25         5.03 o                         
  -8   3   5          6.16          1.07         4.65 o                         
  -7   3   5        672.20        753.30        20.58 o                         
  -6   3   5        132.86        135.97         6.10 o                         
  -5   3   5        121.19        131.41         5.57 o                         
  -4   3   5         58.43         44.75         4.76 o                         
  -3   3   5         17.98         17.72         2.48 o                         
  -2   3   5        164.09        175.01         6.85 o                         
  -1   3   5        103.85         89.96         3.99 o                         
   0   3   5        113.05        125.01         5.45 o                         
   1   3   5         52.16         46.72         4.35 o                         
   2   3   5         80.54         76.42         4.06 o                         
   3   3   5         34.22         25.73         4.21 o                         
   4   3   5        276.54        278.35         8.94 o                         
   5   3   5        483.25        484.63        13.67 o                         
   6   3   5        249.30        246.35        11.33 o                         
   7   3   5        731.53        802.10        25.33 o                         
   8   3   5        586.31        526.76        19.27 o                         
   9   3   5         98.82        103.78         8.42 o                         
  10   3   5        209.59        200.49        11.51 o                         
  11   3   5         38.43         41.33        17.73 o                         
  12   3   5        160.16        155.20        20.72 o                         
  13   3   5          4.00         13.94         9.94 o                         
 -13   4   5        148.49        132.84        18.96 o                         
 -12   4   5        102.48         98.22        11.59 o                         
 -11   4   5          6.81          2.48         7.29 o                         
 -10   4   5          1.14          9.50         5.15 o                         
  -9   4   5          0.26          1.53         4.32 o                         
  -8   4   5        365.91        342.89        12.69 o                         
  -7   4   5        834.07        815.63        22.23 o                         
  -6   4   5       1012.33       1073.71        30.98 o                         
  -5   4   5         77.62         76.63         6.18 o                         
  -4   4   5          0.36          0.01         2.23 o                         
  -3   4   5         60.82         78.57         4.45 o                         
  -2   4   5        595.67        582.27        14.96 o                         
  -1   4   5         20.19         18.62         3.15 o                         
   0   4   5        324.15        296.43         9.46 o                         
   1   4   5         13.39         13.91         3.75 o                         
   2   4   5       2279.34       2152.55        47.02 o                         
   3   4   5        163.58        133.59         5.83 o                         
   4   4   5        110.75        138.33         8.04 o                         
   5   4   5       1162.17       1195.16        34.02 o                         
   6   4   5        428.39        461.38        16.94 o                         
   7   4   5        859.93        870.05        27.64 o                         
   8   4   5         30.62         22.54         6.08 o                         
   9   4   5        434.23        489.48        18.90 o                         
  10   4   5          0.31         -0.22        11.68 o                         
  11   4   5        119.39         98.00        12.00 o                         
  12   4   5        115.75        124.76        32.70 o                         
 -12   5   5        398.55        395.20        28.50 o                         
 -11   5   5        292.29        324.18        24.69 o                         
 -10   5   5          1.84         -1.93         6.88 o                         
  -9   5   5        413.66        447.08        18.00 o                         
  -8   5   5        668.94        649.08        22.45 o                         
  -7   5   5        260.65        244.96        12.25 o                         
  -6   5   5         33.11         41.87         5.75 o                         
  -5   5   5         18.05         19.78         4.66 o                         
  -4   5   5         22.69         32.07        12.16 o                         
  -3   5   5         47.24         35.12         3.61 o                         
  -2   5   5       5595.52       5739.32       119.56 o                         
  -1   5   5       1085.90       1070.85        25.62 o                         
   0   5   5         11.15         10.86         3.34 o                         
   1   5   5          0.32          1.88         3.51 o                         
   2   5   5        288.36        287.38        10.73 o                         
   3   5   5        144.38        152.56         8.61 o                         
   4   5   5        235.22        241.22        11.04 o                         
   5   5   5       1426.46       1441.17        40.21 o                         
   6   5   5        560.58        539.90        19.39 o                         
   7   5   5         61.80         79.81         7.33 o                         
   8   5   5         24.65         30.34         8.57 o                         
   9   5   5        101.93        112.18        12.88 o                         
  10   5   5        138.69        123.75        28.61 o                         
  11   5   5        162.45        173.04        15.01 o                         
  12   5   5         90.22         71.49        12.39 o                         
 -12   6   5         90.06         73.67        12.04 o                         
 -11   6   5         68.61         70.25        11.11 o                         
 -10   6   5          1.24         29.36         9.02 o                         
  -9   6   5          8.63          6.29         7.52 o                         
  -8   6   5        212.95        211.10        24.97 o                         
  -7   6   5          6.60         -0.52         5.07 o                         
  -6   6   5         54.26         62.53         6.62 o                         
  -5   6   5        104.43         86.43         8.14 o                         
  -4   6   5        561.62        567.89        23.63 o                         
  -3   6   5        702.07        728.70        35.84 o                         
  -2   6   5       1209.46       1298.04        30.68 o                         
  -1   6   5        407.81        414.92        12.73 o                         
   0   6   5       2312.57       2342.56        52.13 o                         
   1   6   5        691.78        754.01        23.14 o                         
   2   6   5        513.77        516.48        17.82 o                         
   3   6   5         18.50         31.44         5.52 o                         
   4   6   5         46.03         56.29        10.48 o                         
   5   6   5         93.10         89.40         7.64 o                         
   6   6   5          4.39          0.88         6.18 o                         
   7   6   5        617.18        537.06        25.43 o                         
   8   6   5        273.46        301.11        18.01 o                         
   9   6   5        217.19        246.47        22.93 o                         
  10   6   5          8.21          2.47         9.32 o                         
  11   6   5         12.46         -5.92         9.04 o                         
 -11   7   5         19.09          4.62         9.75 o                         
 -10   7   5        114.94        127.02        14.06 o                         
  -9   7   5        165.42        163.17        14.38 o                         
  -8   7   5        185.20        182.23        15.10 o                         
  -7   7   5         27.85         26.47        15.86 o                         
  -6   7   5        290.19        265.82        15.38 o                         
  -5   7   5          0.34          1.79         4.82 o                         
  -4   7   5        157.89        146.09        12.52 o                         
  -3   7   5        100.49         92.28         8.92 o                         
  -2   7   5         75.24         70.98         7.91 o                         
  -1   7   5        153.22        124.22        13.16 o                         
   0   7   5          2.01          7.91         4.08 o                         
   1   7   5          6.42          0.64         3.90 o                         
   2   7   5         27.78         28.13         5.43 o                         
   3   7   5        389.88        409.55        15.91 o                         
   4   7   5        915.05        927.05        28.78 o                         
   5   7   5        134.45        134.97        13.40 o                         
   6   7   5        102.60        107.21        11.05 o                         
   7   7   5         63.81         63.48        10.22 o                         
   8   7   5         11.97         27.28         9.52 o                         
   9   7   5          1.85          6.97         8.75 o                         
  10   7   5         23.65          1.31         9.66 o                         
  -9   8   5         14.82          9.17        10.04 o                         
  -8   8   5         67.45         69.36        13.61 o                         
  -7   8   5        422.53        439.93        25.63 o                         
  -6   8   5        380.37        371.84        20.26 o                         
  -5   8   5        181.81        188.20        13.83 o                         
  -4   8   5         41.32         33.87         6.44 o                         
  -3   8   5         36.12         24.48         6.75 o                         
  -2   8   5         78.73         68.22        14.25 o                         
  -1   8   5        215.13        223.67        20.64 o                         
   0   8   5        134.23        126.25         7.21 o                         
   1   8   5         43.11         55.63         7.75 o                         
   2   8   5         42.17         24.52         5.78 o                         
   3   8   5        108.61         85.66         7.80 o                         
   4   8   5        101.62        108.81        11.14 o                         
   5   8   5         18.04         17.86         8.08 o                         
   6   8   5        386.56        359.59        20.22 o                         
   7   8   5        306.64        320.01        27.44 o                         
   8   8   5        393.00        431.23        28.83 o                         
   9   8   5        180.84        146.05        14.39 o                         
  -8   9   5         30.78         55.98        12.44 o                         
  -7   9   5          0.01         18.60        13.30 o                         
  -6   9   5         66.36         65.54        12.49 o                         
  -5   9   5        127.90         96.90        11.37 o                         
  -4   9   5        133.66        131.41        20.89 o                         
  -3   9   5        194.53        218.16        19.81 o                         
  -2   9   5        349.29        343.42        17.95 o                         
  -1   9   5        346.13        318.83        35.53 o                         
   0   9   5         38.80         28.46         8.00 o                         
   1   9   5         14.72         15.63         5.92 o                         
   2   9   5          6.01          3.07         5.20 o                         
   3   9   5          7.59         30.72         9.24 o                         
   4   9   5         39.14         52.24         9.20 o                         
   5   9   5        189.80        168.43        25.49 o                         
   6   9   5        143.63        144.74        18.06 o                         
   7   9   5        168.05        159.77        21.53 o                         
  -5  10   5        105.72        128.78        11.60 o                         
  -4  10   5        332.42        336.58        19.69 o                         
  -3  10   5         58.04         53.50        11.25 o                         
  -2  10   5          0.47         23.75        11.39 o                         
  -1  10   5          0.91          9.18         8.37 o                         
   0  10   5         14.42         36.57        19.18 o                         
   1  10   5         35.38         32.46        11.64 o                         
   2  10   5         79.55         75.47        10.60 o                         
   3  10   5          1.24          4.85         9.20 o                         
   4  10   5          2.94          5.96         9.03 o                         
 -14   0   6        151.64        161.94        19.46 o                         
 -13   0   6        481.28        521.37        36.00 o                         
 -12   0   6        314.22        359.60        28.26 o                         
 -11   0   6        237.62        283.12        23.71 o                         
 -10   0   6        165.41        167.44        15.19 o                         
  -9   0   6        760.30        776.71        23.74 o                         
  -8   0   6        111.36        118.81         7.37 o                         
  -7   0   6       8293.93       8558.93       204.03 o                         
  -6   0   6          3.07          9.83         3.66 o                         
  -5   0   6       2506.69       2389.83        59.54 o                         
  -4   0   6       5708.45       5791.01       169.60 o                         
  -3   0   6      15961.83      16740.37       678.77 o                         
  -2   0   6       6949.01       6879.96       199.64 o                         
  -1   0   6      16438.51      15645.29       449.04 o                         
   0   0   6      22931.37      23325.93       667.72 o                         
   1   0   6       7613.46       7559.34       218.98 o                         
   2   0   6      16298.35      14838.46       604.16 o                         
   3   0   6       2672.85       2387.84       103.44 o                         
   4   0   6        930.91        873.33        44.70 o                         
   5   0   6        140.54        150.47        10.33 o                         
   6   0   6         39.46         61.09         7.20 o                         
   7   0   6        491.73        523.33        22.33 o                         
   8   0   6        660.81        611.94        42.59 o                         
   9   0   6         18.78          5.71         8.40 o                         
  10   0   6        437.44        381.25        27.35 o                         
  11   0   6        257.63        258.94        22.21 o                         
  12   0   6        562.36        528.57        34.82 o                         
  13   0   6         83.16         87.85        15.36 o                         
 -14   1   6        120.15        132.34        27.28 o                         
 -13   1   6        128.79        131.35        14.50 o                         
 -12   1   6          8.74         19.06         8.13 o                         
 -11   1   6        681.22        639.50        22.11 o                         
 -10   1   6        189.48        195.81        10.22 o                         
  -9   1   6          0.78         10.04         3.72 o                         
  -8   1   6        160.35        151.33         6.23 o                         
  -7   1   6        156.79        155.89         5.60 o                         
  -6   1   6       2657.41       2769.02        48.66 o                         
  -5   1   6        547.37        584.15        12.25 o                         
  -4   1   6         16.94         14.24         2.44 o                         
  -3   1   6       4175.77       3884.93        81.13 o                         
  -2   1   6      24743.06      25710.52       520.27 o                         
  -1   1   6      47815.75      50161.42      1012.49 o                         
   0   1   6          0.29          1.62         2.42 o                         
   1   1   6         21.20         46.09        11.83 o                         
   2   1   6         55.56         56.55         3.66 o                         
   3   1   6       6356.21       6816.51       162.96 o                         
   4   1   6       1241.66       1566.55        41.99 o                         
   5   1   6         73.01         69.32         5.79 o                         
   6   1   6        532.74        529.00        17.90 o                         
   7   1   6         11.62          7.90         5.58 o                         
   8   1   6       1544.32       1567.57        56.39 o                         
   9   1   6        273.07        259.00        12.39 o                         
  10   1   6        273.52        246.56        12.17 o                         
  11   1   6         28.44         19.50         6.14 o                         
  12   1   6         76.23         61.63         8.49 o                         
  13   1   6         26.74          8.09         8.69 o                         
 -14   2   6         86.67         88.88        17.24 o                         
 -13   2   6        469.39        504.31        24.67 o                         
 -12   2   6         26.73         34.00         7.09 o                         
 -11   2   6          2.46          6.28         4.97 o                         
 -10   2   6         62.92         63.36         9.21 o                         
  -9   2   6        111.76        118.61         7.86 o                         
  -8   2   6       1064.59       1051.78        26.79 o                         
  -7   2   6         97.05        134.48         6.01 o                         
  -6   2   6         26.61         48.56         4.10 o                         
  -5   2   6       2904.00       3052.09        65.09 o                         
  -4   2   6       9140.02       9274.42       220.18 o                         
  -3   2   6       4896.45       4940.25       118.97 o                         
  -2   2   6        115.77         87.24         6.77 o                         
  -1   2   6          0.16         -1.70         1.88 o                         
   0   2   6        165.93        167.93         5.38 o                         
   1   2   6       1354.75       1377.46        38.78 o                         
   2   2   6       1711.81       1758.14        45.08 o                         
   3   2   6       2953.81       3062.56        75.91 o                         
   4   2   6        531.03        599.18        27.28 o                         
   5   2   6         19.26         30.29         4.91 o                         
   6   2   6       4041.48       4216.00       104.52 o                         
   7   2   6          0.93          2.59         4.56 o                         
   8   2   6        272.38        315.30        13.99 o                         
   9   2   6        658.26        657.17        22.68 o                         
  10   2   6          7.04         21.29        13.64 o                         
  11   2   6         30.95         18.13         7.45 o                         
  12   2   6          2.44         14.18        11.01 o                         
  13   2   6         19.82         26.37        12.28 o                         
 -13   3   6         37.44         52.09        15.12 o                         
 -12   3   6          7.52         18.94         6.25 o                         
 -11   3   6         28.28         33.09         9.11 o                         
 -10   3   6        109.37        123.32         7.95 o                         
  -9   3   6        106.54        108.48         7.14 o                         
  -8   3   6        778.91        747.93        24.06 o                         
  -7   3   6        201.62        212.89         9.33 o                         
  -6   3   6        192.25        217.91        10.08 o                         
  -5   3   6          3.96          7.59        12.44 o                         
  -4   3   6       2964.95       3098.87        77.01 o                         
  -3   3   6        163.94        171.74         7.16 o                         
  -2   3   6       6138.43       6021.29       111.15 o                         
  -1   3   6       2586.01       2369.99        45.45 o                         
   0   3   6       1016.83       1021.12        23.93 o                         
   1   3   6       3643.73       3469.13        84.90 o                         
   2   3   6        508.39        560.41        17.46 o                         
   3   3   6          4.88          0.51         5.03 o                         
   4   3   6         23.60         20.16         4.21 o                         
   5   3   6       1106.95       1051.69        30.41 o                         
   6   3   6        264.37        298.94        12.85 o                         
   7   3   6       1580.24       1587.55        44.12 o                         
   8   3   6        490.92        476.64        18.18 o                         
   9   3   6        128.62        100.53         8.43 o                         
  10   3   6         29.34         37.07         6.68 o                         
  11   3   6        185.77        143.89        18.24 o                         
  12   3   6        140.23        151.27        13.46 o                         
 -13   4   6         36.09         55.65        10.10 o                         
 -12   4   6        163.56        172.63        11.58 o                         
 -11   4   6         72.08         59.00         7.34 o                         
 -10   4   6          6.50         15.48         5.40 o                         
  -9   4   6        152.77        132.84         9.46 o                         
  -8   4   6         50.71         60.91         6.41 o                         
  -7   4   6         50.94         49.39         5.36 o                         
  -6   4   6        593.63        587.24        18.48 o                         
  -5   4   6         74.47         65.62         6.04 o                         
  -4   4   6        265.19        304.80        10.76 o                         
  -3   4   6          1.33          6.20         2.75 o                         
  -2   4   6          2.32          3.54         2.63 o                         
  -1   4   6          3.24         -0.67         2.52 o                         
   0   4   6        346.35        393.08        11.58 o                         
   1   4   6        223.78        191.43         8.65 o                         
   2   4   6        723.18        807.75        22.68 o                         
   3   4   6        126.52        121.11         7.50 o                         
   4   4   6          1.82         -0.68         3.79 o                         
   5   4   6          5.93          9.33         4.52 o                         
   6   4   6          6.71          5.30         4.63 o                         
   7   4   6        120.18        123.74         8.81 o                         
   8   4   6        160.75        170.13        10.34 o                         
   9   4   6        299.79        293.72        16.97 o                         
  10   4   6        227.73        239.06        16.63 o                         
  11   4   6        529.96        538.77        26.83 o                         
  12   4   6         20.80          7.19         9.46 o                         
 -12   5   6        299.94        318.42        19.32 o                         
 -11   5   6         33.59         20.85         9.33 o                         
 -10   5   6        118.58        121.00        19.71 o                         
  -9   5   6        243.80        225.48        12.15 o                         
  -8   5   6         63.78         65.88         7.24 o                         
  -7   5   6         43.59         52.15         6.26 o                         
  -6   5   6        138.44        159.77         9.27 o                         
  -5   5   6        110.45        132.33         9.79 o                         
  -4   5   6        531.67        516.58        30.08 o                         
  -3   5   6        953.55        952.25        22.92 o                         
  -2   5   6        206.20        220.99         8.02 o                         
  -1   5   6        145.41        133.97         6.27 o                         
   0   5   6          0.11          4.02         3.14 o                         
   1   5   6         95.78        103.72         8.48 o                         
   2   5   6        192.39        192.32         7.50 o                         
   3   5   6        552.51        601.41        19.73 o                         
   4   5   6         89.57         82.08         6.97 o                         
   5   5   6       1602.68       1564.77        45.49 o                         
   6   5   6        105.19        103.88         8.04 o                         
   7   5   6         40.02         39.38         6.34 o                         
   8   5   6          0.25         12.12         6.04 o                         
   9   5   6          0.17          2.58        10.31 o                         
  10   5   6         12.75          8.69         8.72 o                         
  11   5   6         44.84         25.30        10.26 o                         
 -12   6   6        177.00        200.97        26.46 o                         
 -11   6   6        111.62        115.86        24.76 o                         
 -10   6   6        106.78         92.49        16.25 o                         
  -9   6   6         39.42         47.29        18.99 o                         
  -8   6   6         13.37          1.35         5.48 o                         
  -7   6   6        212.97        212.33        11.17 o                         
  -6   6   6        387.91        435.14        16.72 o                         
  -5   6   6       2592.36       2780.03        89.61 o                         
  -4   6   6       3692.85       3607.66       112.07 o                         
  -3   6   6       2245.16       2318.39        73.84 o                         
  -2   6   6        452.12        433.56        20.07 o                         
  -1   6   6         25.84         25.41         3.92 o                         
   0   6   6         21.02         13.70         3.75 o                         
   1   6   6        650.54        648.45        20.73 o                         
   2   6   6       1687.37       1650.49        44.73 o                         
   3   6   6        459.83        450.88        18.59 o                         
   4   6   6        463.08        482.20        17.68 o                         
   5   6   6        906.13        900.69        28.13 o                         
   6   6   6       1192.17       1191.86        35.47 o                         
   7   6   6        251.01        227.56        15.30 o                         
   8   6   6         85.01         82.39        14.44 o                         
   9   6   6        275.42        268.21        17.41 o                         
  10   6   6        131.75         97.47        12.53 o                         
  11   6   6         79.49         70.41        11.68 o                         
 -11   7   6          7.86          6.87        13.06 o                         
 -10   7   6        117.83        127.87        13.82 o                         
  -9   7   6        356.24        347.61        20.73 o                         
  -8   7   6        134.59        122.94        22.76 o                         
  -7   7   6        163.15        164.24        11.50 o                         
  -6   7   6        107.06        102.73         8.07 o                         
  -5   7   6         17.74         14.82         5.22 o                         
  -4   7   6        293.20        312.50        16.44 o                         
  -3   7   6          1.96         13.79         6.18 o                         
  -2   7   6          5.21          9.67         7.54 o                         
  -1   7   6        116.53        105.53        19.35 o                         
   0   7   6        771.76        638.78        69.32 o                         
   1   7   6        563.09        595.68        17.44 o                         
   2   7   6        101.48         87.80         7.41 o                         
   3   7   6         31.58         32.53         6.56 o                         
   4   7   6        164.33        160.33        12.82 o                         
   5   7   6         47.35         46.53         7.13 o                         
   6   7   6          1.92          2.42         6.85 o                         
   7   7   6          4.07         -6.97         6.82 o                         
   8   7   6         90.66         62.93        12.18 o                         
   9   7   6          2.23          4.55         8.85 o                         
  10   7   6          1.34          7.33        10.10 o                         
  -9   8   6         71.62        118.71        18.66 o                         
  -8   8   6         16.75         19.72        23.95 o                         
  -7   8   6         73.92         80.51        11.69 o                         
  -6   8   6         33.29         39.81         9.41 o                         
  -5   8   6         15.16         13.30         6.06 o                         
  -4   8   6         75.40         76.08         9.29 o                         
  -3   8   6         15.04         20.23         7.39 o                         
  -2   8   6          1.15         -5.34         5.92 o                         
  -1   8   6        103.86         98.46         9.40 o                         
   0   8   6         36.36         26.99         5.80 o                         
   1   8   6         48.59         69.59         6.49 o                         
   2   8   6        367.35        355.32        14.89 o                         
   3   8   6         85.07         89.73         7.75 o                         
   4   8   6         23.22         21.98         6.15 o                         
   5   8   6         24.78         13.02        20.07 o                         
   6   8   6         34.33         43.88         9.39 o                         
   7   8   6         31.29         26.88         9.21 o                         
   8   8   6         66.06         32.67         9.93 o                         
  -8   9   6         27.72         28.63        10.24 o                         
  -7   9   6         98.47         90.80        12.93 o                         
  -6   9   6        215.27        203.02        21.10 o                         
  -5   9   6         57.22         52.18         9.85 o                         
  -4   9   6         12.59          6.85        16.24 o                         
  -3   9   6         76.25         77.21         9.67 o                         
  -2   9   6        226.98        246.55        31.25 o                         
  -1   9   6        242.86        222.76        18.88 o                         
   0   9   6         38.84         25.63         7.65 o                         
   1   9   6         43.81         60.17        11.06 o                         
   2   9   6          1.93          2.55         6.06 o                         
   3   9   6         38.63         36.70         8.57 o                         
   4   9   6         89.87         99.44        21.75 o                         
   5   9   6         66.77         63.88        23.34 o                         
   6   9   6        123.03        128.96        12.98 o                         
   7   9   6        170.03        159.52        14.49 o                         
  -5  10   6        110.53        120.34        13.17 o                         
  -4  10   6         31.50         45.61        10.07 o                         
  -3  10   6          3.30         -9.26        10.31 o                         
  -2  10   6         93.25        103.13        16.11 o                         
  -1  10   6          3.07         12.16         8.47 o                         
   0  10   6         57.42         67.30        10.10 o                         
   1  10   6        150.97        109.07        11.37 o                         
   2  10   6        147.44        126.48        16.86 o                         
   3  10   6        360.29        345.95        19.54 o                         
   4  10   6        328.97        362.66        25.82 o                         
 -14   1   7        105.44         89.82        14.93 o                         
 -13   1   7        364.81        415.02        21.95 o                         
 -12   1   7         59.46         51.60         9.31 o                         
 -11   1   7         49.09         53.19        10.32 o                         
 -10   1   7        131.94        129.71         7.64 o                         
  -9   1   7         38.80         41.85         5.37 o                         
  -8   1   7       1609.23       1661.88        34.39 o                         
  -7   1   7        473.33        458.66        11.69 o                         
  -6   1   7        572.04        606.14        12.99 o                         
  -5   1   7        706.38        692.91        15.46 o                         
  -4   1   7       2048.73       2129.20        46.21 o                         
  -3   1   7        744.90        774.25        18.56 o                         
  -2   1   7       4868.06       4832.63       100.11 o                         
  -1   1   7        896.12        743.35        17.73 o                         
   0   1   7          8.95          3.47         2.42 o                         
   1   1   7       1789.00       1753.38        34.16 o                         
   2   1   7       2780.11       2436.79        52.24 o                         
   3   1   7       2133.79       2139.84        54.38 o                         
   4   1   7       2333.87       2692.19        67.86 o                         
   5   1   7        368.37        391.58        14.30 o                         
   6   1   7          1.24          3.82         6.39 o                         
   7   1   7        618.61        595.11        20.23 o                         
   8   1   7       2647.44       2601.63       104.06 o                         
   9   1   7        720.60        740.95        24.55 o                         
  10   1   7        391.78        369.32        15.82 o                         
  11   1   7        156.12        172.71        10.96 o                         
  12   1   7          0.12         -6.87         7.53 o                         
  13   1   7          1.22          6.24        12.56 o                         
 -14   2   7         21.97         17.29        14.98 o                         
 -13   2   7          0.42         12.47         8.83 o                         
 -12   2   7        104.87        111.94         9.23 o                         
 -11   2   7        479.50        505.91        16.57 o                         
 -10   2   7        695.32        711.16        23.45 o                         
  -9   2   7        222.37        236.72        10.17 o                         
  -8   2   7          0.54          6.31         3.99 o                         
  -7   2   7         51.59         50.19         6.80 o                         
  -6   2   7        212.70        210.74         6.98 o                         
  -5   2   7        156.70        138.92        10.04 o                         
  -4   2   7       4820.72       4668.99       113.18 o                         
  -3   2   7       1568.61       1512.07        39.38 o                         
  -2   2   7       6440.29       6196.48       127.77 o                         
  -1   2   7       1264.44       1261.92        25.25 o                         
   0   2   7       1818.42       1808.36        35.20 o                         
   1   2   7         44.20         41.84         3.68 o                         
   2   2   7        998.66        986.36        33.64 o                         
   3   2   7       1903.37       1909.07        41.92 o                         
   4   2   7        811.66        762.66        33.58 o                         
   5   2   7       2078.34       2097.04        54.78 o                         
   6   2   7        327.20        339.01        13.93 o                         
   7   2   7         56.64         63.67         6.98 o                         
   8   2   7        281.04        256.51        12.55 o                         
   9   2   7        354.27        366.76        15.48 o                         
  10   2   7         17.79         38.07         6.60 o                         
  11   2   7        676.36        685.16        24.37 o                         
  12   2   7        373.60        358.15        17.08 o                         
  13   2   7        208.93        212.93        16.33 o                         
 -13   3   7          1.94         18.46         7.39 o                         
 -12   3   7         13.75         22.35         5.76 o                         
 -11   3   7          8.18          7.47         5.31 o                         
 -10   3   7        146.60        150.40         8.42 o                         
  -9   3   7          0.00          0.06         4.12 o                         
  -8   3   7          2.08          8.82         4.98 o                         
  -7   3   7        194.11        244.58        11.27 o                         
  -6   3   7        120.01        109.63         7.39 o                         
  -5   3   7          5.18          0.26         4.80 o                         
  -4   3   7        122.67        103.58         6.64 o                         
  -3   3   7        354.53        377.58        13.19 o                         
  -2   3   7        641.99        643.89        14.30 o                         
  -1   3   7        302.97        318.51         9.32 o                         
   0   3   7         23.43         33.78         2.97 o                         
   1   3   7       1402.73       1423.53        37.53 o                         
   2   3   7        238.06        278.16        10.92 o                         
   3   3   7        304.57        326.72        12.48 o                         
   4   3   7        527.35        526.86        17.80 o                         
   5   3   7         26.59         16.11         5.09 o                         
   6   3   7         29.78         22.27         5.09 o                         
   7   3   7        469.69        496.16        28.15 o                         
   8   3   7         32.77         29.90         5.98 o                         
   9   3   7        247.51        235.13        15.23 o                         
  10   3   7         20.37         18.45         6.58 o                         
  11   3   7         98.13         91.16         9.15 o                         
  12   3   7          5.88         22.89        10.29 o                         
 -13   4   7          5.15          2.54         9.71 o                         
 -12   4   7         87.46         84.88        14.34 o                         
 -11   4   7         21.36         23.01         5.93 o                         
 -10   4   7        196.28        222.29        13.27 o                         
  -9   4   7        371.51        391.00        14.14 o                         
  -8   4   7        760.45        753.42        21.50 o                         
  -7   4   7        254.71        245.63        10.05 o                         
  -6   4   7          7.89         14.34         5.99 o                         
  -5   4   7        274.69        268.00        11.53 o                         
  -4   4   7       1663.49       1679.99        44.54 o                         
  -3   4   7        176.21        215.96         6.61 o                         
  -2   4   7         12.86          8.42         2.55 o                         
  -1   4   7         17.77         11.58         3.97 o                         
   0   4   7         25.04         23.47         3.50 o                         
   1   4   7         24.40         38.03         4.61 o                         
   2   4   7        405.14        390.68        11.20 o                         
   3   4   7        760.66        756.06        23.04 o                         
   4   4   7        265.23        268.72        11.65 o                         
   5   4   7         15.60          3.43         4.61 o                         
   6   4   7         24.46         19.67         6.59 o                         
   7   4   7        172.82        154.37        13.09 o                         
   8   4   7        148.60        149.22         9.77 o                         
   9   4   7          5.13          0.46         5.80 o                         
  10   4   7        168.72        166.35        14.07 o                         
  11   4   7         94.48         69.04        10.82 o                         
  12   4   7        186.26        197.55        28.56 o                         
 -12   5   7        256.50        236.97        29.18 o                         
 -11   5   7          0.05          4.13        10.95 o                         
 -10   5   7          8.84         12.13         5.49 o                         
  -9   5   7        108.40         95.20         7.51 o                         
  -8   5   7        617.18        620.16        19.02 o                         
  -7   5   7       1310.39       1337.58        42.70 o                         
  -6   5   7        653.43        641.36        21.36 o                         
  -5   5   7          7.97          5.03         8.05 o                         
  -4   5   7          2.79          1.83         6.79 o                         
  -3   5   7       1182.80       1158.41        38.42 o                         
  -2   5   7          0.42          3.51         3.40 o                         
  -1   5   7       2338.95       2454.94        53.76 o                         
   0   5   7        932.41       1010.00        28.50 o                         
   1   5   7       3347.71       3319.43        82.69 o                         
   2   5   7        510.17        525.16        17.76 o                         
   3   5   7        222.54        218.08        10.50 o                         
   4   5   7        103.15        101.50         7.56 o                         
   5   5   7        462.35        453.01        17.12 o                         
   6   5   7        777.43        790.36        25.60 o                         
   7   5   7          2.48          6.46         5.47 o                         
   8   5   7       1138.82       1269.06        38.00 o                         
   9   5   7        606.98        508.15        25.29 o                         
  10   5   7        488.01        498.55        66.09 o                         
  11   5   7         90.54         81.39        11.90 o                         
 -11   6   7         36.79         41.96        14.15 o                         
 -10   6   7         58.05         31.51         9.75 o                         
  -8   6   7         81.97         87.14        10.80 o                         
  -7   6   7        131.13        120.04         8.57 o                         
  -6   6   7        250.10        268.92        20.82 o                         
  -5   6   7       3185.32       3171.52        99.13 o                         
  -4   6   7        488.59        543.74        23.40 o                         
  -3   6   7        756.93        785.43        30.08 o                         
  -2   6   7        311.27        318.64        12.53 o                         
  -1   6   7          0.71          4.49         4.85 o                         
   0   6   7        175.76        166.91         7.59 o                         
   1   6   7        717.01        753.43        25.18 o                         
   2   6   7        408.66        420.46        18.61 o                         
   3   6   7        172.12        168.52        12.10 o                         
   4   6   7        655.18        682.22        22.75 o                         
   5   6   7        455.91        456.25        17.38 o                         
   6   6   7          1.31          8.59         6.46 o                         
   7   6   7        159.52        155.94        12.16 o                         
   8   6   7         27.72         38.41         8.95 o                         
   9   6   7         91.77         86.53        11.40 o                         
  10   6   7         49.15         43.39         9.98 o                         
 -10   7   7          8.03         12.97         9.05 o                         
  -9   7   7         15.92         -0.24        12.47 o                         
  -8   7   7         95.66         80.32        14.37 o                         
  -7   7   7         23.98         24.06         6.29 o                         
  -6   7   7          4.96          7.42         7.53 o                         
  -5   7   7         21.86         26.17         7.66 o                         
  -4   7   7         79.36         84.62         9.03 o                         
  -3   7   7          0.04          1.26         5.62 o                         
  -2   7   7        134.77        126.66        13.28 o                         
  -1   7   7         18.57         12.70         5.58 o                         
   0   7   7        996.33        924.78        76.21 o                         
   1   7   7        154.97        155.41         7.87 o                         
   2   7   7        493.64        466.99        17.19 o                         
   3   7   7        244.83        246.32        20.39 o                         
   4   7   7          9.16          3.89         7.60 o                         
   5   7   7        184.65        172.97        10.49 o                         
   6   7   7        345.50        337.85        32.92 o                         
   7   7   7        628.38        597.54        36.99 o                         
   8   7   7          0.10          5.46         8.16 o                         
   9   7   7          7.24          5.41         9.17 o                         
  -9   8   7        107.13        141.75        14.54 o                         
  -8   8   7        164.39        151.26        14.76 o                         
  -7   8   7         20.42         33.54         8.64 o                         
  -6   8   7         21.54         10.75         7.57 o                         
  -5   8   7         18.83         12.57         5.90 o                         
  -4   8   7         55.11         53.03        15.40 o                         
  -3   8   7          1.80         12.07        12.03 o                         
  -2   8   7        578.73        599.81        25.75 o                         
  -1   8   7        124.65         90.54         9.34 o                         
   0   8   7          0.43         -0.27         6.50 o                         
   1   8   7         61.21         43.31         5.41 o                         
   2   8   7          3.75         -0.41         4.51 o                         
   3   8   7        435.45        449.16        17.47 o                         
   4   8   7        569.26        601.77        21.68 o                         
   5   8   7         53.69         63.71        10.22 o                         
   6   8   7         21.90         11.14         7.59 o                         
   7   8   7         41.88         38.95        27.91 o                         
   8   8   7          7.47         -1.57         9.15 o                         
  -7   9   7         55.53         71.92        18.52 o                         
  -6   9   7        408.61        406.95        31.76 o                         
  -5   9   7        144.09        157.99        15.30 o                         
  -4   9   7         49.14         68.16        13.67 o                         
  -3   9   7          0.73          9.83         7.56 o                         
  -2   9   7         47.34         38.57        13.71 o                         
  -1   9   7         89.70         69.41        11.24 o                         
   0   9   7         67.36         71.74         9.09 o                         
   1   9   7          1.11         -0.86         7.01 o                         
   2   9   7         11.81          2.29         5.95 o                         
   3   9   7        129.24        119.33         9.44 o                         
   4   9   7        129.61        126.42        12.16 o                         
   5   9   7          6.74          7.52         8.64 o                         
   6   9   7          0.14         11.97         8.93 o                         
  -5  10   7          0.56          0.10         8.86 o                         
  -4  10   7         58.11         58.83        24.23 o                         
  -3  10   7        184.11        185.23        21.18 o                         
  -2  10   7          8.56         -2.46         8.02 o                         
  -1  10   7          6.79         10.33         8.41 o                         
   0  10   7         15.98          3.63        11.67 o                         
   1  10   7         55.87         73.38        10.87 o                         
   2  10   7         35.65         46.21        14.41 o                         
   3  10   7         15.67         20.30         9.64 o                         
 -14   0   8        171.29        229.92        23.09 o                         
 -13   0   8        165.76        182.87        21.13 o                         
 -12   0   8         88.51         99.63        15.97 o                         
 -11   0   8         38.24         57.19        12.53 o                         
 -10   0   8        639.44        647.94        39.35 o                         
  -9   0   8        359.02        379.51        17.82 o                         
  -8   0   8        192.08        184.88         9.15 o                         
  -7   0   8         50.22         56.40         5.46 o                         
  -6   0   8        102.84        113.88         6.69 o                         
  -5   0   8         36.89         28.36         4.88 o                         
  -4   0   8        474.71        508.20        19.25 o                         
  -3   0   8        809.16        842.35        29.05 o                         
  -2   0   8       4840.50       4492.42       132.08 o                         
  -1   0   8       7403.05       6953.73       202.04 o                         
   0   0   8          2.93          7.46         3.60 o                         
   1   0   8        971.78       1130.84        36.39 o                         
   2   0   8        417.12        472.67        17.84 o                         
   3   0   8        973.50       1058.28        50.62 o                         
   4   0   8       1109.30       1202.37        57.35 o                         
   5   0   8       9817.42       9398.59       388.52 o                         
   6   0   8        444.60        475.30        29.33 o                         
   7   0   8        470.98        362.40        25.25 o                         
   8   0   8       1328.24       1333.30        66.42 o                         
   9   0   8         28.58         41.80        10.81 o                         
  10   0   8          4.94          9.62         9.62 o                         
  11   0   8        125.36        115.36        15.86 o                         
  12   0   8          8.20          7.46        11.95 o                         
  13   0   8         40.49         45.27        15.30 o                         
 -14   1   8        109.64        100.26        12.52 o                         
 -13   1   8         28.74         34.04         9.44 o                         
 -12   1   8          8.34         -5.75         7.03 o                         
 -11   1   8         73.99         79.33         7.64 o                         
 -10   1   8         51.79         54.74         7.14 o                         
  -9   1   8         25.68         31.06         5.10 o                         
  -8   1   8        887.38        892.67        20.46 o                         
  -7   1   8       1753.85       1899.71        34.73 o                         
  -6   1   8       9366.51       9291.41       155.93 o                         
  -5   1   8        514.84        576.25        15.21 o                         
  -4   1   8         30.37         21.86         3.09 o                         
  -3   1   8       1260.25       1186.95        27.06 o                         
  -2   1   8          2.68         10.77         5.13 o                         
  -1   1   8        453.40        487.02        12.67 o                         
   0   1   8        240.54        216.40         8.21 o                         
   1   1   8        597.82        507.01        13.14 o                         
   2   1   8        949.06       1032.22        24.07 o                         
   3   1   8       5649.41       5466.27       132.07 o                         
   4   1   8       5901.88       6168.06       148.89 o                         
   5   1   8         31.03         15.83         4.36 o                         
   6   1   8         35.50         55.43         5.99 o                         
   7   1   8        283.51        244.26        11.73 o                         
   8   1   8        690.96        733.47        25.12 o                         
   9   1   8        214.16        189.84        10.89 o                         
  10   1   8          3.07          6.62         5.88 o                         
  11   1   8         60.94         49.18         9.41 o                         
  12   1   8        100.44         76.09        10.41 o                         
  13   1   8          1.55         -0.89        13.42 o                         
 -14   2   8          0.51          9.46        18.07 o                         
 -13   2   8         64.89         43.97         9.26 o                         
 -12   2   8          9.77         10.76         8.68 o                         
 -11   2   8          1.32          7.26         5.14 o                         
 -10   2   8         39.15         35.15         9.88 o                         
  -9   2   8        495.21        504.55        16.01 o                         
  -8   2   8       1273.01       1365.05        38.18 o                         
  -7   2   8         90.55         92.69         6.17 o                         
  -6   2   8        130.05        119.54         6.27 o                         
  -5   2   8       1001.97        976.00        29.15 o                         
  -4   2   8        337.98        383.27        13.45 o                         
  -3   2   8       1110.46       1052.54        24.36 o                         
  -2   2   8        769.27        782.84        18.86 o                         
  -1   2   8         10.49         27.88         3.53 o                         
   0   2   8       2100.95       2108.48        47.59 o                         
   1   2   8       2703.93       2644.63        50.55 o                         
   2   2   8       1099.10       1117.49        36.29 o                         
   3   2   8        174.99        201.74         7.13 o                         
   4   2   8       2083.47       2199.21        56.79 o                         
   5   2   8        372.85        379.69        14.54 o                         
   6   2   8        266.94        287.44        12.70 o                         
   7   2   8        323.57        368.80        16.93 o                         
   8   2   8       1777.33       1684.45        57.29 o                         
   9   2   8          0.65          4.92         5.55 o                         
  10   2   8         55.83         57.71         8.89 o                         
  11   2   8          1.49         -3.22         5.85 o                         
  12   2   8         40.75          9.16         9.37 o                         
 -13   3   8        103.03        124.77        14.54 o                         
 -12   3   8        201.69        232.07        12.39 o                         
 -11   3   8        105.67        111.36         8.06 o                         
 -10   3   8         37.95         41.20         5.82 o                         
  -9   3   8          0.75          6.17         4.61 o                         
  -8   3   8          0.49         -2.14         5.00 o                         
  -7   3   8       1154.90       1182.35        33.77 o                         
  -6   3   8       1590.77       1611.86        58.68 o                         
  -5   3   8       5738.93       5778.53       140.03 o                         
  -4   3   8       3172.93       3085.21        76.92 o                         
  -3   3   8       2032.06       2106.65        45.79 o                         
  -2   3   8       1739.74       1640.52        32.43 o                         
  -1   3   8       2137.40       2187.33        46.86 o                         
   0   3   8        224.21        206.50         6.49 o                         
   1   3   8        204.70        250.05         8.76 o                         
   2   3   8       4335.67       4023.69        98.67 o                         
   3   3   8        295.32        371.79        13.72 o                         
   4   3   8        728.27        670.51        21.35 o                         
   5   3   8        605.92        592.59        20.02 o                         
   6   3   8          0.03          3.53         4.71 o                         
   7   3   8         21.01         15.46         5.50 o                         
   8   3   8        157.72        147.23         9.63 o                         
   9   3   8         63.53         35.39         6.38 o                         
  10   3   8        137.45        124.50         9.66 o                         
  11   3   8        547.82        550.26        21.25 o                         
  12   3   8         34.94         29.02        14.12 o                         
 -13   4   8         20.80         24.18        10.02 o                         
 -12   4   8          1.66         15.17         7.49 o                         
 -11   4   8        114.77         98.32         8.63 o                         
 -10   4   8        103.63        121.91         9.45 o                         
  -9   4   8        155.66        178.42         9.34 o                         
  -8   4   8        113.27        113.88         6.70 o                         
  -7   4   8        985.85       1047.19        26.91 o                         
  -6   4   8       1622.58       1626.98        44.18 o                         
  -5   4   8        229.66        205.67        10.01 o                         
  -4   4   8          5.88          7.98         4.07 o                         
  -3   4   8         79.99         86.79         4.96 o                         
  -2   4   8        124.43        111.23         7.76 o                         
  -1   4   8        355.47        377.54        11.26 o                         
   0   4   8         83.46         77.93         4.94 o                         
   1   4   8         38.12         49.61         6.12 o                         
   2   4   8         60.66         53.06         5.31 o                         
   3   4   8        231.56        221.42        10.46 o                         
   4   4   8        290.51        316.30        16.42 o                         
   5   4   8        105.29         95.24         7.75 o                         
   6   4   8         90.22         82.55         7.57 o                         
   7   4   8        186.09        172.89        10.38 o                         
   8   4   8        270.20        266.56        19.08 o                         
   9   4   8         66.87         59.22         7.69 o                         
  10   4   8          8.84         11.49         6.69 o                         
  11   4   8         23.18         39.39        16.55 o                         
  12   4   8         46.10         29.70        27.03 o                         
 -12   5   8          2.08          1.15         8.30 o                         
 -11   5   8         78.33         64.29         8.83 o                         
 -10   5   8         56.22         49.39         6.52 o                         
  -9   5   8          1.35          8.07         8.51 o                         
  -8   5   8        105.63         82.65         6.51 o                         
  -7   5   8        130.35        103.67         7.86 o                         
  -6   5   8        148.28        160.72         9.54 o                         
  -5   5   8        520.29        539.05        22.65 o                         
  -4   5   8          7.98          4.87         4.85 o                         
  -3   5   8        468.41        482.77        28.83 o                         
  -2   5   8        168.42        152.41         7.43 o                         
  -1   5   8       1149.23       1176.39        32.17 o                         
   0   5   8        208.96        227.33         9.93 o                         
   1   5   8        642.50        659.96        18.06 o                         
   2   5   8          0.55         -1.88         4.03 o                         
   3   5   8         29.14         31.65         5.23 o                         
   4   5   8        844.76        871.50        27.01 o                         
   5   5   8       1019.75        999.00        30.44 o                         
   6   5   8         31.48         21.61         6.02 o                         
   7   5   8        343.06        338.94        18.18 o                         
   8   5   8        109.64         85.43        10.66 o                         
   9   5   8        216.79        207.84        15.80 o                         
  10   5   8         22.07         15.05        12.18 o                         
  11   5   8         42.06         29.86        25.59 o                         
 -11   6   8          5.08          7.47        21.69 o                         
 -10   6   8         50.91         58.37        13.00 o                         
  -9   6   8        216.71        235.80        15.47 o                         
  -8   6   8        461.98        480.15        18.40 o                         
  -7   6   8        163.60        176.54        10.33 o                         
  -6   6   8        211.44        199.66        13.12 o                         
  -5   6   8        351.99        345.41        17.76 o                         
  -4   6   8       1563.65       1627.44        54.87 o                         
  -3   6   8       2598.01       2474.15        78.65 o                         
  -2   6   8        716.49        676.77        62.85 o                         
  -1   6   8        356.39        314.01        21.28 o                         
   0   6   8        906.15        851.72        71.80 o                         
   1   6   8       1087.90       1087.12        27.32 o                         
   2   6   8        172.04        178.72        13.10 o                         
   3   6   8        149.87        137.52         8.81 o                         
   4   6   8         39.49         41.94         6.13 o                         
   5   6   8        553.23        579.35        20.54 o                         
   6   6   8        226.98        234.75        12.40 o                         
   7   6   8        583.78        586.70        21.56 o                         
   8   6   8         51.71         48.48         9.70 o                         
   9   6   8         14.64         12.12         9.01 o                         
  10   6   8         14.33         21.39        14.73 o                         
 -10   7   8         14.56         12.55         9.21 o                         
  -9   7   8          0.01        -10.67        10.56 o                         
  -8   7   8         48.58         52.51        10.81 o                         
  -7   7   8          4.76          0.02         6.56 o                         
  -6   7   8         49.67         36.05         6.18 o                         
  -5   7   8          2.80         -0.55         6.36 o                         
  -4   7   8         23.36         29.01        21.12 o                         
  -3   7   8        342.98        356.97        24.14 o                         
  -2   7   8         30.68         30.91         6.92 o                         
  -1   7   8         77.39         60.17        12.72 o                         
   0   7   8         14.79         16.98         5.66 o                         
   1   7   8        265.60        256.03        10.19 o                         
   2   7   8        549.00        591.44        17.73 o                         
   3   7   8        712.88        724.76        23.98 o                         
   4   7   8          7.46          2.31         5.50 o                         
   5   7   8        105.91        106.98         8.61 o                         
   6   7   8        213.68        222.46        11.89 o                         
   7   7   8        151.71        135.93        12.55 o                         
   8   7   8        165.13        192.71        15.34 o                         
   9   7   8        238.19        213.18        16.48 o                         
  -9   8   8          6.74         14.83        29.10 o                         
  -8   8   8         16.14          3.86        10.69 o                         
  -7   8   8          9.96         11.20        10.33 o                         
  -6   8   8         38.99         37.22        10.54 o                         
  -5   8   8         10.85          1.19        11.14 o                         
  -4   8   8         15.44         14.78         7.29 o                         
  -3   8   8          2.01          3.33        12.32 o                         
  -2   8   8         48.78         27.76         8.65 o                         
  -1   8   8          6.29          6.31         7.91 o                         
   0   8   8          7.43         13.91         7.11 o                         
   1   8   8         10.79         17.08         5.61 o                         
   2   8   8         90.54         85.97         6.91 o                         
   3   8   8          5.63         -2.86        10.60 o                         
   4   8   8         29.73         25.16         6.81 o                         
   5   8   8        254.94        251.93        24.48 o                         
   6   8   8        104.45        101.14        11.69 o                         
   7   8   8         42.19         31.03         9.66 o                         
   8   8   8          5.78         11.87        16.44 o                         
  -7   9   8         30.67         26.97         9.75 o                         
  -6   9   8        264.77        266.14        17.49 o                         
  -5   9   8        212.06        221.64        21.21 o                         
  -4   9   8        157.53        161.03        12.66 o                         
  -3   9   8        284.43        300.13        17.09 o                         
  -2   9   8         41.33         40.19         9.32 o                         
  -1   9   8          4.77         -2.28        10.02 o                         
   0   9   8         45.81         38.55        16.27 o                         
   1   9   8          3.77          4.07        13.03 o                         
   2   9   8        175.56        153.69        10.29 o                         
   3   9   8        406.97        391.58        14.50 o                         
   4   9   8        364.47        360.25        20.13 o                         
   5   9   8         14.08          6.09        15.27 o                         
  -4  10   8         29.68         23.76        11.39 o                         
  -3  10   8          5.79          9.98        12.56 o                         
  -2  10   8        593.56        635.98        28.54 o                         
  -1  10   8        361.00        377.52        26.30 o                         
   0  10   8        213.70        204.34        17.02 o                         
   1  10   8         47.43         48.40         9.45 o                         
   3  10   8          4.71          5.81         9.31 o                         
 -14   1   9         16.51         18.35         9.98 o                         
 -13   1   9         21.35         37.71        10.65 o                         
 -12   1   9         20.63         26.18         9.71 o                         
 -11   1   9        195.77        203.85        14.47 o                         
 -10   1   9        862.87        902.86        28.36 o                         
  -9   1   9        307.99        311.23        11.56 o                         
  -8   1   9        191.14        179.32         8.36 o                         
  -7   1   9       3264.16       3306.19        57.91 o                         
  -6   1   9       2214.85       2274.29        44.50 o                         
  -5   1   9        200.73        186.45         7.11 o                         
  -4   1   9       1974.57       1922.72        42.28 o                         
  -3   1   9        377.17        267.26         9.65 o                         
  -2   1   9        527.95        487.09        12.91 o                         
  -1   1   9       1475.65       1276.84        28.82 o                         
   0   1   9        309.91        286.55         8.78 o                         
   1   1   9       2846.64       2911.20        61.85 o                         
   2   1   9       1866.04       1848.10        40.59 o                         
   3   1   9        499.72        613.59        16.12 o                         
   4   1   9        281.05        257.82        11.13 o                         
   5   1   9       2412.25       2516.33        64.77 o                         
   6   1   9       1863.12       1951.93        52.17 o                         
   7   1   9        402.36        383.99        15.59 o                         
   8   1   9         52.47         47.83         6.54 o                         
   9   1   9          0.70          2.33         5.37 o                         
  10   1   9        258.98        272.37        16.34 o                         
  11   1   9        216.32        204.84        14.74 o                         
  12   1   9         15.42          7.15         9.31 o                         
 -14   2   9          3.58          0.60        14.46 o                         
 -13   2   9         71.71         88.11        11.54 o                         
 -12   2   9        123.99        157.33        13.34 o                         
 -11   2   9          0.67         18.80         6.31 o                         
 -10   2   9         94.22         85.08         7.25 o                         
  -9   2   9        746.22        734.11        20.83 o                         
  -8   2   9         98.13         88.85         6.74 o                         
  -7   2   9        913.74        946.17        24.29 o                         
  -6   2   9       1815.87       1875.34        49.54 o                         
  -5   2   9        441.37        412.46        11.76 o                         
  -4   2   9        319.12        300.45        12.20 o                         
  -3   2   9       1363.73       1374.78        31.08 o                         
  -2   2   9        629.18        629.15        15.91 o                         
  -1   2   9       3000.74       2992.64        63.55 o                         
   0   2   9       1427.91       1390.61        27.98 o                         
   1   2   9       1290.02       1238.98        28.74 o                         
   2   2   9         48.50         69.36         4.18 o                         
   3   2   9        109.70        125.77         6.15 o                         
   4   2   9         65.12        102.13         5.28 o                         
   5   2   9          6.39         -0.04         5.26 o                         
   6   2   9       1052.18       1076.18        31.91 o                         
   7   2   9       2767.40       2604.40        68.22 o                         
   8   2   9       1959.35       2093.96        73.84 o                         
   9   2   9         43.72         38.82         6.59 o                         
  10   2   9          0.28          7.08         7.58 o                         
  11   2   9          0.01         -2.88         6.16 o                         
  12   2   9         22.75         26.18         8.03 o                         
 -13   3   9          2.01         17.07        13.22 o                         
 -12   3   9          0.02          2.89         6.24 o                         
 -11   3   9          0.98          9.53         5.96 o                         
 -10   3   9        424.21        425.42        14.96 o                         
  -9   3   9         42.37         46.50         8.12 o                         
  -8   3   9         47.74         47.90         5.50 o                         
  -7   3   9         87.39         89.40         6.15 o                         
  -6   3   9        408.14        432.14        19.33 o                         
  -5   3   9        385.08        356.72        16.87 o                         
  -4   3   9        856.74        981.80        28.06 o                         
  -3   3   9         56.22         61.47         4.38 o                         
  -2   3   9          0.09          4.06         2.70 o                         
  -1   3   9       2254.76       2361.67        45.62 o                         
   0   3   9          2.22          0.76         2.64 o                         
   1   3   9        515.91        491.07        14.11 o                         
   2   3   9        642.66        697.09        21.33 o                         
   3   3   9         17.60         23.57         5.17 o                         
   4   3   9         40.19         50.96         6.99 o                         
   5   3   9        161.73        156.25         9.33 o                         
   6   3   9        127.76        145.42         9.35 o                         
   7   3   9         76.59         90.49         7.84 o                         
   8   3   9        173.44        172.80        11.37 o                         
   9   3   9        639.60        616.60        26.92 o                         
  10   3   9          0.18          8.86         6.36 o                         
  11   3   9         39.84         33.38         8.35 o                         
  12   3   9          1.33         -3.77        11.45 o                         
 -13   4   9        198.79        190.67        21.15 o                         
 -12   4   9        199.86        199.59        12.13 o                         
 -11   4   9         45.12         31.13         8.25 o                         
 -10   4   9        173.13        194.01        10.00 o                         
  -9   4   9         21.09          8.38         4.94 o                         
  -8   4   9        249.42        257.33        10.65 o                         
  -7   4   9        278.47        249.48        14.60 o                         
  -6   4   9        749.80        742.99        23.69 o                         
  -5   4   9        143.98        142.52         8.35 o                         
  -4   4   9          5.49          9.02         4.19 o                         
  -3   4   9          5.10          8.43         2.57 o                         
  -2   4   9        124.07         94.81         4.48 o                         
  -1   4   9          0.55         -1.26         2.68 o                         
   0   4   9       1434.65       1318.51        30.87 o                         
   1   4   9        911.55       1024.82        25.20 o                         
   2   4   9         48.75         36.60         5.08 o                         
   3   4   9         47.87         32.52         7.25 o                         
   4   4   9        118.87        106.95         7.84 o                         
   5   4   9        788.97        802.60        25.51 o                         
   6   4   9         46.09         48.66         6.54 o                         
   7   4   9        911.01        941.07        29.85 o                         
   8   4   9        349.51        318.36        14.89 o                         
   9   4   9        491.84        506.51        19.89 o                         
  10   4   9        202.75        173.81        11.23 o                         
  11   4   9         87.67        108.67        15.65 o                         
 -12   5   9        181.54        155.70        23.39 o                         
 -11   5   9         79.36         88.34         8.01 o                         
 -10   5   9        222.46        246.16        13.19 o                         
  -9   5   9        351.56        374.32        16.38 o                         
  -8   5   9        218.69        205.89         9.62 o                         
  -7   5   9        469.91        435.91        14.54 o                         
  -6   5   9        913.10        945.32        28.90 o                         
  -5   5   9        547.79        572.81        19.50 o                         
  -4   5   9        491.64        493.92        17.17 o                         
  -3   5   9         29.31         26.32         4.62 o                         
  -2   5   9        214.41        220.27        10.91 o                         
  -1   5   9        129.07        138.61         6.61 o                         
   0   5   9          0.73          7.29         4.03 o                         
   1   5   9         15.40          9.29         3.66 o                         
   2   5   9         40.46         48.92         5.69 o                         
   3   5   9        877.73        912.55        27.65 o                         
   4   5   9       6128.33       5903.59       144.65 o                         
   5   5   9       2068.99       2150.56        57.78 o                         
   6   5   9         18.03         19.37         8.23 o                         
   7   5   9         62.96         52.26         6.97 o                         
   8   5   9         13.64          5.58         6.37 o                         
   9   5   9        185.01        185.83        11.71 o                         
  10   5   9         41.98         18.40        23.45 o                         
  11   5   9        103.52         91.61        12.47 o                         
 -11   6   9         86.47        115.79        12.74 o                         
 -10   6   9         41.75         22.79         8.96 o                         
  -9   6   9          6.84         18.01        13.01 o                         
  -8   6   9        183.22        169.04        10.38 o                         
  -7   6   9        495.32        505.84        18.94 o                         
  -6   6   9        104.01        120.78        10.44 o                         
  -5   6   9       1180.17       1178.07        42.42 o                         
  -4   6   9        865.78        941.11        35.31 o                         
  -3   6   9       2890.69       2950.93        92.67 o                         
  -2   6   9        344.67        330.93        16.80 o                         
  -1   6   9        247.36        205.77        15.58 o                         
   0   6   9         43.93         36.01         4.47 o                         
   1   6   9          8.07          4.53         3.73 o                         
   2   6   9        829.75        872.18        32.82 o                         
   3   6   9        195.82        176.55         9.86 o                         
   4   6   9        179.07        171.58         9.87 o                         
   5   6   9        793.92        753.69        27.25 o                         
   6   6   9        633.03        700.26        24.22 o                         
   7   6   9        147.83        126.61         9.79 o                         
   8   6   9        102.59         73.93        10.56 o                         
   9   6   9         60.28         74.74        11.63 o                         
  10   6   9          1.51          8.09        17.75 o                         
 -10   7   9         33.95         51.53        11.27 o                         
  -9   7   9        126.21        112.54        13.30 o                         
  -8   7   9         40.47         39.10         6.88 o                         
  -7   7   9         53.62         53.02        13.05 o                         
  -6   7   9          3.64         -2.08         9.17 o                         
  -5   7   9          4.95         10.75         9.81 o                         
  -4   7   9          0.68          2.22         8.23 o                         
  -3   7   9        524.94        570.60        34.32 o                         
  -2   7   9        733.49        709.36        28.64 o                         
  -1   7   9        410.84        407.49        19.72 o                         
   0   7   9        114.05        103.64        10.25 o                         
   1   7   9          9.98          3.52         4.14 o                         
   2   7   9         53.96         57.81         5.64 o                         
   3   7   9          1.53          2.34         5.27 o                         
   4   7   9         13.17         13.23         6.68 o                         
   5   7   9          4.82          3.77         5.59 o                         
   6   7   9         62.50         84.07         8.46 o                         
   7   7   9         23.47         35.54        10.21 o                         
   8   7   9          5.11         -1.76         8.02 o                         
   9   7   9         14.28          4.01        12.02 o                         
  -9   8   9         45.72         55.31        23.27 o                         
  -8   8   9        138.57        123.82        10.92 o                         
  -7   8   9        711.13        690.01        30.90 o                         
  -6   8   9        224.83        217.36        11.85 o                         
  -5   8   9         92.69        103.57        10.79 o                         
  -4   8   9        115.52        104.57        10.49 o                         
  -3   8   9         65.55         61.84         8.85 o                         
  -2   8   9        156.78        155.73        11.81 o                         
  -1   8   9        900.83        934.68        42.02 o                         
   0   8   9         28.49         29.89         7.14 o                         
   1   8   9          5.36         14.69         5.92 o                         
   2   8   9        192.83        191.54         9.31 o                         
   3   8   9        581.24        581.91        24.92 o                         
   4   8   9          0.03          5.96         6.92 o                         
   5   8   9         11.53         14.02         6.96 o                         
   6   8   9         31.46         40.84         9.88 o                         
   7   8   9         21.38          4.90        20.39 o                         
   8   8   9        213.57        235.17        17.60 o                         
  -7   9   9         20.83          0.34         8.77 o                         
  -6   9   9        155.65        161.19        14.00 o                         
  -5   9   9        454.50        462.98        22.83 o                         
  -4   9   9        113.83         74.66        24.24 o                         
  -3   9   9        199.58        189.05        13.73 o                         
  -2   9   9        106.47        119.98        11.64 o                         
  -1   9   9         49.65         61.15         9.06 o                         
   0   9   9          0.80         -4.23         6.74 o                         
   1   9   9         26.87          9.91        10.21 o                         
   2   9   9         26.25         16.32         6.50 o                         
   3   9   9        157.50        154.50        10.51 o                         
   4   9   9        140.41        148.28        10.72 o                         
   5   9   9          5.14         -2.85         9.19 o                         
   6   9   9         30.22         12.51         9.74 o                         
  -4  10   9         24.50          9.81        13.17 o                         
  -3  10   9         80.12         61.92        14.91 o                         
  -2  10   9         33.89         36.11         9.93 o                         
  -1  10   9         35.08         36.51        10.69 o                         
   0  10   9         40.42         21.28         8.69 o                         
   1  10   9         20.13         23.90         9.53 o                         
   2  10   9          3.85         15.90         9.12 o                         
   3  10   9          2.04        -10.51        11.64 o                         
 -14   0  10        109.33         99.44        17.83 o                         
 -13   0  10        315.65        364.03        29.73 o                         
 -12   0  10        288.51        276.70        23.96 o                         
 -11   0  10        627.98        607.68        38.62 o                         
 -10   0  10       1509.78       1484.12        74.71 o                         
  -9   0  10        291.92        275.07        23.46 o                         
  -8   0  10          6.35          3.40         5.98 o                         
  -7   0  10       1349.14       1348.05        36.47 o                         
  -6   0  10        845.77        831.05        29.63 o                         
  -5   0  10       1008.21       1071.71        36.20 o                         
  -4   0  10        212.17        172.11         9.69 o                         
  -3   0  10       5783.77       5701.91       167.32 o                         
  -2   0  10       7217.79       7083.59       206.39 o                         
  -1   0  10       1152.99       1229.94        39.56 o                         
   0   0  10      11171.14      11071.70       319.91 o                         
   1   0  10       5468.07       5574.66       163.60 o                         
   2   0  10       3263.80       3029.69        91.45 o                         
   3   0  10       8701.16       8968.32       261.08 o                         
   4   0  10       1416.84       1450.94        68.45 o                         
   5   0  10          0.09         -0.30         6.96 o                         
   6   0  10          0.24         -1.08         7.23 o                         
   7   0  10       1024.04        916.79        49.03 o                         
   8   0  10         48.65         75.23        12.45 o                         
   9   0  10        993.10        971.05        52.78 o                         
  10   0  10        468.67        458.06        31.40 o                         
  11   0  10        103.07         81.09        14.94 o                         
  12   0  10         17.27         10.73        13.91 o                         
 -14   1  10         10.08         24.17        11.20 o                         
 -13   1  10          6.61         -1.96         8.81 o                         
 -12   1  10        102.41         88.85        11.33 o                         
 -11   1  10        103.04        105.64        11.15 o                         
 -10   1  10        249.40        262.29        15.27 o                         
  -9   1  10         28.08         26.06         4.77 o                         
  -8   1  10          0.29          2.03         3.89 o                         
  -7   1  10        381.76        443.89        11.96 o                         
  -6   1  10         13.94         14.94         3.18 o                         
  -5   1  10        166.68        136.40         6.07 o                         
  -4   1  10        926.00        878.56        21.33 o                         
  -3   1  10        151.41        160.95         6.46 o                         
  -2   1  10       2816.76       2581.94        55.36 o                         
  -1   1  10        895.09        999.72        23.37 o                         
   0   1  10        650.90        612.35        15.57 o                         
   1   1  10       1054.98       1065.20        24.84 o                         
   2   1  10       2010.86       1974.25        43.36 o                         
   3   1  10         53.18         40.09         4.75 o                         
   4   1  10       1442.46       1467.10        40.04 o                         
   5   1  10         59.79         60.07        10.95 o                         
   6   1  10        236.34        261.75        20.45 o                         
   7   1  10        105.20         99.58        10.50 o                         
   8   1  10          8.34         10.00         9.07 o                         
   9   1  10         85.00         86.19        21.10 o                         
  10   1  10        303.95        254.20        26.91 o                         
  11   1  10        284.18        272.63        27.87 o                         
  12   1  10         11.87          8.14         9.33 o                         
 -13   2  10         22.69         37.09        11.56 o                         
 -12   2  10         59.31         59.57         9.87 o                         
 -11   2  10         41.03         31.57         7.01 o                         
 -10   2  10         74.39         67.50         6.32 o                         
  -9   2  10        301.88        314.65        12.00 o                         
  -8   2  10       1459.03       1513.53        41.61 o                         
  -7   2  10        156.40        181.63         9.82 o                         
  -6   2  10        777.79        698.11        23.59 o                         
  -5   2  10       2093.28       2238.54        43.36 o                         
  -4   2  10        752.95        747.69        18.63 o                         
  -3   2  10        333.43        332.93        10.05 o                         
  -2   2  10        803.18        862.99        21.01 o                         
  -1   2  10       1182.22       1280.62        29.27 o                         
   0   2  10         46.50         30.67         3.55 o                         
   1   2  10        669.25        707.53        15.93 o                         
   2   2  10         31.63         21.98         3.25 o                         
   3   2  10       1018.05        964.98        23.29 o                         
   4   2  10       1474.27       1548.50        35.46 o                         
   5   2  10         78.72         88.08         8.91 o                         
   6   2  10         30.95         41.17         6.16 o                         
   7   2  10          2.25         -0.65         4.86 o                         
   8   2  10         38.81         28.67         6.37 o                         
   9   2  10         53.74         54.77        10.31 o                         
  10   2  10        353.43        341.32        15.96 o                         
  11   2  10          3.91         11.15         6.73 o                         
  12   2  10         12.08         10.19        11.14 o                         
 -13   3  10         30.00         38.91        10.10 o                         
 -12   3  10          2.26          9.62         7.35 o                         
 -11   3  10        107.88        113.04         7.82 o                         
 -10   3  10       1071.86       1066.81        40.80 o                         
  -9   3  10        768.22        795.37        29.49 o                         
  -8   3  10         28.72         35.28         5.23 o                         
  -7   3  10        504.96        530.68        18.66 o                         
  -6   3  10        181.61        182.25        10.31 o                         
  -5   3  10          4.23          6.40         4.37 o                         
  -4   3  10       1158.92       1258.33        34.66 o                         
  -3   3  10       1851.63       1554.38        34.96 o                         
  -2   3  10       1007.19       1163.75        27.10 o                         
  -1   3  10       3472.53       3210.80        62.26 o                         
   0   3  10       2405.83       2445.32        47.39 o                         
   1   3  10        318.11        313.07        13.86 o                         
   2   3  10        999.20       1009.46        24.97 o                         
   3   3  10          2.70         14.05         4.29 o                         
   4   3  10         71.96         52.89         5.98 o                         
   5   3  10        248.80        213.72        11.01 o                         
   6   3  10        660.47        640.72        21.99 o                         
   7   3  10          8.08         10.51         5.22 o                         
   8   3  10        162.11        150.58        12.44 o                         
   9   3  10         48.31         51.21         7.63 o                         
  10   3  10         28.04         30.05         9.30 o                         
  11   3  10        161.30        127.25        10.44 o                         
  12   3  10         77.77         99.63        12.51 o                         
 -13   4  10         91.34         81.34        11.80 o                         
 -12   4  10        109.19        117.30         8.61 o                         
 -11   4  10        104.03         88.33         7.70 o                         
 -10   4  10        137.95        177.11         9.69 o                         
  -9   4  10         11.26          8.66         5.11 o                         
  -8   4  10          1.70         -0.95         4.03 o                         
  -7   4  10          7.49          8.56         5.02 o                         
  -6   4  10        682.37        685.23        25.28 o                         
  -5   4  10        843.02        823.21        25.27 o                         
  -4   4  10        326.22        340.26        13.32 o                         
  -3   4  10         13.62         11.14         4.14 o                         
  -2   4  10          0.67          1.33         2.55 o                         
  -1   4  10         91.31         95.76         4.63 o                         
   0   4  10        557.84        616.96        16.79 o                         
   1   4  10       2102.10       2176.20        48.69 o                         
   2   4  10        288.22        255.70        14.28 o                         
   3   4  10        692.00        720.68        31.69 o                         
   4   4  10        612.40        616.89        20.97 o                         
   5   4  10        654.32        659.09        22.39 o                         
   6   4  10        770.23        765.30        25.32 o                         
   7   4  10         16.07         23.30         7.14 o                         
   8   4  10         13.66         20.00         6.27 o                         
   9   4  10        143.93        146.75        10.82 o                         
  10   4  10        274.50        231.15        13.04 o                         
  11   4  10         27.79         44.98        11.60 o                         
 -12   5  10        149.22        162.15        13.36 o                         
 -11   5  10         18.59          9.47         5.86 o                         
 -10   5  10         11.51         15.64         5.75 o                         
  -9   5  10         49.86         54.31         6.65 o                         
  -8   5  10        128.94        123.82         7.68 o                         
  -7   5  10         83.13         78.78         7.40 o                         
  -6   5  10        448.40        461.20        17.38 o                         
  -5   5  10        633.12        600.97        20.30 o                         
  -4   5  10          8.64         17.40         5.00 o                         
  -3   5  10         75.03         80.13         9.34 o                         
  -2   5  10         78.01         84.98         6.42 o                         
  -1   5  10         94.05        108.92         6.09 o                         
   0   5  10        744.99        809.88        35.08 o                         
   1   5  10         94.06         97.90         6.15 o                         
   2   5  10        753.96        802.80        21.65 o                         
   3   5  10         85.69         82.36         7.26 o                         
   4   5  10         55.49         73.63        13.02 o                         
   5   5  10        107.25        105.26         9.53 o                         
   6   5  10          1.27          2.40         5.45 o                         
   7   5  10         13.61         14.63         5.95 o                         
   8   5  10         33.23         42.41         7.29 o                         
   9   5  10         32.29         29.62         7.51 o                         
  10   5  10          7.18          8.15         8.59 o                         
  11   5  10         72.03         63.58        11.84 o                         
 -11   6  10        104.01        112.88        13.04 o                         
 -10   6  10          0.68          0.08         8.31 o                         
  -9   6  10        237.35        241.44        17.23 o                         
  -8   6  10         25.06         27.28         6.46 o                         
  -7   6  10         72.02         85.91         9.26 o                         
  -6   6  10       1019.91       1045.30        39.12 o                         
  -5   6  10       1963.24       2078.29        68.40 o                         
  -4   6  10        541.50        588.30        35.52 o                         
  -3   6  10         65.16         60.22         7.89 o                         
  -2   6  10         77.46         91.69         9.20 o                         
  -1   6  10         75.85         73.96         8.00 o                         
   0   6  10        503.50        410.59        36.46 o                         
   1   6  10        833.50        863.29        23.02 o                         
   2   6  10        289.46        284.09        13.16 o                         
   3   6  10         76.93         88.33         7.52 o                         
   4   6  10         75.68         88.24        20.78 o                         
   5   6  10          1.90          3.34         6.90 o                         
   6   6  10        203.13        201.48        12.30 o                         
   7   6  10        132.97        137.81        10.34 o                         
   8   6  10         84.00         84.87         9.14 o                         
   9   6  10        110.01        132.55        13.40 o                         
  10   6  10        204.59        166.17        18.91 o                         
 -10   7  10          6.26         12.91         9.72 o                         
  -9   7  10         12.69         15.53         9.25 o                         
  -8   7  10         48.84         69.45         8.19 o                         
  -7   7  10        487.41        474.77        18.54 o                         
  -6   7  10        319.66        285.36        16.33 o                         
  -5   7  10         22.64         11.20         6.97 o                         
  -4   7  10         23.45         15.40        10.08 o                         
  -3   7  10        167.84        195.98        12.88 o                         
  -2   7  10        235.98        227.23        13.98 o                         
  -1   7  10         21.85         26.41         7.11 o                         
   0   7  10        263.61        262.12        12.09 o                         
   1   7  10        166.55        172.61         8.34 o                         
   2   7  10         14.02         12.89         6.43 o                         
   3   7  10         31.51         21.93         5.29 o                         
   4   7  10         89.25         96.21         8.26 o                         
   5   7  10        153.74        141.45         9.75 o                         
   6   7  10        543.40        553.48        21.21 o                         
   7   7  10        266.39        255.16        18.90 o                         
   8   7  10          4.22         11.22         9.19 o                         
   9   7  10          3.47          1.92         9.98 o                         
  -9   8  10         33.45         31.00        12.03 o                         
  -8   8  10          1.92          5.39         8.87 o                         
  -7   8  10         76.64         87.92        14.56 o                         
  -6   8  10         71.07         32.20         8.23 o                         
  -5   8  10        155.26        161.60        12.86 o                         
  -4   8  10        236.50        236.69        15.42 o                         
  -3   8  10        391.74        384.80        19.63 o                         
  -2   8  10        350.29        299.27        16.97 o                         
  -1   8  10         93.27         91.76         9.94 o                         
   0   8  10          9.24          6.07         6.52 o                         
   1   8  10         35.52         36.40         6.55 o                         
   2   8  10         24.29         22.99         5.48 o                         
   3   8  10          0.00          3.49         5.20 o                         
   4   8  10          2.04         -2.44        13.18 o                         
   5   8  10         33.26         26.17         7.17 o                         
   6   8  10        117.56        123.45        19.71 o                         
   7   8  10        152.50        161.05        17.98 o                         
  -7   9  10         46.69         52.42        10.82 o                         
  -6   9  10          6.46          9.28         8.28 o                         
  -5   9  10         65.99         75.06        18.56 o                         
  -4   9  10          9.98         13.72         8.36 o                         
  -3   9  10         51.13         55.10         9.32 o                         
  -2   9  10        255.85        260.96        16.34 o                         
  -1   9  10        485.24        437.19        29.81 o                         
   0   9  10        391.19        398.18        20.69 o                         
   1   9  10        160.49        170.49        13.79 o                         
   2   9  10          3.55          5.52         8.34 o                         
   3   9  10         51.47         43.21         8.82 o                         
   4   9  10         62.26         66.31         8.60 o                         
   5   9  10         42.48         35.83        10.70 o                         
  -3  10  10         72.48         68.24        10.67 o                         
  -2  10  10         17.75         14.56         9.38 o                         
  -1  10  10          0.01         24.06        12.42 o                         
   0  10  10          0.52         -8.70         7.80 o                         
   1  10  10         65.98         77.48        16.92 o                         
   2  10  10         64.67         65.35        26.85 o                         
 -14   1  11         16.41         15.64        25.10 o                         
 -13   1  11        312.53        293.69        18.58 o                         
 -12   1  11        217.50        217.94        15.52 o                         
 -11   1  11        115.66        138.34        15.14 o                         
 -10   1  11          0.98          7.86        13.22 o                         
  -9   1  11         36.94         35.49         4.99 o                         
  -8   1  11         68.26         58.35         5.76 o                         
  -7   1  11       1069.78       1078.59        31.35 o                         
  -6   1  11       1272.21       1311.70        30.84 o                         
  -5   1  11        449.44        494.82        15.65 o                         
  -4   1  11       1389.63       1367.52        31.38 o                         
  -3   1  11         71.47         43.95         3.90 o                         
  -2   1  11         38.51         24.03         3.35 o                         
  -1   1  11       2273.96       2282.65        49.46 o                         
   0   1  11       7731.80       7282.05       150.20 o                         
   1   1  11         15.12          6.75         2.93 o                         
   2   1  11        352.54        303.31         9.57 o                         
   3   1  11        661.01        747.05        21.63 o                         
   4   1  11          3.95          4.07         4.57 o                         
   5   1  11       1543.12       1624.77        54.44 o                         
   6   1  11        551.20        532.66        29.44 o                         
   7   1  11        158.04        123.27        15.61 o                         
   8   1  11        561.52        531.66        24.33 o                         
   9   1  11       1049.03       1007.03        39.09 o                         
  10   1  11         65.71         64.06         9.64 o                         
  11   1  11         82.25         63.71        10.29 o                         
  12   1  11          8.33        -13.94        10.48 o                         
 -13   2  11         32.30         31.21        13.73 o                         
 -12   2  11         27.87         33.44         9.70 o                         
 -11   2  11        269.40        269.35        13.76 o                         
 -10   2  11       1486.20       1584.16        44.18 o                         
  -9   2  11        237.64        219.39         9.93 o                         
  -8   2  11         90.95         98.46         6.70 o                         
  -7   2  11         17.96         19.44         5.32 o                         
  -6   2  11        701.92        715.85        22.51 o                         
  -5   2  11        595.02        584.01        18.36 o                         
  -4   2  11        326.65        304.19         9.64 o                         
  -3   2  11        844.00        940.16        22.61 o                         
  -2   2  11        101.05        121.68         5.65 o                         
  -1   2  11       4079.96       4013.79        84.51 o                         
   0   2  11       1389.23       1410.17        32.11 o                         
   1   2  11       2388.20       2449.38        53.11 o                         
   2   2  11       1697.39       1725.98        34.68 o                         
   3   2  11       1724.46       1698.15        38.38 o                         
   4   2  11        153.08        179.64         9.57 o                         
   5   2  11        315.68        292.88        12.87 o                         
   6   2  11          2.75         -3.40         5.61 o                         
   7   2  11        626.48        621.51        28.22 o                         
   8   2  11         25.93         18.68         6.03 o                         
   9   2  11         45.04         51.13         7.23 o                         
  10   2  11        521.62        521.39        33.92 o                         
  11   2  11        690.10        603.91        28.07 o                         
  12   2  11        103.58         86.16        12.27 o                         
 -13   3  11         38.03         60.17        10.79 o                         
 -12   3  11          6.12          4.23         9.84 o                         
 -11   3  11        214.10        228.02        14.00 o                         
 -10   3  11         35.05         33.29         5.82 o                         
  -9   3  11        115.31        123.97         8.79 o                         
  -8   3  11         16.83         21.17         7.17 o                         
  -7   3  11         34.08         22.35         5.44 o                         
  -6   3  11        108.69         98.42         7.61 o                         
  -5   3  11         93.54        104.12         7.37 o                         
  -4   3  11         51.79         55.83         5.61 o                         
  -3   3  11        244.85        249.24         8.38 o                         
  -2   3  11         80.74         81.99         5.45 o                         
  -1   3  11         78.50        109.06         4.85 o                         
   0   3  11        815.73        926.91        20.09 o                         
   1   3  11        824.75        759.32        20.23 o                         
   2   3  11       1471.65       1587.30        42.58 o                         
   3   3  11        231.48        239.19        10.92 o                         
   4   3  11       1245.37       1339.74        37.78 o                         
   5   3  11        546.02        558.50        19.76 o                         
   6   3  11          2.87          2.66         5.00 o                         
   7   3  11        728.12        714.31        24.30 o                         
   8   3  11         12.12         21.07         6.00 o                         
   9   3  11          0.26          4.64         7.35 o                         
  10   3  11         59.75         74.52        10.24 o                         
  11   3  11          2.09          9.87         7.63 o                         
 -13   4  11          3.75         -3.52         7.39 o                         
 -12   4  11         26.19         42.85        10.68 o                         
 -11   4  11        170.92        196.36        10.21 o                         
 -10   4  11        272.65        270.92        11.99 o                         
  -9   4  11        185.80        195.75        10.98 o                         
  -8   4  11       1360.42       1327.31        46.95 o                         
  -7   4  11        180.35        185.60        13.79 o                         
  -6   4  11         72.31         71.19         6.98 o                         
  -5   4  11        730.04        735.31        23.21 o                         
  -4   4  11         53.49         61.19         6.12 o                         
  -3   4  11       1221.45       1209.56        33.73 o                         
  -2   4  11         50.55         63.88         5.18 o                         
  -1   4  11         39.32         47.60         3.71 o                         
   0   4  11         51.08         50.18         3.81 o                         
   1   4  11         94.86         98.90         6.01 o                         
   2   4  11         92.01         92.48         7.13 o                         
   3   4  11        882.35        858.68        28.90 o                         
   4   4  11       3185.93       3187.78        87.50 o                         
   5   4  11       1021.25       1013.60        30.99 o                         
   6   4  11         13.63         23.40         8.67 o                         
   7   4  11        249.81        236.93        15.41 o                         
   8   4  11         26.87         19.45         6.37 o                         
   9   4  11          6.30          9.15         6.90 o                         
  10   4  11         51.30         43.49         9.97 o                         
  11   4  11          4.38         18.52         9.97 o                         
 -12   5  11        194.77        197.39        13.74 o                         
 -11   5  11         30.72         34.33         6.64 o                         
 -10   5  11        154.67        162.08        12.01 o                         
  -9   5  11        417.24        417.51        14.97 o                         
  -8   5  11         14.65         11.60         4.84 o                         
  -7   5  11        158.75        176.95        10.29 o                         
  -6   5  11          0.36          6.50         6.09 o                         
  -5   5  11          0.92         -2.16         4.20 o                         
  -4   5  11        442.64        433.55        16.13 o                         
  -3   5  11         18.05         17.99         4.93 o                         
  -2   5  11        299.12        298.88        15.02 o                         
  -1   5  11       1463.09       1502.95        35.13 o                         
   0   5  11       1113.02       1159.98        28.48 o                         
   1   5  11        192.53        220.10         9.19 o                         
   2   5  11         35.93         40.94         5.03 o                         
   3   5  11        290.78        303.91        13.44 o                         
   4   5  11        984.77       1018.99        31.19 o                         
   5   5  11        251.95        247.43        12.51 o                         
   6   5  11        180.48        201.91        18.38 o                         
   7   5  11         54.10         53.70         7.46 o                         
   8   5  11        273.27        305.44        14.67 o                         
   9   5  11         76.01         67.36        12.54 o                         
  10   5  11         98.49        110.67        19.68 o                         
 -11   6  11         73.84        109.65        12.71 o                         
 -10   6  11          0.14         -5.01         5.84 o                         
  -9   6  11          5.41          0.10         4.95 o                         
  -8   6  11        112.36        119.89         7.94 o                         
  -7   6  11         23.55         35.93         6.57 o                         
  -6   6  11          2.77         11.07         5.16 o                         
  -5   6  11         64.05         69.04         8.90 o                         
  -4   6  11        598.58        578.43        24.90 o                         
  -3   6  11       1476.99       1486.62        51.15 o                         
  -2   6  11        393.02        410.60        27.88 o                         
  -1   6  11         19.37         14.05         4.71 o                         
   0   6  11         20.10          7.09         4.06 o                         
   1   6  11         10.82          4.08         4.64 o                         
   2   6  11         88.29         92.76         6.67 o                         
   3   6  11         90.08         93.43         6.88 o                         
   4   6  11         29.22         29.65         6.27 o                         
   5   6  11         33.42         30.40         8.71 o                         
   6   6  11         88.01         84.14         8.35 o                         
   7   6  11         47.77         45.83         7.54 o                         
   8   6  11        262.23        248.76        14.11 o                         
   9   6  11          4.18          0.91        13.33 o                         
 -10   7  11          3.17         12.84         9.71 o                         
  -9   7  11         56.38         47.76         7.56 o                         
  -8   7  11        446.64        484.64        19.38 o                         
  -7   7  11         32.62         25.83         8.25 o                         
  -6   7  11         75.34         73.79         9.38 o                         
  -5   7  11         19.52         18.19         6.95 o                         
  -4   7  11        806.66        761.56        31.14 o                         
  -3   7  11          0.47          3.74         8.45 o                         
  -2   7  11         57.42         58.06         8.63 o                         
  -1   7  11        107.79        115.64        19.25 o                         
   0   7  11         12.44         19.09         5.70 o                         
   1   7  11         49.40         52.04         5.70 o                         
   2   7  11        174.12        169.16         8.61 o                         
   3   7  11         14.95         18.40         5.33 o                         
   4   7  11          0.02         -3.11         6.54 o                         
   5   7  11       1111.43       1170.09        36.03 o                         
   6   7  11        895.54        913.69        30.13 o                         
   7   7  11        169.37        167.92        11.39 o                         
   8   7  11          3.41          8.05        22.06 o                         
  -9   8  11        159.46        179.66        16.77 o                         
  -8   8  11          0.17          2.65         7.84 o                         
  -7   8  11         20.84          0.84         6.76 o                         
  -6   8  11         39.30         34.92         8.70 o                         
  -5   8  11         16.21        -11.00        10.09 o                         
  -4   8  11        307.57        310.77        17.86 o                         
  -3   8  11        367.66        380.57        19.73 o                         
  -2   8  11        500.71        511.10        23.81 o                         
  -1   8  11         17.53          6.08         6.93 o                         
   0   8  11          2.41         -5.57         6.07 o                         
   1   8  11         31.84         37.81         8.55 o                         
   2   8  11        199.89        187.11        11.01 o                         
   3   8  11        522.51        602.76        22.38 o                         
   4   8  11        406.07        371.48        15.06 o                         
   5   8  11        540.72        558.05        27.31 o                         
   6   8  11        337.82        331.15        19.72 o                         
   7   8  11         38.47         21.42         9.62 o                         
  -6   9  11        101.50        121.62        12.41 o                         
  -5   9  11         25.54         25.80         9.29 o                         
  -4   9  11          8.29         -6.48         8.63 o                         
  -3   9  11         31.49         30.35        18.05 o                         
  -2   9  11        134.98        131.65        12.08 o                         
  -1   9  11         90.58         71.65        10.88 o                         
   0   9  11         11.56         20.90         8.53 o                         
   1   9  11         12.42         15.69        12.89 o                         
   2   9  11         81.97         72.52        19.10 o                         
   3   9  11          8.88          3.74        10.27 o                         
   4   9  11          6.55         12.30         8.73 o                         
   5   9  11         17.08         23.29         9.68 o                         
  -3  10  11         13.36         30.00        10.65 o                         
  -2  10  11         10.41         13.91        12.56 o                         
  -1  10  11          0.63         -6.99         8.41 o                         
   0  10  11         34.14         30.52        10.58 o                         
   1  10  11         57.24         58.16        11.60 o                         
 -13   0  12         10.16         19.21        14.44 o                         
 -12   0  12         15.40         21.87        12.09 o                         
 -11   0  12        270.88        301.04        25.51 o                         
 -10   0  12         70.35         73.21        13.97 o                         
  -9   0  12          0.37          1.86         9.84 o                         
  -8   0  12       2136.09       2176.82        69.85 o                         
  -7   0  12       7978.63       8085.31       237.51 o                         
  -6   0  12         72.70         65.91         7.42 o                         
  -5   0  12       3310.42       3174.11        96.65 o                         
  -4   0  12        561.03        543.75        26.08 o                         
  -3   0  12       5720.47       5453.19       208.31 o                         
  -2   0  12       2600.51       2522.09        76.99 o                         
  -1   0  12       7959.82       7418.08       216.45 o                         
   0   0  12        636.20        738.66        26.15 o                         
   1   0  12         17.11         14.95         4.35 o                         
   2   0  12      17194.47      17668.65       508.89 o                         
   3   0  12       4744.70       5152.36       152.98 o                         
   4   0  12       1570.73       1650.23        53.54 o                         
   5   0  12        990.59       1000.42        52.00 o                         
   6   0  12        581.78        607.29        36.47 o                         
   7   0  12         55.26         55.53        11.31 o                         
   8   0  12        101.24         75.43        13.20 o                         
   9   0  12         47.00         81.91        14.41 o                         
  10   0  12        754.20        755.61        45.43 o                         
  11   0  12        150.54        188.47        20.18 o                         
  12   0  12          0.77          0.53        12.58 o                         
 -13   1  12         24.65         42.06        10.37 o                         
 -12   1  12          1.75          8.64         8.62 o                         
 -11   1  12        117.65        101.48        14.53 o                         
 -10   1  12         76.75         79.47        10.33 o                         
  -9   1  12          4.40          2.78         4.96 o                         
  -8   1  12        771.53        661.28        49.65 o                         
  -7   1  12       1823.49       1919.43        64.70 o                         
  -6   1  12        521.03        558.88        17.55 o                         
  -5   1  12         30.87         25.91         3.66 o                         
  -4   1  12        446.80        502.29        15.82 o                         
  -3   1  12         39.04         34.34         4.44 o                         
  -2   1  12        372.19        361.57        10.81 o                         
  -1   1  12        578.24        666.44        17.05 o                         
   0   1  12        216.04        190.25         7.24 o                         
   1   1  12        353.88        281.96        10.56 o                         
   2   1  12         60.18         63.00         4.48 o                         
   3   1  12         40.24         40.86         4.02 o                         
   4   1  12        658.15        697.86        21.30 o                         
   5   1  12        593.79        602.06        23.26 o                         
   6   1  12         44.89         39.18         9.66 o                         
   7   1  12         11.11          1.61        11.81 o                         
   8   1  12          9.31          7.27         6.60 o                         
   9   1  12          3.78          1.04         8.77 o                         
  10   1  12        509.58        486.06        24.19 o                         
  11   1  12         24.63         17.38         9.19 o                         
  12   1  12          2.13          4.04        11.24 o                         
 -13   2  12         60.92         42.98        10.09 o                         
 -12   2  12          3.79          1.87         8.16 o                         
 -11   2  12        181.65        189.63        14.59 o                         
 -10   2  12        205.78        223.27        14.53 o                         
  -9   2  12          1.50         13.23         4.83 o                         
  -8   2  12          1.13         -0.06         6.21 o                         
  -7   2  12         17.25         11.85         4.86 o                         
  -6   2  12          0.31          4.83         4.97 o                         
  -5   2  12        619.73        637.51        20.49 o                         
  -4   2  12          5.21          1.61         3.02 o                         
  -3   2  12       2037.40       2193.95        48.12 o                         
  -2   2  12        340.55        325.86        11.70 o                         
  -1   2  12       1333.19       1407.18        32.21 o                         
   0   2  12          1.42          8.07         3.03 o                         
   1   2  12          8.76         13.24         5.13 o                         
   2   2  12          0.45          4.21         3.06 o                         
   3   2  12        531.34        553.16        13.70 o                         
   4   2  12        180.45        137.49         8.80 o                         
   5   2  12       2082.87       2199.76        68.35 o                         
   6   2  12          1.37          2.48         5.07 o                         
   7   2  12        313.21        298.79        14.01 o                         
   8   2  12        100.20         86.44         8.51 o                         
   9   2  12         11.34         15.14         6.54 o                         
  10   2  12          0.24         14.64        13.14 o                         
  11   2  12         19.66         35.86        10.33 o                         
 -13   3  12        111.25        105.71        35.32 o                         
 -12   3  12         15.97          2.05         8.83 o                         
 -11   3  12          2.43          2.59         7.41 o                         
 -10   3  12          6.21          6.72         7.59 o                         
  -9   3  12        163.20        164.28         8.69 o                         
  -8   3  12        250.80        235.31        14.02 o                         
  -7   3  12        119.03        132.74         9.05 o                         
  -6   3  12       1470.98       1448.82        40.21 o                         
  -5   3  12       2277.54       2428.44        62.77 o                         
  -4   3  12       2446.32       2558.05        65.37 o                         
  -3   3  12        308.11        258.02         8.77 o                         
  -2   3  12        275.85        229.26         8.28 o                         
  -1   3  12          3.71          8.51         4.41 o                         
   0   3  12       2517.15       2431.29        47.48 o                         
   1   3  12        260.92        248.92         7.79 o                         
   2   3  12        361.12        399.36        14.73 o                         
   3   3  12        602.81        618.98        17.68 o                         
   4   3  12        991.42       1134.63        33.25 o                         
   5   3  12        483.25        441.22        17.14 o                         
   6   3  12        219.05        192.48        12.84 o                         
   7   3  12       1043.12       1058.45        34.44 o                         
   8   3  12        118.95        116.70        16.70 o                         
   9   3  12        719.48        751.90        26.35 o                         
  10   3  12        297.98        303.70        19.50 o                         
  11   3  12         13.52         22.03         8.62 o                         
 -12   4  12          1.74         31.13        10.02 o                         
 -11   4  12         16.13         21.47         6.18 o                         
 -10   4  12         49.14         60.66         6.93 o                         
  -9   4  12         11.83         11.80         5.21 o                         
  -8   4  12          8.30         13.30         7.19 o                         
  -7   4  12        108.69         96.35         8.05 o                         
  -6   4  12         11.20         13.63         5.12 o                         
  -5   4  12        129.70        133.74         8.45 o                         
  -4   4  12        699.90        710.91        27.53 o                         
  -3   4  12        720.59        766.65        23.48 o                         
  -2   4  12       1051.50       1035.76        25.14 o                         
  -1   4  12        969.30        998.70        21.72 o                         
   0   4  12        979.82        884.34        25.82 o                         
   1   4  12        478.79        536.64        18.01 o                         
   2   4  12          4.81         -4.26         4.71 o                         
   3   4  12        167.12        152.87         7.98 o                         
   4   4  12        463.89        476.81        29.20 o                         
   5   4  12        205.23        209.36        11.20 o                         
   6   4  12        265.20        260.00        13.01 o                         
   7   4  12        215.55        230.81        12.21 o                         
   8   4  12         35.35         31.35         7.04 o                         
   9   4  12          4.12          5.62         6.51 o                         
  10   4  12         26.75          7.60         6.77 o                         
  11   4  12          4.49         17.35        10.01 o                         
 -12   5  12         24.12         46.07         7.43 o                         
 -11   5  12         40.41         31.66         6.81 o                         
 -10   5  12         77.77         85.79        12.83 o                         
  -9   5  12         16.88         14.59         6.96 o                         
  -8   5  12         42.96         40.62         6.46 o                         
  -7   5  12        152.81        148.47        10.00 o                         
  -6   5  12       1148.48       1154.15        34.16 o                         
  -5   5  12       1390.78       1412.33        39.73 o                         
  -4   5  12        128.77        124.72        17.44 o                         
  -3   5  12         29.76         39.14         6.48 o                         
  -2   5  12         51.37         58.53         6.45 o                         
  -1   5  12        584.07        590.25        16.57 o                         
   0   5  12          9.98         11.98         4.85 o                         
   1   5  12         35.92         45.31         5.02 o                         
   2   5  12         13.71         10.29         5.98 o                         
   3   5  12        899.77        916.86        24.73 o                         
   4   5  12       2497.68       2520.00        66.64 o                         
   5   5  12         38.83         44.84         9.22 o                         
   6   5  12          5.67         15.03         6.33 o                         
   7   5  12         24.91         28.13         6.88 o                         
   8   5  12          9.52         14.61         6.70 o                         
   9   5  12          3.32          4.91         7.53 o                         
  10   5  12          1.81          6.72        14.66 o                         
 -11   6  12         99.15        120.14         9.35 o                         
 -10   6  12        400.30        455.68        16.98 o                         
  -9   6  12        146.04        184.75        10.94 o                         
  -8   6  12        118.49        101.28         7.29 o                         
  -7   6  12        332.50        351.91        15.31 o                         
  -6   6  12        518.49        525.32        19.37 o                         
  -5   6  12          0.59         11.00         6.18 o                         
  -4   6  12        232.80        238.76        20.88 o                         
  -3   6  12        469.26        514.42        23.04 o                         
  -2   6  12         42.29         46.25         7.50 o                         
  -1   6  12        681.74        662.39        27.33 o                         
   0   6  12        319.77        272.24        33.97 o                         
   1   6  12         22.28         31.48         5.10 o                         
   2   6  12         13.43         13.09         4.53 o                         
   3   6  12         11.11          4.12         4.57 o                         
   4   6  12        192.53        174.65        10.54 o                         
   5   6  12          6.89         -4.19         6.69 o                         
   6   6  12        171.24        151.69        10.52 o                         
   7   6  12         73.38         71.95         8.52 o                         
   8   6  12          4.43          1.18         6.95 o                         
   9   6  12          3.94        -10.12         8.19 o                         
 -10   7  12        131.14        157.66        21.71 o                         
  -9   7  12         29.46          3.16         6.75 o                         
  -8   7  12         77.75         83.72         8.56 o                         
  -7   7  12         23.01          7.32         8.08 o                         
  -6   7  12        100.35         91.99        10.20 o                         
  -5   7  12        805.54        826.94        85.89 o                         
  -4   7  12        907.88        891.45        35.14 o                         
  -3   7  12          0.14         16.94        19.56 o                         
  -2   7  12         59.52         69.79        17.13 o                         
  -1   7  12        144.71        118.80        10.72 o                         
   0   7  12         15.22         15.28         6.91 o                         
   1   7  12        816.60        807.69        26.29 o                         
   2   7  12        159.66        154.36         8.37 o                         
   3   7  12          6.47         15.09         6.44 o                         
   4   7  12        151.11        155.49        10.33 o                         
   5   7  12        373.42        379.60        16.73 o                         
   6   7  12          2.59          1.76         6.90 o                         
   7   7  12        283.40        251.62        13.85 o                         
   8   7  12         29.26         18.19        10.08 o                         
  -8   8  12        118.24        119.42        15.72 o                         
  -7   8  12        127.26        110.43         9.67 o                         
  -6   8  12         67.40         53.10         9.43 o                         
  -5   8  12          4.30          5.76         7.62 o                         
  -4   8  12         24.46         18.84         9.54 o                         
  -3   8  12          4.04          8.98         7.56 o                         
  -2   8  12          4.49          0.70         8.32 o                         
  -1   8  12         13.39         11.62         7.25 o                         
   0   8  12         20.32         24.56         7.70 o                         
   1   8  12         29.79         28.32         8.75 o                         
   2   8  12          1.47          3.15        14.18 o                         
   3   8  12         56.97         50.69         6.56 o                         
   4   8  12         10.27         17.23         6.14 o                         
   5   8  12          1.08          4.79         6.10 o                         
   6   8  12          0.03         16.19         8.12 o                         
  -6   9  12        155.97        147.10        30.83 o                         
  -5   9  12         72.90         63.93        10.51 o                         
  -4   9  12         24.03         18.21        20.97 o                         
  -3   9  12         12.00         17.25        16.52 o                         
  -2   9  12          0.14         16.52         8.26 o                         
  -1   9  12          3.30          7.14         8.03 o                         
   0   9  12        139.58        154.43        13.25 o                         
   1   9  12        231.60        227.89        16.15 o                         
   2   9  12        524.11        546.92        26.13 o                         
   3   9  12        257.37        282.44        14.53 o                         
   4   9  12         38.59         22.75         7.98 o                         
 -13   1  13         12.28         25.44        22.60 o                         
 -12   1  13        253.38        245.83        16.90 o                         
 -11   1  13        469.72        484.47        24.28 o                         
 -10   1  13         39.00         39.84         8.70 o                         
  -9   1  13         10.48         11.77         5.79 o                         
  -8   1  13        316.71        282.00        22.06 o                         
  -7   1  13        544.59        492.36        38.09 o                         
  -6   1  13        270.22        286.92         9.95 o                         
  -5   1  13       2069.43       2142.48        47.59 o                         
  -4   1  13       1482.93       1455.42        33.46 o                         
  -3   1  13        876.73        894.59        22.01 o                         
  -2   1  13       1719.13       1618.01        36.46 o                         
  -1   1  13       1642.62       1682.89        37.77 o                         
   0   1  13        334.87        382.62        11.42 o                         
   1   1  13       3337.07       3249.79        69.56 o                         
   2   1  13       1707.13       1807.43        45.21 o                         
   3   1  13        481.72        440.55        12.98 o                         
   4   1  13        653.71        713.23        18.94 o                         
   5   1  13        767.27        770.07        30.36 o                         
   6   1  13        672.28        749.72        39.93 o                         
   7   1  13          3.15          0.03         5.80 o                         
   8   1  13         22.84         16.69        15.73 o                         
   9   1  13         29.58          7.15        11.17 o                         
  10   1  13        364.79        337.02        24.25 o                         
  11   1  13        341.49        338.59        29.49 o                         
 -13   2  13         39.28         33.88        11.27 o                         
 -12   2  13         25.36         27.02         9.41 o                         
 -11   2  13         14.78         25.61         8.75 o                         
 -10   2  13         15.36         24.03         6.28 o                         
  -9   2  13        137.29        139.57         8.29 o                         
  -8   2  13         11.27          9.95         7.47 o                         
  -7   2  13         43.61         50.64         6.49 o                         
  -6   2  13        415.41        419.47        15.68 o                         
  -5   2  13        449.00        443.22        16.07 o                         
  -4   2  13         84.12         80.99         5.00 o                         
  -3   2  13        364.95        397.58        11.81 o                         
  -2   2  13          7.09         20.14         3.87 o                         
  -1   2  13        104.37        117.32         6.74 o                         
   0   2  13        158.90        138.15         6.40 o                         
   1   2  13         28.04         33.11         3.81 o                         
   2   2  13        904.57        972.99        23.76 o                         
   3   2  13        110.22        105.37         7.40 o                         
   4   2  13        481.27        429.89        19.88 o                         
   5   2  13         24.30         34.90         6.31 o                         
   6   2  13       1113.94       1108.16        36.36 o                         
   7   2  13        649.40        669.38        23.58 o                         
   8   2  13        299.04        287.43        20.97 o                         
   9   2  13        492.28        484.01        23.81 o                         
  10   2  13         12.49         13.44         8.35 o                         
  11   2  13          1.76         -6.74         8.00 o                         
 -13   3  13          0.12         -1.01        16.24 o                         
 -12   3  13         44.33         57.86        10.71 o                         
 -11   3  13         13.00         20.78         7.91 o                         
 -10   3  13        231.27        220.38        12.25 o                         
  -9   3  13          4.16         -1.63         4.43 o                         
  -8   3  13         26.59         30.89         5.87 o                         
  -7   3  13        158.72        166.19        15.78 o                         
  -6   3  13         48.93         58.03         6.37 o                         
  -5   3  13       1171.40       1168.43        43.06 o                         
  -4   3  13        120.08        130.70         7.95 o                         
  -3   3  13        117.14        120.38         6.67 o                         
  -2   3  13         19.58         16.40         3.48 o                         
  -1   3  13       1098.12       1169.68        27.81 o                         
   0   3  13        745.19        786.59        19.98 o                         
   1   3  13         24.62         14.93         3.15 o                         
   2   3  13        585.29        508.06        17.56 o                         
   3   3  13        510.70        570.35        16.86 o                         
   4   3  13        335.63        352.16        17.95 o                         
   5   3  13         51.08         36.80         6.10 o                         
   6   3  13        261.86        227.49        18.05 o                         
   7   3  13        158.07        164.12        11.71 o                         
   8   3  13         49.97         77.84         7.98 o                         
   9   3  13         99.49         99.08         9.32 o                         
  10   3  13        117.32        107.18        19.14 o                         
  11   3  13         70.51         67.56         9.46 o                         
 -12   4  13        117.09        124.21        13.25 o                         
 -11   4  13          9.64         11.54         6.01 o                         
 -10   4  13        102.35         98.65         7.91 o                         
  -9   4  13         18.28         22.88         5.49 o                         
  -8   4  13        214.05        225.65        16.71 o                         
  -7   4  13         35.87         34.89         6.08 o                         
  -6   4  13         29.32         21.19         6.11 o                         
  -5   4  13        137.47        136.02         9.08 o                         
  -4   4  13        158.53        137.94         8.49 o                         
  -3   4  13         40.77         69.99         9.47 o                         
  -2   4  13       1156.20       1120.53        27.04 o                         
  -1   4  13       1577.54       1567.45        32.18 o                         
   0   4  13        817.50        886.36        22.80 o                         
   1   4  13         45.02         42.27         4.76 o                         
   2   4  13        200.86        204.24         8.89 o                         
   3   4  13         73.36         63.35         5.79 o                         
   4   4  13         35.70         31.01         7.64 o                         
   5   4  13         45.26         69.08         7.08 o                         
   6   4  13         50.71         70.25         7.49 o                         
   7   4  13       1132.36       1137.92        59.04 o                         
   8   4  13        684.91        643.82        37.19 o                         
   9   4  13        132.24        145.97        13.93 o                         
  10   4  13         13.44         41.96         8.67 o                         
 -12   5  13         15.41         20.29         7.26 o                         
 -11   5  13        322.89        329.66        14.07 o                         
 -10   5  13        333.34        339.19        13.96 o                         
  -9   5  13        318.09        292.16        17.90 o                         
  -8   5  13          8.26         14.46         5.70 o                         
  -7   5  13        272.57        257.31        23.42 o                         
  -6   5  13        478.97        472.58        21.95 o                         
  -5   5  13         50.89         61.07         6.46 o                         
  -4   5  13        806.14        885.73        27.16 o                         
  -3   5  13        201.32        181.73         9.57 o                         
  -2   5  13        196.48        204.82        11.74 o                         
  -1   5  13          0.07          2.33         4.44 o                         
   0   5  13          0.15         11.52         4.04 o                         
   1   5  13         11.82          4.95         4.69 o                         
   2   5  13          6.60         18.19         4.39 o                         
   3   5  13       1237.47       1228.82        31.19 o                         
   4   5  13        609.24        640.03        22.25 o                         
   5   5  13        224.16        231.72        12.07 o                         
   6   5  13        550.01        580.59        21.44 o                         
   7   5  13         16.67         15.23        11.18 o                         
   8   5  13         24.95         44.80         7.43 o                         
   9   5  13        108.01        112.43         9.97 o                         
  10   5  13        105.76        133.88        14.25 o                         
 -11   6  13          7.70        -13.87         9.26 o                         
 -10   6  13         84.82         83.18         8.05 o                         
  -9   6  13        135.82        122.59         9.01 o                         
  -8   6  13        584.52        614.25        22.30 o                         
  -7   6  13         65.05         74.31         8.33 o                         
  -6   6  13          0.33          7.01         6.62 o                         
  -5   6  13        345.55        346.00        14.66 o                         
  -4   6  13        143.85        133.77         8.85 o                         
  -3   6  13          5.72          5.26        12.10 o                         
  -2   6  13         20.73         22.05         8.07 o                         
  -1   6  13          0.55          7.56         6.68 o                         
   0   6  13        222.91        241.72        11.75 o                         
   1   6  13         59.93         63.13         5.80 o                         
   2   6  13        171.72        152.62         8.29 o                         
   3   6  13         34.89         31.80         5.38 o                         
   4   6  13        114.37        102.06         7.35 o                         
   5   6  13          0.08         -2.16         5.47 o                         
   6   6  13         61.25         57.49         7.61 o                         
   7   6  13        169.85        170.64        11.42 o                         
   8   6  13          0.05         -0.02         7.96 o                         
   9   6  13         77.32         93.70        12.39 o                         
 -10   7  13         78.48         84.43        10.35 o                         
  -9   7  13          1.98          5.22         6.47 o                         
  -8   7  13          5.57         23.69         8.26 o                         
  -7   7  13         36.94         33.89         8.53 o                         
  -6   7  13        208.39        221.59        14.70 o                         
  -5   7  13          7.19          5.34         7.12 o                         
  -4   7  13          2.32          2.67         7.06 o                         
  -3   7  13        237.75        245.45        15.20 o                         
  -2   7  13        111.83         91.94        14.10 o                         
  -1   7  13         31.65         43.22         8.19 o                         
   0   7  13        225.23        216.78        14.34 o                         
   1   7  13        115.86        117.92         8.94 o                         
   2   7  13        463.45        475.97        15.90 o                         
   3   7  13         28.33         38.08         6.15 o                         
   4   7  13        168.25        190.41         9.99 o                         
   5   7  13        110.00         84.22        11.20 o                         
   6   7  13          0.98         -6.40         5.96 o                         
   7   7  13         58.93         66.15        14.95 o                         
   8   7  13          0.04         -1.77        12.06 o                         
  -8   8  13         89.96         90.37         9.28 o                         
  -7   8  13        194.82        228.31        15.95 o                         
  -6   8  13        154.21        155.01        13.44 o                         
  -5   8  13        134.44        127.90        12.04 o                         
  -4   8  13          6.14          9.14         7.50 o                         
  -3   8  13        220.14        208.51        14.41 o                         
  -2   8  13        240.09        240.51        15.48 o                         
  -1   8  13        376.53        439.59        22.09 o                         
   0   8  13        312.27        318.93        20.45 o                         
   1   8  13        506.62        524.17        24.81 o                         
   2   8  13        113.37        123.54         9.44 o                         
   3   8  13         91.24         99.45         9.14 o                         
   4   8  13         11.29         25.61         7.81 o                         
   5   8  13        208.46        226.26        11.46 o                         
   6   8  13        360.28        369.25        17.52 o                         
  -6   9  13         24.99         11.00        23.77 o                         
  -5   9  13          0.29         -1.60        13.19 o                         
  -4   9  13          2.92         -0.65         8.58 o                         
  -3   9  13         82.91         88.20        10.76 o                         
  -2   9  13          2.63         11.26         8.03 o                         
  -1   9  13          0.02         -7.91         8.41 o                         
   0   9  13         11.70          6.97         8.08 o                         
   1   9  13          2.62          3.45         8.07 o                         
   2   9  13        100.77        103.96        11.74 o                         
   3   9  13         15.36         12.23        11.16 o                         
   4   9  13         47.21         36.96         8.51 o                         
 -13   0  14         53.90         72.13        16.22 o                         
 -12   0  14        264.92        306.94        26.32 o                         
 -11   0  14         56.77         76.37        14.47 o                         
 -10   0  14          1.32         -7.37         9.78 o                         
  -9   0  14        546.54        473.01        32.80 o                         
  -8   0  14       6110.41       5921.85       253.33 o                         
  -7   0  14       5099.04       4101.24       495.37 o                         
  -6   0  14        277.72        304.75        14.83 o                         
  -5   0  14        185.10        178.45        10.88 o                         
  -4   0  14       1611.22       1591.21        51.28 o                         
  -3   0  14        828.30        810.61        28.81 o                         
  -2   0  14         66.48         82.91         7.72 o                         
  -1   0  14        407.30        432.20        17.72 o                         
   0   0  14         29.48         29.14         5.53 o                         
   1   0  14       4472.51       4333.22       129.53 o                         
   2   0  14      13651.58      13227.28       383.19 o                         
   3   0  14       4878.25       4673.15       139.90 o                         
   4   0  14       1071.29       1206.46        41.35 o                         
   5   0  14        227.48        234.75        13.08 o                         
   6   0  14         20.18         64.36        12.53 o                         
   7   0  14        893.22        977.29        53.89 o                         
   8   0  14         12.25         27.47        12.00 o                         
   9   0  14        142.94        125.12        17.13 o                         
  10   0  14        155.22        145.72        19.16 o                         
  11   0  14        240.53        245.03        24.48 o                         
 -13   1  14         75.95         98.42        18.07 o                         
 -12   1  14        137.61        161.06        14.25 o                         
 -11   1  14        132.82        126.70        12.56 o                         
 -10   1  14          0.83         13.41         7.34 o                         
  -8   1  14        344.82        292.94        49.78 o                         
  -7   1  14         63.10         48.86         6.34 o                         
  -6   1  14         86.18         75.89         6.73 o                         
  -5   1  14        441.77        435.65        13.10 o                         
  -4   1  14        713.68        675.54        17.86 o                         
  -3   1  14        160.49        158.70         6.94 o                         
  -2   1  14        300.87        276.10        10.22 o                         
  -1   1  14        131.74        142.24         6.53 o                         
   0   1  14        189.28        178.11         7.27 o                         
   1   1  14        604.15        563.67        15.48 o                         
   2   1  14       1159.97       1234.52        29.35 o                         
   3   1  14        238.33        223.60         8.53 o                         
   4   1  14        210.43        213.93        10.40 o                         
   5   1  14        317.30        344.18        14.17 o                         
   6   1  14        154.75        161.58        12.44 o                         
   8   1  14        135.22        118.43        11.49 o                         
   9   1  14          1.01         -3.57         7.00 o                         
  10   1  14          6.36          3.32        12.27 o                         
  11   1  14         13.79          9.36         9.48 o                         
 -13   2  14          5.90         18.28        12.69 o                         
 -12   2  14          2.63         48.31        18.89 o                         
 -11   2  14        103.28         71.91        10.35 o                         
 -10   2  14         47.13         44.99         7.17 o                         
  -9   2  14         46.14         27.73         7.09 o                         
  -8   2  14          5.18          2.75         5.04 o                         
  -7   2  14        128.78        126.90         8.78 o                         
  -6   2  14          0.11         17.31         5.19 o                         
  -5   2  14         92.21         69.32         7.33 o                         
  -4   2  14        202.19        246.58        11.04 o                         
  -3   2  14        257.77        246.49         8.80 o                         
  -2   2  14         47.49         48.94         4.45 o                         
  -1   2  14        554.04        576.11        15.75 o                         
   0   2  14         64.21         63.76         5.43 o                         
   1   2  14         13.51          7.65         3.45 o                         
   2   2  14         41.33         30.30         4.08 o                         
   3   2  14        103.65        147.90         8.64 o                         
   4   2  14          0.43         12.92         6.87 o                         
   5   2  14        118.76        128.78        18.74 o                         
   6   2  14         28.71         27.91         9.27 o                         
   7   2  14         70.56         49.59        16.91 o                         
   8   2  14        341.70        379.16        51.40 o                         
   9   2  14         72.27         62.06         9.62 o                         
  10   2  14          3.91          4.47        13.57 o                         
  11   2  14          0.52         15.34        19.50 o                         
 -13   3  14          1.93         11.15         9.91 o                         
 -12   3  14          0.05          8.03         9.74 o                         
 -11   3  14         46.88         53.57         7.99 o                         
 -10   3  14        672.73        766.32        25.93 o                         
  -9   3  14       1603.00       1703.62        56.16 o                         
  -8   3  14        922.84        900.07        29.03 o                         
  -7   3  14        168.23        182.34        10.32 o                         
  -6   3  14         48.49         42.97         5.92 o                         
  -5   3  14          1.62          6.45         5.30 o                         
  -4   3  14         82.58         92.41         7.13 o                         
  -3   3  14        274.59        251.88        11.21 o                         
  -2   3  14        941.79        898.45        25.71 o                         
  -1   3  14        787.12        836.56        29.18 o                         
   0   3  14       1508.63       1497.29        41.13 o                         
   1   3  14        268.50        283.43        12.00 o                         
   2   3  14          4.52          4.46         3.69 o                         
   3   3  14        285.17        274.71        10.71 o                         
   4   3  14        707.59        745.18        21.03 o                         
   5   3  14          4.37          8.53         5.89 o                         
   6   3  14         17.18         28.11         6.30 o                         
   7   3  14          0.52         -2.56         5.55 o                         
   8   3  14        186.52        186.13        11.81 o                         
   9   3  14         13.08         13.07         8.48 o                         
  10   3  14         66.22         68.47        11.04 o                         
 -12   4  14          7.25          7.77        14.36 o                         
 -11   4  14          7.64         24.82         6.47 o                         
 -10   4  14         11.66         14.13         5.68 o                         
  -9   4  14         14.60         25.74         5.52 o                         
  -8   4  14         51.68         45.64         6.75 o                         
  -7   4  14        243.04        255.21        12.68 o                         
  -6   4  14        207.44        190.40        10.98 o                         
  -5   4  14       1232.87       1316.44        37.49 o                         
  -4   4  14       1145.57       1237.16        47.01 o                         
  -3   4  14        131.78        113.90         7.75 o                         
  -2   4  14          0.47          7.33         5.17 o                         
  -1   4  14        167.55        172.69         7.44 o                         
   0   4  14        159.28        145.02         8.71 o                         
   1   4  14        713.60        760.07        20.69 o                         
   2   4  14        100.05         98.46         7.63 o                         
   3   4  14        219.93        224.49        11.33 o                         
   4   4  14          8.44          1.76         5.71 o                         
   5   4  14        450.40        457.49        17.74 o                         
   6   4  14          0.50         11.50        10.87 o                         
   7   4  14        124.69         88.79        18.80 o                         
   8   4  14        207.52        203.67        12.23 o                         
   9   4  14         67.80         46.37         8.34 o                         
  10   4  14         83.40         98.43         9.84 o                         
 -11   5  14          0.06         10.00         9.58 o                         
 -10   5  14        110.78        123.65         8.58 o                         
  -9   5  14        239.53        258.76        11.34 o                         
  -8   5  14         34.84         32.70         6.45 o                         
  -7   5  14        255.16        266.39        12.98 o                         
  -6   5  14        458.98        412.58        29.60 o                         
  -5   5  14         88.29         97.60         7.65 o                         
  -4   5  14        113.42         98.06         7.55 o                         
  -3   5  14        392.94        388.99        14.90 o                         
  -2   5  14       1107.14       1136.99        58.20 o                         
  -1   5  14        478.96        435.88        38.58 o                         
   0   5  14        471.40        387.25        29.16 o                         
   1   5  14        890.68        866.82        44.64 o                         
   2   5  14         52.69         60.44         5.70 o                         
   3   5  14        141.36        150.21         8.10 o                         
   4   5  14          3.53          7.70         5.83 o                         
   5   5  14         94.64         77.89         7.88 o                         
   6   5  14         21.00         37.50         7.21 o                         
   7   5  14         29.06         22.29         7.38 o                         
   8   5  14          6.45         -1.02         6.48 o                         
   9   5  14         74.13         57.98         9.96 o                         
 -10   6  14         58.34         38.06         7.14 o                         
  -9   6  14         83.15         66.45         7.05 o                         
  -8   6  14          8.81         11.29         6.23 o                         
  -7   6  14         99.80         95.78         8.50 o                         
  -6   6  14        208.21        211.59        11.40 o                         
  -5   6  14        418.08        404.61        16.06 o                         
  -4   6  14        144.10        144.55         9.25 o                         
  -3   6  14        110.97        115.61        10.75 o                         
  -2   6  14         43.17         29.50         7.39 o                         
  -1   6  14          8.00         13.40         6.85 o                         
   0   6  14        655.20        693.12        23.07 o                         
   1   6  14        620.00        664.69        22.43 o                         
   2   6  14        111.10        123.61         7.58 o                         
   3   6  14         37.45         57.81         6.25 o                         
   4   6  14         61.54         54.46         6.33 o                         
   5   6  14        195.01        184.55         9.67 o                         
   6   6  14          7.19         11.41         8.24 o                         
   7   6  14         96.05        116.00        15.17 o                         
   8   6  14         26.72         14.92        14.98 o                         
  -9   7  14         35.87         17.79         7.62 o                         
  -8   7  14         25.02         46.04        10.08 o                         
  -7   7  14        108.22        104.07        10.94 o                         
  -6   7  14          5.11         -7.89         6.73 o                         
  -5   7  14        366.43        349.81        22.46 o                         
  -4   7  14        911.73        999.76        38.78 o                         
  -3   7  14          3.30         18.55         9.08 o                         
  -2   7  14         34.21         29.19         9.63 o                         
  -1   7  14       1335.11       1365.05        49.13 o                         
   0   7  14        416.31        426.66        31.01 o                         
   1   7  14         53.74         59.53         7.34 o                         
   2   7  14        195.62        200.23        11.44 o                         
   3   7  14          1.16         24.37         8.88 o                         
   4   7  14        112.04        109.63         8.11 o                         
   5   7  14       1210.88       1326.55        35.07 o                         
   6   7  14        663.18        688.81        24.93 o                         
   7   7  14          7.86         11.46         8.08 o                         
  -8   8  14          0.27          5.56         8.60 o                         
  -7   8  14         61.60         70.90        10.64 o                         
  -6   8  14         71.84         75.51        10.27 o                         
  -5   8  14          1.78         -6.77         6.86 o                         
  -4   8  14          3.65         -0.67         7.77 o                         
  -3   8  14          0.17          3.08        12.14 o                         
  -2   8  14         29.96         30.36         8.55 o                         
  -1   8  14          0.08         -1.69        10.23 o                         
   0   8  14         13.81         24.18         8.13 o                         
   1   8  14         33.29         27.32         8.27 o                         
   2   8  14         84.90         90.75        10.93 o                         
   3   8  14         67.44         94.86         9.93 o                         
   4   8  14         74.81         71.88        17.98 o                         
   5   8  14        305.35        309.22        13.58 o                         
  -5   9  14          2.88         -1.30        12.54 o                         
  -4   9  14         95.91         94.75        11.56 o                         
  -3   9  14        161.05        137.28        12.82 o                         
  -2   9  14        149.03        148.76        19.82 o                         
  -1   9  14        189.50        208.23        15.34 o                         
   0   9  14        237.53        242.95        16.63 o                         
   1   9  14         17.41          5.29         8.64 o                         
   2   9  14          2.22         15.27        12.50 o                         
   3   9  14          0.21         10.82         9.81 o                         
 -13   1  15         82.01         93.83        12.36 o                         
 -12   1  15         12.09         18.43        11.66 o                         
 -11   1  15         14.44         25.36         8.69 o                         
 -10   1  15         68.15         71.88        10.05 o                         
  -9   1  15         61.20         64.13         9.44 o                         
  -8   1  15        808.19        692.07       104.85 o                         
  -7   1  15        440.57        382.31        51.06 o                         
  -6   1  15        130.91        122.65        14.16 o                         
  -5   1  15        139.15        110.85         7.94 o                         
  -4   1  15        237.04        220.52         8.55 o                         
  -3   1  15        723.59        756.83        19.55 o                         
  -2   1  15       1349.84       1340.66        31.25 o                         
  -1   1  15          4.78          0.36         3.15 o                         
   0   1  15         81.51         79.73         5.98 o                         
   1   1  15        576.12        576.13        15.92 o                         
   2   1  15        459.40        487.86        14.32 o                         
   3   1  15        174.36        199.19         8.26 o                         
   4   1  15         49.47         46.85         5.80 o                         
   5   1  15        283.35        241.99        13.88 o                         
   6   1  15        792.63        781.51        25.36 o                         
   7   1  15        691.25        737.74        31.20 o                         
   8   1  15         31.66         27.20         8.17 o                         
   9   1  15         13.57         11.68        13.19 o                         
  10   1  15         12.99          0.36         7.78 o                         
  11   1  15         40.34         48.61        19.14 o                         
 -13   2  15         85.23         73.93        11.67 o                         
 -12   2  15         54.13         61.55        11.48 o                         
 -11   2  15        359.83        356.55        20.34 o                         
 -10   2  15        176.70        194.53        14.44 o                         
  -9   2  15        518.12        525.04        20.37 o                         
  -8   2  15        224.44        204.30        11.18 o                         
  -7   2  15        155.31        184.73        12.45 o                         
  -6   2  15         12.31         12.48         5.21 o                         
  -5   2  15        484.36        483.24        17.31 o                         
  -4   2  15        101.62         94.24         7.08 o                         
  -3   2  15          7.42         12.38         5.95 o                         
  -2   2  15         53.22         34.21         4.15 o                         
  -1   2  15        205.60        155.18         8.02 o                         
   0   2  15         53.68         88.93         5.57 o                         
   1   2  15        380.01        335.43        10.94 o                         
   2   2  15        441.47        492.87        17.28 o                         
   3   2  15       1139.49       1149.48        33.32 o                         
   4   2  15       2179.11       2197.14        58.25 o                         
   5   2  15       1241.57       1369.36        39.22 o                         
   6   2  15        107.81         83.20         9.51 o                         
   7   2  15         33.43         15.95        12.61 o                         
   8   2  15         53.08         57.58         9.56 o                         
   9   2  15         39.11         40.89        10.04 o                         
  10   2  15        149.58        172.71        30.32 o                         
 -12   3  15         19.06         25.00        19.44 o                         
 -11   3  15          7.21          3.83         8.15 o                         
 -10   3  15        301.46        340.03        15.56 o                         
  -9   3  15        238.18        212.12        11.53 o                         
  -8   3  15        294.49        311.75        17.39 o                         
  -7   3  15         36.47         21.39         5.62 o                         
  -6   3  15         73.35         84.55         7.42 o                         
  -5   3  15          1.24          4.57         6.16 o                         
  -4   3  15        391.41        414.55        15.50 o                         
  -3   3  15        234.68        223.85        11.51 o                         
  -2   3  15        184.81        220.42         8.58 o                         
  -1   3  15          0.03          0.21         3.36 o                         
   0   3  15         97.11         79.67         5.36 o                         
   1   3  15        142.60        145.21        12.99 o                         
   2   3  15        232.46        208.42        10.45 o                         
   3   3  15         48.02         63.46         6.53 o                         
   4   3  15         30.50         21.70         5.22 o                         
   5   3  15        322.83        320.54        16.86 o                         
   6   3  15        118.55        122.69         9.37 o                         
   7   3  15          2.06          2.34         5.54 o                         
   8   3  15         51.46         49.00        14.15 o                         
   9   3  15         25.58         10.94         8.57 o                         
  10   3  15          0.26          0.73        14.90 o                         
 -12   4  15         60.55         77.08        11.98 o                         
 -11   4  15          3.38          7.01         9.35 o                         
 -10   4  15        203.43        229.10        10.88 o                         
  -9   4  15        543.43        542.85        31.74 o                         
  -8   4  15         19.62         25.66        10.03 o                         
  -7   4  15       2070.60       2166.30        58.66 o                         
  -6   4  15        264.93        254.30        13.49 o                         
  -5   4  15        170.87        182.57        10.10 o                         
  -4   4  15        103.97         98.18         7.61 o                         
  -3   4  15        675.73        698.01        22.46 o                         
  -2   4  15          0.55         11.51        12.02 o                         
  -1   4  15          1.13         -0.35         4.91 o                         
   0   4  15         36.51         32.38         5.19 o                         
   1   4  15         12.66          3.17         4.02 o                         
   2   4  15       2158.22       2197.46        50.50 o                         
   3   4  15       3467.20       3449.76        76.20 o                         
   4   4  15        259.35        305.77        11.97 o                         
   5   4  15         63.61         63.52         6.33 o                         
   6   4  15          8.29          6.29         9.67 o                         
   7   4  15          4.22          9.24         6.44 o                         
   8   4  15        240.21        226.85        13.11 o                         
   9   4  15        111.90        110.80        13.52 o                         
  10   4  15         34.04         30.38         8.53 o                         
 -11   5  15         20.96         33.44         7.31 o                         
 -10   5  15          4.01         14.38         6.87 o                         
  -9   5  15         79.13         93.04         8.55 o                         
  -8   5  15        349.18        332.80        22.65 o                         
  -7   5  15          6.40         -1.97         5.54 o                         
  -6   5  15          9.40         30.57        12.35 o                         
  -5   5  15        440.13        442.94        16.88 o                         
  -4   5  15        185.08        209.55        10.69 o                         
  -3   5  15        232.48        267.96        11.99 o                         
  -2   5  15        533.98        501.28        23.28 o                         
  -1   5  15        486.59        422.30        85.84 o                         
   0   5  15         60.27         63.06         5.63 o                         
   1   5  15        702.44        740.43        24.36 o                         
   2   5  15        153.60        191.39        10.39 o                         
   3   5  15         65.26         87.42         6.70 o                         
   4   5  15         55.73         50.54         5.97 o                         
   5   5  15        119.16        116.54         7.90 o                         
   6   5  15        424.23        424.64        17.77 o                         
   7   5  15        638.95        648.46        23.97 o                         
   8   5  15        252.78        269.81        14.22 o                         
   9   5  15         38.39         35.08         7.89 o                         
 -10   6  15         79.14         72.17         7.82 o                         
  -9   6  15          1.60         -2.49         5.71 o                         
  -8   6  15          6.62          4.72         6.81 o                         
  -7   6  15         10.71          2.93         7.55 o                         
  -6   6  15        117.55        113.16         8.92 o                         
  -5   6  15        168.17        181.13        12.69 o                         
  -4   6  15         24.26         44.65        10.57 o                         
  -3   6  15        167.64        163.33        12.35 o                         
  -2   6  15        111.83         96.65         9.85 o                         
  -1   6  15        530.75        474.45        22.24 o                         
   0   6  15         78.82         68.84        12.52 o                         
   1   6  15        203.33        222.68        11.66 o                         
   2   6  15        437.04        456.70        15.27 o                         
   3   6  15         78.07         73.82         6.66 o                         
   4   6  15          0.06          2.59         5.12 o                         
   5   6  15          8.45         17.92         5.60 o                         
   6   6  15         18.36         17.49         7.27 o                         
   7   6  15          1.30          5.69         6.85 o                         
   8   6  15         75.63         92.58        10.34 o                         
  -9   7  15         28.84         23.54        11.39 o                         
  -8   7  15         91.07        109.55        12.00 o                         
  -7   7  15        121.25        102.05        18.74 o                         
  -6   7  15         43.86         75.90        20.39 o                         
  -5   7  15         49.50         51.49        12.56 o                         
  -4   7  15         79.59         89.67        10.48 o                         
  -3   7  15         27.70         19.27         7.53 o                         
  -2   7  15         13.86         15.68         7.38 o                         
  -1   7  15        269.60        255.30        26.25 o                         
   0   7  15          1.41         10.16         7.21 o                         
   1   7  15         12.04         22.29        12.11 o                         
   2   7  15        209.80        235.10        12.51 o                         
   3   7  15         27.44         31.25         8.97 o                         
   4   7  15          0.20         -0.55         7.41 o                         
   5   7  15        466.02        529.75        18.21 o                         
   6   7  15        143.64        145.29         9.54 o                         
   7   7  15         48.18         72.53        15.48 o                         
  -7   8  15          0.86         -3.96         7.62 o                         
  -6   8  15        102.73        105.57        11.63 o                         
  -5   8  15        202.38        185.64        28.13 o                         
  -4   8  15        633.84        625.73        42.32 o                         
  -3   8  15        271.85        300.49        17.89 o                         
  -2   8  15         89.47         79.78        10.17 o                         
  -1   8  15          0.62         11.89         9.11 o                         
   0   8  15         11.98          1.55        14.05 o                         
   1   8  15        206.22        215.13        15.40 o                         
   2   8  15        106.25        103.46        11.92 o                         
   3   8  15         54.05         66.93         8.59 o                         
   4   8  15         68.40         81.59        13.81 o                         
   5   8  15         81.33         92.08         8.45 o                         
  -4   9  15         34.19         33.93        19.51 o                         
  -3   9  15         17.54         23.17         9.18 o                         
  -2   9  15         51.11         58.47        12.24 o                         
  -1   9  15         33.48         34.49         9.87 o                         
   0   9  15         15.40          7.58         8.56 o                         
   1   9  15         30.79         28.93        13.93 o                         
   2   9  15         17.24          6.59         9.72 o                         
 -13   0  16         93.50        132.59        18.49 o                         
 -12   0  16        234.12        264.47        25.57 o                         
 -11   0  16        414.78        440.65        33.06 o                         
 -10   0  16          0.74          0.55        10.89 o                         
  -9   0  16        943.48        941.26        52.97 o                         
  -8   0  16        609.02        601.53        38.13 o                         
  -7   0  16         88.63        124.89        17.41 o                         
  -6   0  16        750.78        706.46        46.32 o                         
  -5   0  16         35.99         37.28         6.27 o                         
  -4   0  16       1936.57       1652.09        53.66 o                         
  -3   0  16       6687.65       5930.58       175.38 o                         
  -2   0  16       2079.07       1949.52        70.31 o                         
  -1   0  16          7.93         10.39         6.54 o                         
   0   0  16         68.06         53.03         6.75 o                         
   1   0  16       1625.19       1607.57        52.53 o                         
   2   0  16        179.96        160.55        13.89 o                         
   3   0  16          0.25          6.32        10.31 o                         
   4   0  16         58.95         44.27         7.33 o                         
   5   0  16        129.86        144.36        17.19 o                         
   6   0  16        801.30        839.05        47.99 o                         
   7   0  16         87.36        139.17        17.94 o                         
   8   0  16        250.88        196.41        21.19 o                         
   9   0  16        143.23        115.47        17.66 o                         
  10   0  16        158.11        151.68        20.38 o                         
 -13   1  16         50.55         61.66        17.89 o                         
 -12   1  16         66.22         83.85        11.47 o                         
 -11   1  16          5.30         10.35         8.16 o                         
 -10   1  16        102.97        126.10        18.10 o                         
  -9   1  16        115.31        112.39        11.50 o                         
  -8   1  16         10.11         -0.25         7.01 o                         
  -7   1  16         38.45         39.06         6.16 o                         
  -6   1  16        371.34        351.13        33.57 o                         
  -5   1  16        521.35        509.88        29.91 o                         
  -4   1  16        733.53        693.98        18.54 o                         
  -3   1  16         35.11         44.13         4.54 o                         
  -2   1  16        114.70        114.73         6.09 o                         
  -1   1  16       1113.71       1148.60        27.64 o                         
   0   1  16          6.44          4.91         4.18 o                         
   1   1  16         68.47         65.41         5.54 o                         
   2   1  16       1112.75       1123.49        27.51 o                         
   3   1  16         35.17         22.21         6.68 o                         
   4   1  16          2.46          4.01         5.78 o                         
   5   1  16        483.75        487.93        18.01 o                         
   6   1  16         31.16         35.21         7.68 o                         
   7   1  16          5.08         -3.32         6.24 o                         
   8   1  16        183.03        171.99        13.75 o                         
   9   1  16          8.25         -2.91         7.64 o                         
  10   1  16         10.82          9.46        21.62 o                         
 -12   2  16         16.18         24.19        16.76 o                         
 -11   2  16         83.64         91.45        10.99 o                         
 -10   2  16        547.92        578.00        36.16 o                         
  -9   2  16        286.00        271.17        12.96 o                         
  -8   2  16        131.90        122.57         8.96 o                         
  -7   2  16         48.59         53.88         6.51 o                         
  -6   2  16         60.97         71.92         6.87 o                         
  -5   2  16         13.31         16.75         5.28 o                         
  -4   2  16        104.81        100.08         7.42 o                         
  -3   2  16         56.51         57.65         4.90 o                         
  -2   2  16         44.29         48.59         4.78 o                         
  -1   2  16        499.29        522.64        15.05 o                         
   0   2  16       1594.25       1595.07        36.88 o                         
   1   2  16        499.93        495.66        14.50 o                         
   2   2  16        274.97        315.73        13.28 o                         
   3   2  16         13.21          5.98         4.63 o                         
   4   2  16         67.68         79.13         7.33 o                         
   5   2  16        186.70        182.49        14.38 o                         
   6   2  16         98.44         83.15         7.83 o                         
   7   2  16         27.86         31.84        15.16 o                         
   8   2  16          7.32          3.41         8.70 o                         
   9   2  16          0.01         -0.37        14.90 o                         
  10   2  16          7.07         13.04         9.80 o                         
 -12   3  16         55.12         60.86        10.48 o                         
 -11   3  16          0.57         -3.31         7.83 o                         
 -10   3  16         24.79         26.47         7.11 o                         
  -9   3  16          2.17         10.26         6.64 o                         
  -8   3  16        605.30        637.31        22.29 o                         
  -7   3  16        384.66        352.30        14.77 o                         
  -6   3  16        712.62        750.27        29.50 o                         
  -5   3  16        873.90        883.23        27.25 o                         
  -4   3  16        958.91       1006.39        40.75 o                         
  -3   3  16        326.59        331.14        13.45 o                         
  -2   3  16        316.28        382.69        12.21 o                         
  -1   3  16        491.73        459.58        13.77 o                         
   0   3  16        209.86        211.61        18.31 o                         
   1   3  16        652.58        640.87        21.18 o                         
   2   3  16        358.72        375.08        14.93 o                         
   3   3  16        132.00        132.15         8.64 o                         
   4   3  16        497.85        507.43        18.73 o                         
   5   3  16         10.25          8.87         5.65 o                         
   6   3  16        117.14        124.72        12.97 o                         
   7   3  16        374.87        345.17        19.48 o                         
   8   3  16        420.15        367.15        35.67 o                         
   9   3  16        174.03        165.88        20.13 o                         
  10   3  16         15.24         22.02        10.59 o                         
 -12   4  16        128.63        109.06        17.49 o                         
 -11   4  16        169.61        167.61        12.27 o                         
 -10   4  16         54.44         59.04         7.89 o                         
  -9   4  16        183.30        189.81        12.67 o                         
  -8   4  16        316.46        319.98        25.53 o                         
  -7   4  16          0.25         10.26         5.70 o                         
  -6   4  16        113.74        110.22         8.86 o                         
  -5   4  16         63.87         52.32         6.52 o                         
  -4   4  16        401.66        380.70        18.63 o                         
  -3   4  16        154.73        162.57         9.49 o                         
  -2   4  16        492.10        477.33        17.00 o                         
  -1   4  16        266.85        223.60        20.93 o                         
   0   4  16        416.17        343.58        29.41 o                         
   1   4  16        327.75        356.54        14.59 o                         
   2   4  16          1.24          9.12         5.26 o                         
   3   4  16        286.30        310.84        13.97 o                         
   4   4  16         61.46         65.55         6.71 o                         
   5   4  16        101.75        112.21         7.72 o                         
   6   4  16          2.47          3.12         5.43 o                         
   7   4  16          6.51          0.02         6.38 o                         
   8   4  16          6.59         14.35         9.03 o                         
   9   4  16         52.39         59.73        27.77 o                         
 -11   5  16        105.66        111.52         9.42 o                         
 -10   5  16         24.71         30.41         6.79 o                         
  -9   5  16         21.08         33.56         7.37 o                         
  -8   5  16         24.14         17.89         9.78 o                         
  -7   5  16        131.99        145.01        10.75 o                         
  -6   5  16         64.34         52.84         6.80 o                         
  -5   5  16         13.64         24.30         6.03 o                         
  -4   5  16        206.95        204.81        10.78 o                         
  -3   5  16          0.01         -4.52         8.29 o                         
  -2   5  16         22.65          5.16         5.79 o                         
  -1   5  16         93.37         96.97         9.95 o                         
   0   5  16        106.01        103.49        11.57 o                         
   1   5  16         34.60         43.67         5.41 o                         
   2   5  16         25.97         26.77         5.01 o                         
   3   5  16        119.74        116.12         7.49 o                         
   4   5  16        191.15        193.09         9.65 o                         
   5   5  16         54.62         40.67         6.12 o                         
   6   5  16        164.87        167.11         9.66 o                         
   7   5  16         37.37         31.18         7.97 o                         
   8   5  16         10.10         15.40        13.62 o                         
 -10   6  16          9.59         -0.43         6.78 o                         
  -9   6  16        139.53        172.85        23.26 o                         
  -8   6  16        298.90        313.41        15.03 o                         
  -7   6  16        246.91        242.16        17.85 o                         
  -6   6  16        196.10        191.62        10.89 o                         
  -5   6  16          0.05         -2.32         6.61 o                         
  -4   6  16        112.41         97.92        10.23 o                         
  -3   6  16        409.54        390.61        20.02 o                         
  -2   6  16        412.00        420.47        20.67 o                         
  -1   6  16        438.45        436.49        21.35 o                         
   0   6  16        219.24        224.38        14.57 o                         
   1   6  16         10.03          8.75         7.21 o                         
   2   6  16         53.05         69.63         7.27 o                         
   3   6  16          0.48         -5.19         5.26 o                         
   4   6  16          1.86          0.93         5.18 o                         
   5   6  16        182.97        179.59         9.81 o                         
   6   6  16        397.68        397.71        15.32 o                         
   7   6  16        166.73        199.53        10.90 o                         
  -9   7  16         33.09         20.34         8.55 o                         
  -8   7  16         30.38         15.46        14.16 o                         
  -7   7  16        116.37        121.86        12.13 o                         
  -6   7  16        156.12        149.94        12.71 o                         
  -5   7  16         27.16         22.87         7.97 o                         
  -4   7  16         21.53         18.25         7.65 o                         
  -3   7  16          3.21         -3.04         6.28 o                         
  -2   7  16        139.37        168.20        18.44 o                         
  -1   7  16        128.71        133.35        18.67 o                         
   0   7  16        585.41        607.19        37.39 o                         
   1   7  16        427.14        424.79        24.63 o                         
   2   7  16        127.06        162.90        20.76 o                         
   3   7  16          0.13          8.02         7.74 o                         
   4   7  16          4.93          0.12         5.53 o                         
   5   7  16         22.95         17.35         6.51 o                         
   6   7  16         66.53         95.91         8.45 o                         
  -7   8  16         12.59         27.08        10.94 o                         
  -6   8  16         46.54         40.06        17.46 o                         
  -5   8  16         92.89        106.52        11.67 o                         
  -4   8  16          6.89          1.97        10.06 o                         
  -3   8  16        394.77        386.49        21.03 o                         
  -2   8  16        133.65        126.21        11.90 o                         
  -1   8  16         65.62         82.11        14.80 o                         
   0   8  16          0.21         15.25         8.74 o                         
   1   8  16          1.43         17.43        12.06 o                         
   2   8  16          1.23          4.36         9.14 o                         
   3   8  16         12.46         -0.94         8.21 o                         
   4   8  16        119.18        122.44        14.01 o                         
  -3   9  16         37.65         21.06         9.51 o                         
  -2   9  16          1.61         10.12        20.21 o                         
  -1   9  16          2.16         -2.68         8.46 o                         
   0   9  16          2.63         17.69         9.28 o                         
   1   9  16         28.76         32.20        14.87 o                         
 -12   1  17        151.28        175.43        14.66 o                         
 -11   1  17        187.31        189.97        14.91 o                         
 -10   1  17         35.79         28.72        13.78 o                         
  -9   1  17         58.43         76.01        10.22 o                         
  -8   1  17        290.03        272.75        24.16 o                         
  -7   1  17         43.48         26.25         6.64 o                         
  -6   1  17         23.97         13.20         5.01 o                         
  -5   1  17        421.26        465.57        17.06 o                         
  -4   1  17        667.65        544.26        31.01 o                         
  -3   1  17        160.74        171.13         7.74 o                         
  -2   1  17        237.05        213.30         8.48 o                         
  -1   1  17         51.37         48.95         4.77 o                         
   0   1  17        317.24        312.38        10.81 o                         
   1   1  17       3750.58       3742.63        80.45 o                         
   2   1  17       2158.66       2248.21        50.52 o                         
   3   1  17          9.15         18.29         8.76 o                         
   4   1  17          4.19          3.06         5.54 o                         
   5   1  17        273.78        250.48        18.97 o                         
   6   1  17         40.11         37.24         8.16 o                         
   7   1  17         36.91         55.20        11.53 o                         
   8   1  17         99.96        105.63        11.50 o                         
   9   1  17         68.41         61.95        10.86 o                         
  10   1  17        188.83        176.30        15.65 o                         
 -12   2  17        179.21        178.08        15.24 o                         
 -11   2  17         19.01         25.90        10.45 o                         
 -10   2  17         11.09          5.19        10.10 o                         
  -9   2  17          2.32         -2.08         6.79 o                         
  -8   2  17        250.14        237.54        14.50 o                         
  -7   2  17        139.81        126.30        17.97 o                         
  -6   2  17         13.41         29.68         5.62 o                         
  -5   2  17         10.38         12.42         5.14 o                         
  -4   2  17          1.24          6.81         4.84 o                         
  -3   2  17         58.99         64.83         6.95 o                         
  -2   2  17       1071.10       1075.03        26.46 o                         
  -1   2  17        934.76        969.34        24.44 o                         
   0   2  17        214.06        216.06         8.83 o                         
   1   2  17       1712.22       1683.70        45.68 o                         
   2   2  17        432.96        489.26        17.73 o                         
   3   2  17        222.94        222.49        11.33 o                         
   4   2  17         41.27         49.66         6.49 o                         
   5   2  17        281.62        289.38        13.29 o                         
   6   2  17        362.70        367.81        15.63 o                         
   7   2  17        540.39        467.25        23.33 o                         
   8   2  17        152.27        144.33        17.80 o                         
   9   2  17         20.62         18.75         9.64 o                         
  10   2  17        109.72        125.22        13.41 o                         
 -12   3  17         48.42         69.82        11.43 o                         
 -11   3  17         71.29         71.36        11.03 o                         
 -10   3  17         19.06         30.36         7.22 o                         
  -9   3  17        215.79        208.62        11.71 o                         
  -8   3  17         16.08         19.23         6.10 o                         
  -7   3  17        141.51        151.55        14.85 o                         
  -6   3  17          0.79          5.15         5.09 o                         
  -5   3  17         61.07         46.83         8.39 o                         
  -4   3  17         44.55         64.72         6.66 o                         
  -3   3  17        273.67        236.51        22.20 o                         
  -2   3  17        241.95        269.01        24.99 o                         
  -1   3  17         27.90         49.03         5.02 o                         
   0   3  17        468.68        380.01        37.91 o                         
   1   3  17         23.10         25.43         6.61 o                         
   2   3  17        425.34        438.45        16.75 o                         
   3   3  17        143.17        163.54        11.79 o                         
   4   3  17         63.86         74.90         9.30 o                         
   5   3  17         53.16         58.75         6.96 o                         
   6   3  17        385.43        337.43        33.60 o                         
   7   3  17          3.98         22.96         7.01 o                         
   8   3  17          2.66         -5.59         7.56 o                         
   9   3  17        121.40        107.50        12.30 o                         
 -11   4  17          0.03          4.17         7.51 o                         
 -10   4  17          2.05         17.78        12.69 o                         
  -9   4  17        124.01        116.59        10.07 o                         
  -8   4  17         73.17         89.33        10.05 o                         
  -7   4  17          1.97          8.75         6.07 o                         
  -6   4  17          0.20         -0.26         4.78 o                         
  -5   4  17         82.29         91.99        21.35 o                         
  -4   4  17          3.44          9.57         5.07 o                         
  -3   4  17         38.03         28.32         7.82 o                         
  -2   4  17        249.32        262.80        21.09 o                         
  -1   4  17        132.33        126.06        14.54 o                         
   0   4  17        246.32        198.35        33.76 o                         
   1   4  17         80.58        100.81         9.63 o                         
   2   4  17        239.94        270.58        12.77 o                         
   3   4  17       1374.42       1259.87        39.72 o                         
   4   4  17         22.65         23.65        10.06 o                         
   5   4  17         99.73         85.88         8.29 o                         
   6   4  17         58.61         51.86         6.46 o                         
   7   4  17        267.73        287.24        14.45 o                         
   8   4  17        183.11        139.36        13.56 o                         
   9   4  17         71.07         86.63        26.74 o                         
 -11   5  17         70.71         69.54         8.54 o                         
 -10   5  17        371.79        387.36        14.83 o                         
  -9   5  17        740.39        775.52        38.23 o                         
  -8   5  17         57.13         60.81         7.91 o                         
  -7   5  17        231.25        232.15        12.55 o                         
  -6   5  17        307.84        355.91        15.34 o                         
  -5   5  17        258.85        247.09        18.94 o                         
  -4   5  17        262.04        260.36        17.53 o                         
  -3   5  17          1.72          5.30         8.97 o                         
  -2   5  17         31.88         45.07         9.16 o                         
  -1   5  17         35.53         37.66        16.06 o                         
   0   5  17        390.96        370.33        26.68 o                         
   1   5  17          1.60         -1.32         5.40 o                         
   2   5  17       1121.86       1145.89        52.27 o                         
   3   5  17        934.83       1045.09        37.89 o                         
   4   5  17        388.12        389.90        14.47 o                         
   5   5  17         52.53         63.11         7.01 o                         
   6   5  17          0.44         10.82         6.05 o                         
   7   5  17          0.02          8.86         6.22 o                         
   8   5  17          5.76         17.73         8.12 o                         
 -10   6  17         12.15          3.91         6.32 o                         
  -9   6  17         46.33         50.55        15.57 o                         
  -8   6  17         88.79         98.84         9.24 o                         
  -7   6  17         28.84         44.73        10.48 o                         
  -6   6  17         54.33         55.66         8.31 o                         
  -5   6  17         14.00         17.76         7.42 o                         
  -4   6  17         40.97         53.12         9.02 o                         
  -3   6  17         95.06         76.41         9.62 o                         
  -2   6  17       1094.93       1150.55        42.99 o                         
  -1   6  17        116.60        126.07        10.97 o                         
   0   6  17        161.50        155.02        18.04 o                         
   1   6  17          2.65          9.98         6.03 o                         
   2   6  17        348.07        322.95        14.55 o                         
   3   6  17         13.87         12.39         5.50 o                         
   4   6  17          2.21          3.00         5.40 o                         
   5   6  17          0.04         21.06         9.98 o                         
   6   6  17         22.54         28.46         7.20 o                         
   7   6  17         66.85         65.12         9.21 o                         
  -8   7  17          5.45          3.83         7.01 o                         
  -7   7  17         55.48         73.54        10.70 o                         
  -6   7  17          2.89         -8.63         7.12 o                         
  -5   7  17         19.74          9.82         7.91 o                         
  -4   7  17        171.05        162.61        19.05 o                         
  -3   7  17        376.39        350.84        19.63 o                         
  -2   7  17          9.95         -1.67         7.93 o                         
  -1   7  17         10.54         14.67        10.23 o                         
   0   7  17        129.00        126.65        11.98 o                         
   1   7  17        199.08        174.00        13.74 o                         
   2   7  17        379.70        376.06        20.72 o                         
   3   7  17        604.13        638.41        35.97 o                         
   4   7  17        161.96        188.39        10.41 o                         
   5   7  17         78.80         67.14         7.48 o                         
   6   7  17        199.01        209.92        17.83 o                         
  -6   8  17          4.64        -10.17         8.44 o                         
  -5   8  17          0.64          3.97         8.32 o                         
  -4   8  17          3.39          7.55         8.45 o                         
  -3   8  17         52.99         57.91        10.08 o                         
  -2   8  17        228.95        208.93        21.46 o                         
  -1   8  17        196.17        207.85        15.26 o                         
   0   8  17         91.80        110.99        14.98 o                         
   1   8  17        151.98        166.46        20.49 o                         
   2   8  17         74.81         63.01        11.18 o                         
   3   8  17          3.28          3.11         9.13 o                         
   4   8  17        259.38        282.21        21.63 o                         
 -12   0  18         64.95         37.92        14.47 o                         
 -11   0  18        402.03        431.00        33.03 o                         
 -10   0  18         16.77         -2.58        10.20 o                         
  -9   0  18       1222.04       1229.62        65.44 o                         
  -8   0  18       2567.54       2388.57       111.99 o                         
  -7   0  18         11.22          0.89         9.12 o                         
  -6   0  18         29.73         21.18        10.59 o                         
  -5   0  18       1675.30       1397.48       223.76 o                         
  -4   0  18        525.41        367.94        68.86 o                         
  -3   0  18         29.72         31.82         6.31 o                         
  -2   0  18         41.30         47.41         6.88 o                         
  -1   0  18         90.77         85.16        10.66 o                         
   0   0  18        843.85        795.60        29.59 o                         
   1   0  18        466.67        535.62        30.82 o                         
   2   0  18         66.09         67.27         7.92 o                         
   3   0  18       1382.93       1402.36        48.23 o                         
   4   0  18         37.09         46.54        11.92 o                         
   5   0  18         44.60         55.72        13.14 o                         
   6   0  18         70.60         69.11        13.78 o                         
   7   0  18        674.56        676.26        42.70 o                         
   8   0  18        634.21        671.80        43.56 o                         
   9   0  18         25.15         21.12        13.17 o                         
  10   0  18          6.16         11.56        13.91 o                         
 -12   1  18         20.81         32.87        10.08 o                         
 -11   1  18          5.61         10.73        11.97 o                         
 -10   1  18        211.80        214.50        22.63 o                         
  -9   1  18        811.00        768.41        45.76 o                         
  -8   1  18        491.48        449.53        22.77 o                         
  -7   1  18         39.63         36.95         6.08 o                         
  -6   1  18         72.89         75.00         9.36 o                         
  -5   1  18         40.16         54.05         6.53 o                         
  -4   1  18        297.23        265.37        25.57 o                         
  -3   1  18        266.79        251.97         9.62 o                         
  -2   1  18        786.42        737.94        26.85 o                         
  -1   1  18          8.53         10.38         3.91 o                         
   0   1  18        760.90        755.39        20.16 o                         
   1   1  18       1037.54       1097.14        27.27 o                         
   2   1  18        354.41        370.66        14.73 o                         
   3   1  18        339.98        370.33        14.99 o                         
   4   1  18         12.28         13.42         5.51 o                         
   5   1  18        362.49        428.60        21.50 o                         
   6   1  18        156.71        158.73        13.02 o                         
   7   1  18         88.74         78.46        10.37 o                         
   8   1  18          1.07          0.84        12.74 o                         
   9   1  18        207.09        169.00        22.28 o                         
 -12   2  18          2.82         25.53        14.61 o                         
 -11   2  18         56.36         57.34        10.34 o                         
 -10   2  18         72.33         88.71        15.66 o                         
  -9   2  18         53.43         87.19        16.30 o                         
  -8   2  18         11.37          1.78         7.81 o                         
  -7   2  18        278.13        255.07        17.31 o                         
  -6   2  18        121.23        129.45         8.63 o                         
  -5   2  18        301.87        283.38        12.75 o                         
  -4   2  18          2.37          5.95         5.80 o                         
  -3   2  18        419.24        399.38        37.65 o                         
  -2   2  18         71.52         62.10         6.43 o                         
  -1   2  18        501.17        487.55        35.26 o                         
   0   2  18          4.48          5.36         4.00 o                         
   1   2  18        354.70        334.11        13.73 o                         
   2   2  18        663.47        710.25        23.29 o                         
   3   2  18        701.34        749.92        30.02 o                         
   4   2  18        101.76        115.04         8.63 o                         
   5   2  18          0.11          0.76         9.78 o                         
   6   2  18        144.37        123.74         9.28 o                         
   7   2  18         11.27         12.04         8.24 o                         
   8   2  18         21.36         55.81         9.94 o                         
   9   2  18          0.44          7.92         8.81 o                         
 -12   3  18         57.19         46.49        10.50 o                         
 -11   3  18        215.93        211.75        22.51 o                         
 -10   3  18        135.05        125.00        12.75 o                         
  -9   3  18        233.84        257.86        20.24 o                         
  -8   3  18        360.20        390.12        16.39 o                         
  -7   3  18          0.33          5.74        12.92 o                         
  -6   3  18         64.75         57.20         6.56 o                         
  -5   3  18        388.40        378.26        18.32 o                         
  -4   3  18        352.96        302.78        13.22 o                         
  -3   3  18        960.07        974.53        29.28 o                         
  -2   3  18       1264.32       1308.10        36.90 o                         
  -1   3  18        823.82        675.28       107.25 o                         
   0   3  18        616.73        626.77        20.97 o                         
   1   3  18        616.21        601.05        31.88 o                         
   2   3  18        216.47        232.96        14.32 o                         
   3   3  18        495.05        484.02        22.23 o                         
   4   3  18        996.53       1059.20        35.91 o                         
   5   3  18         65.51         80.92         7.83 o                         
   6   3  18          2.66          3.70         6.37 o                         
   7   3  18        190.44        165.92        23.43 o                         
   8   3  18          2.09         20.84         9.14 o                         
   9   3  18          0.59         -4.37         8.47 o                         
 -11   4  18         93.65         88.06        13.08 o                         
 -10   4  18         45.44         41.31         7.55 o                         
  -9   4  18          9.60         11.75         9.32 o                         
  -8   4  18          4.07         -0.62         7.46 o                         
  -7   4  18        100.35        128.30         9.47 o                         
  -6   4  18        143.58        147.78        11.36 o                         
  -5   4  18        338.77        306.51        13.55 o                         
  -4   4  18        164.47        172.50         9.66 o                         
  -3   4  18        113.22        104.69         7.73 o                         
  -2   4  18         16.49         17.60         6.41 o                         
  -1   4  18        368.54        359.64        26.24 o                         
   0   4  18        421.12        440.30        28.05 o                         
   1   4  18         41.27         45.66         6.52 o                         
   2   4  18         41.79         24.63         6.54 o                         
   3   4  18          1.22         17.66        10.31 o                         
   4   4  18         13.38         11.00         9.70 o                         
   5   4  18          3.44          1.42         6.13 o                         
   6   4  18        187.89        205.55        12.01 o                         
   7   4  18         83.43         75.41        10.27 o                         
   8   4  18        191.76        184.65        12.32 o                         
 -10   5  18        293.97        317.08        26.24 o                         
  -9   5  18        186.39        201.71        11.94 o                         
  -8   5  18          0.26         -3.23         5.97 o                         
  -7   5  18         46.81         52.29         9.17 o                         
  -6   5  18         61.37         48.91         7.11 o                         
  -5   5  18          0.05          3.06         5.51 o                         
  -4   5  18        112.65        123.62        16.50 o                         
  -3   5  18          3.10         -3.28         7.14 o                         
  -2   5  18         96.45        102.09        10.29 o                         
  -1   5  18          0.92          1.82         9.60 o                         
   0   5  18        185.06        170.13        17.63 o                         
   1   5  18          3.74          3.65         5.62 o                         
   2   5  18         64.35         57.52         7.26 o                         
   3   5  18         13.76         15.84         6.23 o                         
   4   5  18         86.13         94.65         7.69 o                         
   5   5  18          9.42         12.80         6.00 o                         
   6   5  18         17.36         13.18        11.36 o                         
   7   5  18         92.43         92.94        12.68 o                         
  -9   6  18         11.11          8.36         7.09 o                         
  -8   6  18         97.12        114.70        16.36 o                         
  -7   6  18        513.39        521.75        20.24 o                         
  -6   6  18        572.04        588.45        26.63 o                         
  -5   6  18        134.43        138.84        11.89 o                         
  -4   6  18         23.64         19.42        12.76 o                         
  -3   6  18        254.71        286.80        28.15 o                         
  -2   6  18         86.29         79.10         9.88 o                         
  -1   6  18          7.43         14.06         8.00 o                         
   0   6  18        132.01        128.42        16.88 o                         
   1   6  18        360.81        381.50        20.56 o                         
   2   6  18        336.49        347.38        22.41 o                         
   3   6  18        296.05        312.26        12.68 o                         
   4   6  18         35.94         29.79         8.80 o                         
   5   6  18         85.88        112.58        10.70 o                         
   6   6  18         30.48         58.10        10.64 o                         
  -8   7  18        156.17        176.39        14.71 o                         
  -7   7  18         70.10         49.58        10.06 o                         
  -6   7  18         71.70         73.72        10.17 o                         
  -5   7  18        119.80        111.18        11.83 o                         
  -4   7  18         21.34         24.77         8.38 o                         
  -3   7  18         33.39         20.15         7.99 o                         
  -2   7  18        302.16        289.62        25.26 o                         
  -1   7  18         26.96         42.19         9.11 o                         
   0   7  18         89.48         92.90        10.82 o                         
   1   7  18         22.02         39.99         8.92 o                         
   2   7  18          0.21          6.38        12.75 o                         
   3   7  18         12.08         19.85         7.37 o                         
   4   7  18        115.60        104.78        10.04 o                         
   5   7  18         27.24         26.54         8.06 o                         
  -5   8  18         14.96         17.59         9.78 o                         
  -4   8  18          9.25         22.96        18.88 o                         
  -3   8  18          8.05          4.46         8.06 o                         
  -2   8  18         38.80         24.52        12.16 o                         
  -1   8  18          1.01        -10.71         7.73 o                         
   0   8  18          2.46         -1.66         8.48 o                         
   1   8  18          7.98         15.74        14.19 o                         
   2   8  18         26.65         24.11        10.28 o                         
   3   8  18         20.73         26.18        13.78 o                         
 -12   1  19         36.18         36.77        18.72 o                         
 -11   1  19          0.59         -4.19        11.42 o                         
 -10   1  19          2.26         11.99        11.93 o                         
  -9   1  19          1.37          3.71        10.45 o                         
  -8   1  19        123.52        125.01        17.11 o                         
  -7   1  19        318.30        315.43        18.26 o                         
  -6   1  19        378.23        368.84        14.99 o                         
  -5   1  19         31.90         38.28         5.92 o                         
  -4   1  19          1.03          6.21         4.27 o                         
  -3   1  19         69.46         52.44         5.01 o                         
  -2   1  19        398.14        397.41        12.79 o                         
  -1   1  19        304.14        297.00        11.71 o                         
   0   1  19          3.37         13.21         4.82 o                         
   1   1  19         91.55         84.05         9.79 o                         
   2   1  19         11.10         21.38         5.20 o                         
   3   1  19         44.08         38.49         7.60 o                         
   4   1  19         47.79         47.96         6.76 o                         
   5   1  19        627.62        627.00        28.03 o                         
   6   1  19        214.30        230.94        15.86 o                         
   7   1  19        302.77        303.21        19.77 o                         
   8   1  19        165.22        168.98        14.44 o                         
   9   1  19         10.03          7.75         9.93 o                         
 -12   2  19        134.04        133.32        14.65 o                         
 -11   2  19        168.04        164.88        14.36 o                         
 -10   2  19          3.33         12.85        21.77 o                         
  -9   2  19         16.72         20.40         8.50 o                         
  -8   2  19          2.24          4.70        17.52 o                         
  -7   2  19        140.72        148.43         9.64 o                         
  -6   2  19        728.88        683.69        22.91 o                         
  -5   2  19        366.50        364.37        17.86 o                         
  -4   2  19        251.72        245.24        11.70 o                         
  -3   2  19        620.62        662.34        21.76 o                         
  -2   2  19        582.79        502.70        31.94 o                         
  -1   2  19        121.43         99.03         6.39 o                         
   0   2  19       1231.11       1264.35        36.10 o                         
   1   2  19        966.39       1006.07        30.23 o                         
   2   2  19        428.50        419.68        16.31 o                         
   3   2  19        380.32        431.02        20.64 o                         
   4   2  19        954.92        933.02        31.97 o                         
   5   2  19        243.35        295.02        14.01 o                         
   6   2  19         45.00         27.23         9.16 o                         
   7   2  19         39.37         33.88         8.62 o                         
   8   2  19        111.73         94.95        16.74 o                         
   9   2  19        272.60        208.00        18.08 o                         
 -11   3  19         10.70         22.11        35.05 o                         
 -10   3  19         24.02         22.49        15.56 o                         
  -9   3  19          0.12          5.31         7.22 o                         
  -8   3  19         34.07         41.17         6.76 o                         
  -7   3  19         55.52         60.11         6.95 o                         
  -6   3  19         16.72         11.37         5.55 o                         
  -5   3  19         26.15         12.07         5.43 o                         
  -4   3  19          1.48         10.45         5.43 o                         
  -3   3  19         57.21         60.94         6.64 o                         
  -2   3  19         17.49          1.47         5.17 o                         
  -1   3  19         52.37         42.98         6.02 o                         
   0   3  19        209.17        224.56        13.39 o                         
   1   3  19        307.94        299.31        16.24 o                         
   2   3  19          0.72          8.01         5.31 o                         
   3   3  19          0.45          4.78         6.03 o                         
   4   3  19         55.01         52.63         7.21 o                         
   5   3  19         49.99         46.98         7.54 o                         
   6   3  19          0.06         -8.35         5.57 o                         
   7   3  19         19.63         31.86         9.85 o                         
   8   3  19          7.44         24.09        13.61 o                         
 -11   4  19          6.38         39.51        10.86 o                         
 -10   4  19         34.89         42.49         7.52 o                         
  -9   4  19          1.78         11.42         9.34 o                         
  -8   4  19          1.59          9.63         7.59 o                         
  -7   4  19          9.49          6.47         6.58 o                         
  -6   4  19         85.01         75.20         9.59 o                         
  -5   4  19        292.95        288.31        13.22 o                         
  -4   4  19          1.46          9.83        12.37 o                         
  -3   4  19          0.17          4.27         8.45 o                         
  -2   4  19        502.50        498.08        33.40 o                         
  -1   4  19        148.47        159.76        14.20 o                         
   0   4  19         12.01          8.79         5.34 o                         
   1   4  19         18.29         13.17         6.73 o                         
   2   4  19        258.16        290.48        13.53 o                         
   3   4  19        348.99        326.49        14.86 o                         
   4   4  19        428.12        467.06        18.62 o                         
   5   4  19        152.09        153.72        10.56 o                         
   6   4  19         33.21         44.06        10.14 o                         
   7   4  19        123.59        128.41        10.24 o                         
   8   4  19        108.99         95.48        10.21 o                         
 -10   5  19         53.73         77.17        12.63 o                         
  -9   5  19        298.73        317.92        23.46 o                         
  -8   5  19        132.18        139.41        10.21 o                         
  -7   5  19        189.74        198.49        13.29 o                         
  -6   5  19        358.79        384.84        30.32 o                         
  -5   5  19          5.11         -0.57         6.19 o                         
  -4   5  19          9.89          2.71        15.92 o                         
  -3   5  19        183.85        192.31        20.21 o                         
  -2   5  19        368.27        358.98        25.91 o                         
  -1   5  19        105.57         90.49        14.47 o                         
   0   5  19         91.23        101.14        10.41 o                         
   1   5  19        769.85        680.98        29.26 o                         
   2   5  19        115.56        121.83        11.92 o                         
   3   5  19          4.49          2.05         7.12 o                         
   4   5  19        120.59        114.83         9.52 o                         
   5   5  19        412.10        436.85        18.33 o                         
   6   5  19        183.36        182.64        14.84 o                         
   7   5  19        296.51        271.00        37.68 o                         
  -9   6  19          9.05         13.02         8.80 o                         
  -8   6  19         44.18         34.20         7.86 o                         
  -7   6  19         56.41         44.17         9.54 o                         
  -6   6  19         18.52         37.37         9.12 o                         
  -5   6  19         18.48         -3.02         6.83 o                         
  -4   6  19          2.32         -1.76         6.41 o                         
  -3   6  19        169.97        169.94        13.31 o                         
  -2   6  19         35.76         42.68        16.74 o                         
  -1   6  19         92.05         94.39        13.68 o                         
   0   6  19        321.17        327.98        27.59 o                         
   1   6  19          0.03          1.63         7.10 o                         
   2   6  19        234.47        250.64        31.10 o                         
   3   6  19         20.81          3.27         5.73 o                         
   4   6  19          4.17          8.91         6.22 o                         
   5   6  19          6.62         13.52         6.62 o                         
   6   6  19          0.25         -3.48         6.26 o                         
  -7   7  19         31.29         45.60        18.74 o                         
  -6   7  19          2.35         -0.75         8.52 o                         
  -5   7  19         16.17         18.92        22.52 o                         
  -4   7  19        104.60        123.79        13.35 o                         
  -3   7  19        210.20        217.58        33.49 o                         
  -2   7  19        117.61        101.75        11.36 o                         
  -1   7  19        143.93        162.91        19.30 o                         
   0   7  19        190.75        198.04        26.16 o                         
   1   7  19          5.11          3.84        14.41 o                         
   2   7  19        122.29        110.45        12.75 o                         
   3   7  19          7.19          9.33         8.97 o                         
   4   7  19          3.85         -0.08         7.59 o                         
  -4   8  19        252.19        325.56        28.25 o                         
  -3   8  19         76.70         74.63        13.02 o                         
  -2   8  19          7.04         -6.50         8.46 o                         
  -1   8  19         98.78        105.13        12.40 o                         
   0   8  19         36.32         29.36        15.91 o                         
   1   8  19         89.18        107.34        12.66 o                         
   2   8  19        163.98        177.33        39.38 o                         
 -12   0  20         99.85         72.02        17.55 o                         
 -11   0  20        339.68        380.98        31.36 o                         
 -10   0  20        552.84        575.53        39.14 o                         
  -8   0  20        235.65        218.73        21.93 o                         
  -7   0  20        365.85        318.77        26.90 o                         
  -6   0  20         77.29         63.26        13.11 o                         
  -5   0  20        572.08        470.25        80.16 o                         
  -4   0  20          7.99         13.99         5.78 o                         
  -3   0  20        333.17        295.11        15.17 o                         
  -2   0  20        392.73        407.56        19.97 o                         
  -1   0  20        834.06        825.02        44.21 o                         
   0   0  20          0.95          7.07         7.48 o                         
   1   0  20        160.21        163.95        21.07 o                         
   2   0  20        237.56        239.75        13.80 o                         
   3   0  20          1.82         17.74        10.48 o                         
   4   0  20        891.40       1017.61        55.52 o                         
   5   0  20        205.38        160.40        18.49 o                         
   6   0  20          6.63        -12.97        10.20 o                         
   7   0  20        398.62        314.99        27.35 o                         
   8   0  20         65.60         72.05        15.66 o                         
   9   0  20         96.21        125.14        18.93 o                         
 -12   1  20          7.20         46.46        25.20 o                         
 -11   1  20          1.38         25.71         9.63 o                         
 -10   1  20         42.69         42.64         9.98 o                         
  -9   1  20        894.05       1014.99        57.38 o                         
  -8   1  20         89.40        111.03        13.82 o                         
  -7   1  20         40.53         39.99        15.25 o                         
  -6   1  20         55.74         49.55         6.48 o                         
  -5   1  20        281.60        271.52        12.50 o                         
  -4   1  20        573.99        595.03        20.43 o                         
  -3   1  20        494.49        423.17        26.18 o                         
  -2   1  20          5.83          2.57         3.67 o                         
  -1   1  20        118.56        114.79         6.73 o                         
   0   1  20       1690.44       1758.44        47.28 o                         
   1   1  20       2051.37       1998.83        55.20 o                         
   2   1  20          0.08          9.16         8.86 o                         
   3   1  20         17.16         24.07         6.27 o                         
   4   1  20          4.35         25.54        20.86 o                         
   5   1  20        118.74        136.90        17.44 o                         
   6   1  20          0.70         -6.57         6.94 o                         
   7   1  20          4.64          6.10        11.86 o                         
   8   1  20         77.54         98.54        12.81 o                         
   9   1  20         22.37         22.46        10.98 o                         
 -11   2  20        337.05        314.34        27.65 o                         
 -10   2  20        175.20        187.56        15.08 o                         
  -9   2  20         19.71         20.85         8.33 o                         
  -8   2  20          0.50          9.31         7.81 o                         
  -7   2  20         34.10         43.09         7.99 o                         
  -6   2  20         13.10         17.95         5.58 o                         
  -5   2  20         47.75         53.40         7.86 o                         
  -4   2  20        144.88        143.17         8.97 o                         
  -3   2  20         69.45         80.97         9.18 o                         
  -2   2  20        546.35        449.69        39.94 o                         
  -1   2  20        167.06        193.61        10.13 o                         
   0   2  20          0.01         10.09         7.15 o                         
   1   2  20        314.97        322.13        13.72 o                         
   2   2  20        141.97        137.80        11.31 o                         
   3   2  20         52.77         67.21         7.49 o                         
   4   2  20         91.00         82.32         8.11 o                         
   5   2  20         10.64         24.32         6.46 o                         
   6   2  20          7.32         16.00        11.41 o                         
   7   2  20          2.81          0.98        12.09 o                         
   8   2  20         45.82         20.79        10.32 o                         
 -11   3  20         14.43         18.90         9.66 o                         
 -10   3  20         33.29         15.05        15.80 o                         
  -9   3  20          1.74         10.86         8.81 o                         
  -8   3  20         25.71         44.35         8.22 o                         
  -7   3  20        154.64        150.42         9.78 o                         
  -6   3  20        815.67        786.34        25.92 o                         
  -5   3  20        348.37        372.26        15.38 o                         
  -4   3  20        143.18        126.24         8.72 o                         
  -3   3  20         13.10         19.41         5.39 o                         
  -2   3  20          6.46         13.76         6.62 o                         
  -1   3  20        291.43        290.97        12.71 o                         
   0   3  20        138.46        105.00         7.83 o                         
   1   3  20          5.09          8.25         5.42 o                         
   2   3  20          1.03         -4.60         6.71 o                         
   3   3  20         27.09         21.14         6.63 o                         
   4   3  20        298.11        312.70        14.72 o                         
   5   3  20         57.05         70.02         8.05 o                         
   6   3  20         94.00         80.37         8.52 o                         
   7   3  20        261.77        283.94        18.52 o                         
   8   3  20         75.64         79.58        11.60 o                         
 -10   4  20         83.82         71.58        11.31 o                         
  -9   4  20         88.29        117.28        12.69 o                         
  -8   4  20        172.20        177.25        12.06 o                         
  -7   4  20        123.36        123.40         9.09 o                         
  -6   4  20         28.15         24.06         6.12 o                         
  -5   4  20          4.96         14.04         5.75 o                         
  -4   4  20         60.15         49.53        10.26 o                         
  -3   4  20          1.04          2.81         6.07 o                         
  -2   4  20        120.43        131.72        17.13 o                         
  -1   4  20          0.69          4.48        13.69 o                         
   0   4  20         16.00         26.96         7.75 o                         
   1   4  20        145.49        171.48        10.70 o                         
   2   4  20          1.40          6.77         5.89 o                         
   3   4  20        395.94        463.27        18.58 o                         
   4   4  20        262.04        267.81        13.55 o                         
   5   4  20          0.67          9.03         8.69 o                         
   6   4  20          3.66          3.46         6.70 o                         
   7   4  20         99.88         80.41         9.01 o                         
  -9   5  20          3.00         14.99        11.88 o                         
  -8   5  20         67.13         66.44         8.62 o                         
  -7   5  20          3.47         11.37         6.95 o                         
  -6   5  20        123.91        111.92        28.80 o                         
  -5   5  20          0.61          1.61         6.97 o                         
  -4   5  20          0.86          4.62         6.83 o                         
  -3   5  20        316.63        310.08        17.68 o                         
  -2   5  20        184.61        174.94        16.14 o                         
  -1   5  20          0.73          0.58         8.84 o                         
   0   5  20         51.86         51.74         8.78 o                         
   1   5  20         51.49         52.01         8.79 o                         
   2   5  20         79.76         69.08         7.93 o                         
   3   5  20         28.06         27.63         7.40 o                         
   4   5  20         15.31         12.33         6.49 o                         
   5   5  20         55.38         40.51         8.28 o                         
   6   5  20          2.61         15.44        13.14 o                         
  -8   6  20         19.59         29.47         8.24 o                         
  -7   6  20         22.69         23.99         8.53 o                         
  -6   6  20         43.25         30.54         8.89 o                         
  -5   6  20        181.94        221.25        22.10 o                         
  -4   6  20        242.25        259.07        23.18 o                         
  -3   6  20        726.61        741.57        31.71 o                         
  -2   6  20       1469.81       1494.57        54.09 o                         
  -1   6  20        860.89        914.47        52.99 o                         
   0   6  20         39.25         41.25        30.21 o                         
   1   6  20         10.24         12.67         8.05 o                         
   2   6  20         56.33         76.02        17.31 o                         
   3   6  20         66.98         54.81        20.57 o                         
   4   6  20        336.99        336.46        16.05 o                         
   5   6  20        113.15        118.09        10.41 o                         
  -6   7  20        135.63        129.66        12.90 o                         
  -5   7  20         32.58         14.88        11.59 o                         
  -4   7  20         29.81         11.89         9.33 o                         
  -3   7  20          3.20          1.64         7.87 o                         
  -2   7  20        157.35        164.65        13.94 o                         
  -1   7  20          5.16         -0.24         8.59 o                         
   0   7  20          0.11         29.52         9.71 o                         
   1   7  20         53.32         50.39        10.05 o                         
   2   7  20        196.15        205.63        22.31 o                         
   3   7  20        294.97        316.81        20.07 o                         
  -3   8  20         53.07         46.31        10.22 o                         
  -2   8  20          1.09          0.32         8.45 o                         
  -1   8  20         19.36         11.18         9.40 o                         
   0   8  20          5.65         -4.98        12.58 o                         
 -11   1  21        134.81        145.35        14.32 o                         
 -10   1  21         15.72          3.75         8.01 o                         
  -9   1  21         19.21         28.93        10.71 o                         
  -8   1  21         89.20         88.45        11.12 o                         
  -7   1  21          2.86          3.91         7.27 o                         
  -6   1  21        337.17        330.53        14.25 o                         
  -5   1  21          7.73         13.90         5.35 o                         
  -4   1  21        247.07        214.67        10.97 o                         
  -3   1  21          2.95          7.34         4.84 o                         
  -2   1  21        355.94        360.45        12.24 o                         
  -1   1  21         11.11          7.15         5.03 o                         
   0   1  21       1183.14       1224.90        43.24 o                         
   1   1  21        722.49        719.55        23.58 o                         
   2   1  21        136.64        150.08        11.49 o                         
   3   1  21        720.89        751.05        31.25 o                         
   4   1  21        355.10        391.75        29.04 o                         
   5   1  21          0.92         11.92        12.45 o                         
   6   1  21          5.65         18.72         9.09 o                         
   7   1  21          6.37          0.09        14.52 o                         
   8   1  21          0.44          0.61         8.80 o                         
 -11   2  21         21.93         34.95        10.22 o                         
 -10   2  21        153.75        141.50        26.41 o                         
  -9   2  21        319.65        283.21        18.33 o                         
  -8   2  21        259.42        261.62        17.33 o                         
  -7   2  21        320.24        327.28        21.20 o                         
  -6   2  21          8.25         15.89         7.00 o                         
  -5   2  21        198.35        182.04        10.28 o                         
  -4   2  21        149.54        126.22        10.33 o                         
  -3   2  21        141.96        121.63         9.79 o                         
  -2   2  21        184.47        173.68         9.82 o                         
  -1   2  21       1164.84       1157.99        33.74 o                         
   0   2  21       1185.05       1268.30        44.81 o                         
   1   2  21        303.48        306.74        13.50 o                         
   2   2  21         49.70         46.91         6.54 o                         
   3   2  21         13.54         15.02         6.12 o                         
   4   2  21        313.85        337.92        15.04 o                         
   5   2  21        300.74        312.20        26.15 o                         
   6   2  21        177.85        216.30        15.96 o                         
   7   2  21         38.59         29.95         9.68 o                         
   8   2  21         25.91         29.10        11.70 o                         
 -10   3  21         53.44         55.75        12.03 o                         
  -9   3  21         28.51         14.90        11.46 o                         
  -8   3  21        137.53        139.94         9.81 o                         
  -7   3  21          0.17          6.34         5.70 o                         
  -6   3  21          6.70         15.68         6.19 o                         
  -5   3  21         18.19         33.04         9.44 o                         
  -4   3  21         65.71         60.06         7.09 o                         
  -3   3  21          0.02          5.62        10.89 o                         
  -2   3  21          0.70         12.80         6.66 o                         
  -1   3  21          1.97          5.15        17.30 o                         
   0   3  21          3.28         14.34         5.51 o                         
   1   3  21        204.15        219.08        11.39 o                         
   2   3  21         71.74         73.82         7.63 o                         
   3   3  21        100.26         95.02         8.75 o                         
   4   3  21         34.12         39.96         7.20 o                         
   5   3  21          7.06          3.96         6.68 o                         
   6   3  21         67.92         80.07        11.32 o                         
   7   3  21         67.91         60.88        11.18 o                         
 -10   4  21         50.07         55.04        21.52 o                         
  -9   4  21          4.04         -0.73         6.54 o                         
  -8   4  21          0.76         12.26        15.52 o                         
  -7   4  21        231.19        228.08        12.32 o                         
  -6   4  21        140.41        129.52         9.29 o                         
  -5   4  21          9.89         12.25         9.14 o                         
  -4   4  21         78.10         77.05         9.54 o                         
  -3   4  21         27.31         35.56        10.27 o                         
  -2   4  21         66.97         59.18        11.98 o                         
  -1   4  21         72.44         93.92        10.22 o                         
   0   4  21        340.08        355.24        27.12 o                         
   1   4  21         35.08         42.19         6.81 o                         
   2   4  21          0.87         -1.50         6.04 o                         
   3   4  21        106.06         92.69         8.61 o                         
   4   4  21         16.77         22.01         7.22 o                         
   5   4  21        228.53        245.12        13.34 o                         
   6   4  21        179.94        170.70        11.60 o                         
   7   4  21         51.66         44.78        10.83 o                         
  -9   5  21         37.95         53.96         8.92 o                         
  -8   5  21         26.07         37.36         9.05 o                         
  -7   5  21         12.19          5.32         7.44 o                         
  -6   5  21        311.46        302.54        34.65 o                         
  -5   5  21        146.91        143.84        14.42 o                         
  -4   5  21        252.23        223.85        25.07 o                         
  -3   5  21        133.58        116.44        12.48 o                         
  -2   5  21          0.17          9.68         6.89 o                         
  -1   5  21         83.03         81.32        17.34 o                         
   0   5  21        229.57        213.18        21.57 o                         
   1   5  21        562.89        606.40        27.56 o                         
   2   5  21        341.90        306.76        29.58 o                         
   3   5  21        349.97        386.16        24.09 o                         
   4   5  21        216.52        253.25        16.98 o                         
   5   5  21          0.15          2.79         7.18 o                         
   6   5  21          6.00          3.83         7.40 o                         
  -8   6  21          0.63          3.85         8.77 o                         
  -7   6  21          4.68         12.78         8.63 o                         
  -6   6  21         47.07         46.45        13.51 o                         
  -5   6  21         95.62         85.16        14.89 o                         
  -4   6  21         13.98         16.42        24.63 o                         
  -3   6  21        833.34        884.08        49.35 o                         
  -2   6  21        235.05        233.50        15.84 o                         
  -1   6  21        102.38         94.53        18.49 o                         
   0   6  21          4.12         -3.73        10.17 o                         
   1   6  21         12.56         -1.05        10.42 o                         
   2   6  21          0.63          2.61        12.14 o                         
   3   6  21          5.22          1.58        16.87 o                         
   4   6  21          5.66          0.58        13.21 o                         
  -5   7  21        123.25        100.47        11.93 o                         
  -4   7  21          0.41         -2.57         7.89 o                         
  -3   7  21         22.56         23.67        11.75 o                         
  -2   7  21         14.94         25.50        10.08 o                         
  -1   7  21          8.67          8.35        11.56 o                         
   0   7  21          0.09         -7.16         7.82 o                         
   1   7  21          6.33          7.58        10.64 o                         
   2   7  21        119.67        132.25        13.45 o                         
 -11   0  22        465.90        477.85        36.92 o                         
 -10   0  22          3.08          0.47        12.20 o                         
  -9   0  22          4.23         20.87        12.03 o                         
  -8   0  22          0.33         13.83        11.14 o                         
  -7   0  22        332.93        334.91        27.73 o                         
  -6   0  22        835.65        759.05        45.19 o                         
  -5   0  22         95.63         88.21        14.17 o                         
  -4   0  22         80.59         77.65        18.89 o                         
  -3   0  22        337.95        322.35        16.20 o                         
  -2   0  22          8.57          7.03         6.29 o                         
  -1   0  22         74.99         44.29         7.49 o                         
   0   0  22        163.74        125.45        10.23 o                         
   1   0  22        122.66        139.56        15.78 o                         
   3   0  22        159.86        186.29        19.41 o                         
   4   0  22         39.78         41.11        13.14 o                         
   5   0  22          1.64         24.20        11.84 o                         
   6   0  22          0.34         -8.34        12.25 o                         
   7   0  22        142.84        148.77        19.88 o                         
 -11   1  22          0.08         18.92        10.10 o                         
 -10   1  22        133.44        140.27        13.66 o                         
  -9   1  22         14.22         23.73         9.20 o                         
  -8   1  22         17.74         37.41         9.29 o                         
  -7   1  22         16.63         26.80        10.80 o                         
  -6   1  22        459.80        449.24        23.29 o                         
  -5   1  22        583.66        548.33        19.64 o                         
  -4   1  22        773.29        663.41        22.37 o                         
  -3   1  22        148.39        158.80         9.40 o                         
  -2   1  22          1.18         10.24         4.66 o                         
  -1   1  22          5.29         10.42         4.32 o                         
   0   1  22        215.03        236.91        11.46 o                         
   1   1  22        390.50        414.82        16.22 o                         
   2   1  22          0.96         -3.31         6.40 o                         
   3   1  22        124.65        130.88        11.83 o                         
   4   1  22        109.16        106.29        16.52 o                         
   5   1  22         19.71         33.07         8.99 o                         
   6   1  22         17.39          6.46         8.46 o                         
   7   1  22          5.06          8.17        15.69 o                         
 -10   2  22          0.83         22.14         9.86 o                         
  -9   2  22         26.41         31.02         9.36 o                         
  -8   2  22         39.63         42.43         8.93 o                         
  -7   2  22        292.62        267.05        17.22 o                         
  -6   2  22        270.46        243.80        17.12 o                         
  -5   2  22        318.25        308.37        13.77 o                         
  -4   2  22          1.15          2.19         5.00 o                         
  -3   2  22         89.31         77.91         7.28 o                         
  -2   2  22         42.28         44.97         7.51 o                         
  -1   2  22          1.03         11.44         5.14 o                         
   0   2  22        180.57        163.81         9.76 o                         
   1   2  22         40.52         41.38         6.73 o                         
   2   2  22         82.26         73.66         7.45 o                         
   3   2  22        299.22        298.26        13.74 o                         
   4   2  22         15.77         14.00        12.25 o                         
   5   2  22          8.76         15.45        13.69 o                         
   6   2  22         51.48         50.92        10.04 o                         
   7   2  22         37.98         15.05        20.42 o                         
 -10   3  22        314.00        284.10        18.92 o                         
  -9   3  22         60.46         86.18        11.49 o                         
  -8   3  22         37.83         65.99         8.19 o                         
  -7   3  22         18.56         17.30        15.19 o                         
  -6   3  22         37.04         48.90         7.19 o                         
  -5   3  22        266.74        255.28        12.68 o                         
  -4   3  22        218.58        245.24        12.19 o                         
  -3   3  22        396.88        382.76        19.29 o                         
  -2   3  22        414.03        404.14        20.12 o                         
  -1   3  22        960.09        999.24        37.93 o                         
   0   3  22         15.48         11.24         5.69 o                         
   1   3  22         40.97         57.25         7.09 o                         
   2   3  22          8.78         17.33         8.77 o                         
   3   3  22        203.30        179.07        13.82 o                         
   4   3  22        241.65        248.53        16.31 o                         
   5   3  22         76.47         40.03         7.98 o                         
   6   3  22          1.77          4.44         9.17 o                         
   7   3  22          3.32         -8.07         9.08 o                         
  -9   4  22         24.64          6.78         6.58 o                         
  -8   4  22          1.46         -7.56         6.20 o                         
  -7   4  22         58.42         65.17         8.19 o                         
  -6   4  22         92.55        111.77         8.90 o                         
  -5   4  22         98.05         87.68        10.08 o                         
  -4   4  22         55.38         42.74         9.67 o                         
  -3   4  22         59.97         68.31        17.21 o                         
  -2   4  22          2.14          2.64        10.77 o                         
  -1   4  22         43.68         21.86        24.74 o                         
   0   4  22        319.13        346.66        18.87 o                         
   1   4  22         94.88         97.33        10.58 o                         
   2   4  22         35.93         51.60        13.23 o                         
   3   4  22        224.98        219.89        21.97 o                         
   4   4  22         41.98         57.27         8.35 o                         
   5   4  22          7.13         -7.43         6.88 o                         
   6   4  22        119.22        128.09        18.01 o                         
  -8   5  22         66.62         60.72        15.80 o                         
  -7   5  22         49.09         50.72        10.27 o                         
  -6   5  22          2.53          1.66         7.28 o                         
  -5   5  22        113.96        100.44        16.01 o                         
  -4   5  22         49.75         42.96        16.44 o                         
  -3   5  22          2.87          5.96         7.16 o                         
  -2   5  22          0.71         -2.87         6.56 o                         
  -1   5  22        117.27        126.38        18.80 o                         
   0   5  22          0.02         -1.58         7.49 o                         
   1   5  22          5.73         -2.08         7.07 o                         
   2   5  22         31.60         24.88         8.37 o                         
   3   5  22         38.97         38.67         8.24 o                         
   4   5  22        176.88        165.12        16.68 o                         
   5   5  22         81.96         84.15        10.39 o                         
  -7   6  22        296.32        281.82        17.96 o                         
  -6   6  22        270.51        259.31        16.96 o                         
  -5   6  22         50.92         51.58        10.13 o                         
  -4   6  22         60.11         46.65         9.27 o                         
  -3   6  22         20.90         18.26         8.38 o                         
  -2   6  22         66.86         46.98        25.23 o                         
  -1   6  22        448.22        470.38        24.01 o                         
   0   6  22        153.60        191.61        32.08 o                         
   1   6  22          1.23         17.52        12.33 o                         
   2   6  22         11.54          7.49        12.21 o                         
   3   6  22         61.17         70.92        11.28 o                         
  -4   7  22          1.40         18.93        12.11 o                         
  -3   7  22         33.14         21.45         9.49 o                         
  -2   7  22         81.19         69.66        11.06 o                         
  -1   7  22        106.95        119.55        12.80 o                         
   0   7  22          0.34         23.20        15.02 o                         
   1   7  22         42.57         25.39         9.97 o                         
 -10   1  23          0.08         -7.70         8.03 o                         
  -9   1  23         46.02         56.35        11.16 o                         
  -8   1  23        200.24        192.69        15.38 o                         
  -7   1  23         65.97         62.82         9.91 o                         
  -6   1  23         34.19         16.00         7.79 o                         
  -5   1  23          0.02         11.81        10.07 o                         
  -4   1  23         43.73         50.13         6.72 o                         
  -3   1  23        347.40        364.88        17.85 o                         
  -2   1  23       1054.66       1004.04        26.11 o                         
  -1   1  23        790.78        774.93        24.80 o                         
   0   1  23        180.10        185.94        10.27 o                         
   1   1  23        149.42        150.52        11.61 o                         
   2   1  23        229.04        238.13        15.20 o                         
   3   1  23         65.66         83.08        13.89 o                         
   4   1  23        309.44        358.77        20.20 o                         
   5   1  23         73.87         68.24        17.15 o                         
   6   1  23         82.17         75.24        15.37 o                         
   7   1  23        135.00        153.39        20.38 o                         
 -10   2  23         19.35         25.38        10.12 o                         
  -9   2  23         64.44         61.94        10.72 o                         
  -8   2  23          0.16         16.88         8.73 o                         
  -7   2  23         13.61         14.40         7.84 o                         
  -6   2  23        433.11        402.91        16.53 o                         
  -5   2  23        292.08        285.31        17.78 o                         
  -4   2  23        226.26        218.62        11.36 o                         
  -3   2  23         89.26         82.77         7.70 o                         
  -2   2  23          1.55          6.55         8.26 o                         
  -1   2  23        248.77        248.03        12.45 o                         
   0   2  23       1039.50       1083.39        42.96 o                         
   1   2  23         18.65         12.29         8.82 o                         
   2   2  23          9.46          0.90         6.80 o                         
   3   2  23        157.38        150.09        10.15 o                         
   4   2  23         84.64         78.02        10.74 o                         
   5   2  23          0.49         23.32         9.87 o                         
   6   2  23         48.42         44.54        10.97 o                         
  -9   3  23         30.81         42.32        10.87 o                         
  -8   3  23         13.87         22.16         9.61 o                         
  -7   3  23         33.77         42.30        11.92 o                         
  -6   3  23          0.00         10.06         6.11 o                         
  -5   3  23         14.99         17.68         6.21 o                         
  -4   3  23         12.36         17.94         8.04 o                         
  -3   3  23         12.33         -6.00         6.16 o                         
  -2   3  23        120.68        156.61        17.83 o                         
  -1   3  23          0.66         15.58        10.23 o                         
   0   3  23        345.24        353.46        30.84 o                         
   1   3  23        427.55        394.53        23.67 o                         
   2   3  23         29.72         17.43         8.67 o                         
   3   3  23        106.13        120.01         9.60 o                         
   4   3  23         29.81         21.50         7.70 o                         
   5   3  23         16.46         25.09         9.51 o                         
   6   3  23          0.49          8.24         9.63 o                         
  -9   4  23          0.73         17.29        10.01 o                         
  -8   4  23          9.27         -3.98         6.29 o                         
  -7   4  23         20.03         19.30         8.03 o                         
  -6   4  23          8.37         -5.13         9.56 o                         
  -5   4  23          6.99         14.14        10.70 o                         
  -4   4  23         12.50         12.62        15.34 o                         
  -3   4  23         33.50         34.99        12.76 o                         
  -2   4  23          0.03         17.14         7.80 o                         
  -1   4  23         10.18          8.18        11.75 o                         
   0   4  23        201.93        216.75        15.05 o                         
   1   4  23        265.96        258.26        16.21 o                         
   2   4  23        109.19        124.36        12.90 o                         
   3   4  23        136.79        161.94        11.21 o                         
   4   4  23        125.92        108.32        10.06 o                         
   5   4  23         25.17         29.19        13.00 o                         
  -8   5  23         43.21         24.70        19.49 o                         
  -7   5  23        119.35         80.06        10.99 o                         
  -6   5  23         28.03         27.48        14.47 o                         
  -5   5  23         20.27         23.37         8.26 o                         
  -4   5  23        406.63        399.23        51.70 o                         
  -3   5  23        782.77        742.16        61.30 o                         
  -2   5  23         68.80         68.78        14.80 o                         
  -1   5  23         82.65         88.71        10.82 o                         
   0   5  23        118.05        122.96        12.28 o                         
   1   5  23          0.29          1.01         8.71 o                         
   2   5  23          0.07         15.27        11.53 o                         
   3   5  23          0.69         -4.25         8.22 o                         
   4   5  23          2.37         -0.73         7.30 o                         
  -6   6  23         41.55         32.12        18.39 o                         
  -5   6  23         45.99         28.09         8.81 o                         
  -4   6  23          7.83         16.11         8.90 o                         
  -3   6  23          8.75          6.41         8.57 o                         
  -2   6  23        106.77        105.27        11.88 o                         
  -1   6  23        408.17        427.39        22.95 o                         
   0   6  23         12.69         19.89         9.09 o                         
   1   6  23        151.71        136.50        13.57 o                         
   2   6  23         16.47         11.34         9.78 o                         
 -10   0  24        223.11        204.43        22.76 o                         
  -9   0  24        201.40        203.43        22.71 o                         
  -8   0  24        121.54         91.54        16.63 o                         
  -7   0  24         48.12         41.83        13.75 o                         
  -5   0  24         13.17         -0.97         8.87 o                         
  -4   0  24         72.28         82.28        14.11 o                         
  -3   0  24        277.20        256.77        14.59 o                         
  -2   0  24         11.66         21.27         7.35 o                         
  -1   0  24       1099.87       1128.26        48.11 o                         
   0   0  24        103.16         95.64        13.42 o                         
   1   0  24          0.51         16.44        11.67 o                         
   2   0  24        311.52        359.55        27.29 o                         
   3   0  24        645.62        703.67        44.03 o                         
   4   0  24        169.67        260.62        24.34 o                         
   5   0  24         21.66         25.81        13.69 o                         
   6   0  24        148.35        152.23        20.16 o                         
 -10   1  24         69.90         38.85        11.17 o                         
  -9   1  24         97.42         77.35        12.41 o                         
  -8   1  24          4.74         -0.83        12.75 o                         
  -7   1  24         55.28         61.19        10.42 o                         
  -6   1  24         93.21        100.57        11.24 o                         
  -5   1  24        302.44        299.71        17.69 o                         
  -4   1  24          4.76          4.74         5.73 o                         
  -3   1  24         17.06          6.04         5.32 o                         
  -2   1  24         81.17         69.80         6.15 o                         
  -1   1  24        111.50        138.64         8.98 o                         
   0   1  24         18.96         22.76         6.14 o                         
   1   1  24          2.74         -3.26         5.57 o                         
   2   1  24         74.22         92.09        10.39 o                         
   3   1  24         15.95         14.26         8.34 o                         
   4   1  24         53.20         61.22        10.05 o                         
   5   1  24         89.28         99.39        13.69 o                         
   6   1  24        232.11        257.24        19.56 o                         
  -9   2  24         19.87         20.86         9.50 o                         
  -8   2  24          3.20          4.96        19.19 o                         
  -7   2  24         25.27          3.50        19.35 o                         
  -6   2  24        146.77        136.33         9.63 o                         
  -5   2  24         67.39         70.10        13.44 o                         
  -4   2  24         68.25         72.61         7.57 o                         
  -3   2  24         81.01         85.02        19.04 o                         
  -2   2  24        397.69        403.25        19.93 o                         
  -1   2  24         72.51         72.24         9.42 o                         
   0   2  24         26.97         29.50         6.44 o                         
   1   2  24         80.86         94.67         8.73 o                         
   2   2  24         31.55         24.39         7.23 o                         
   3   2  24         14.09         15.38         8.14 o                         
   4   2  24          0.36          6.61         9.06 o                         
   5   2  24          1.59         16.13        14.22 o                         
   6   2  24          0.70          3.74        17.06 o                         
  -9   3  24        139.40        149.02        14.54 o                         
  -8   3  24        284.29        272.23        17.85 o                         
  -7   3  24        326.03        317.30        14.76 o                         
  -6   3  24        572.94        588.88        37.52 o                         
  -5   3  24        174.15        154.94        12.38 o                         
  -4   3  24        164.55        158.51        12.56 o                         
  -3   3  24          6.36         10.24         7.33 o                         
  -2   3  24         15.44          7.57         6.89 o                         
  -1   3  24        179.33        186.70        13.57 o                         
   0   3  24        331.63        334.07        18.71 o                         
   1   3  24         83.56         96.25         8.70 o                         
   2   3  24         97.78        130.12         9.81 o                         
   3   3  24          6.52         -2.56         7.43 o                         
   4   3  24          0.10          8.33        26.80 o                         
   5   3  24         20.68         12.30         8.82 o                         
  -8   4  24          1.37          6.72        11.15 o                         
  -7   4  24         28.56         -1.77        14.01 o                         
  -6   4  24         10.54         13.44         8.44 o                         
  -5   4  24         17.60         12.51        15.47 o                         
  -4   4  24        217.88        227.44        15.22 o                         
  -3   4  24        277.31        256.22        22.46 o                         
  -2   4  24        318.58        368.42        28.87 o                         
  -1   4  24        100.46         90.54        16.81 o                         
   0   4  24         41.60         60.53         9.84 o                         
   1   4  24        116.63        128.46        14.60 o                         
   2   4  24        204.51        209.56        19.34 o                         
   3   4  24        120.96        115.94        10.20 o                         
   4   4  24          0.26          6.89         7.86 o                         
  -7   5  24         21.44         10.23         9.28 o                         
  -6   5  24         35.70         14.55        10.94 o                         
  -5   5  24          2.91          4.12        12.35 o                         
  -4   5  24        178.88        182.01        14.09 o                         
  -3   5  24        395.81        389.82        21.14 o                         
  -2   5  24          9.87         16.83        12.06 o                         
  -1   5  24         35.24         38.51         9.97 o                         
   0   5  24         16.61         39.07         9.85 o                         
   1   5  24         90.79         77.68        11.00 o                         
   2   5  24         35.62         24.59        13.74 o                         
   3   5  24          0.10         20.06        10.56 o                         
  -5   6  24          1.40         -3.51         7.69 o                         
  -4   6  24         37.75         26.82        13.51 o                         
  -3   6  24         43.22         41.23        10.18 o                         
  -2   6  24         44.66         44.46        10.20 o                         
  -1   6  24         22.62         18.60         9.39 o                         
   0   6  24         23.75         17.34        12.67 o                         
   1   6  24         23.73         21.73        14.14 o                         
  -9   1  25          4.66         27.57         9.77 o                         
  -8   1  25         18.89         15.49        12.63 o                         
  -7   1  25         63.11         38.52         9.68 o                         
  -6   1  25         32.07         37.99        18.13 o                         
  -5   1  25        102.85         90.98        11.56 o                         
  -4   1  25        133.13        132.87         9.29 o                         
  -3   1  25         12.95         28.03         6.41 o                         
  -2   1  25          7.83         -7.52         6.99 o                         
  -1   1  25         50.03         65.81         7.64 o                         
   0   1  25        103.56         86.43         7.87 o                         
   1   1  25        246.55        243.57        15.54 o                         
   2   1  25        266.56        290.25        24.40 o                         
   3   1  25        220.42        262.76        17.18 o                         
   4   1  25        153.79        160.80        19.68 o                         
   5   1  25        111.59        108.74        12.54 o                         
  -9   2  25        240.24        262.22        18.21 o                         
  -8   2  25        257.12        261.37        31.57 o                         
  -7   2  25         24.72         31.05         9.68 o                         
  -6   2  25         17.84         36.76         9.83 o                         
  -5   2  25         83.33         86.10        10.04 o                         
  -4   2  25        196.31        192.60        13.40 o                         
  -3   2  25        139.21        122.06        11.13 o                         
  -2   2  25          9.56         31.22        15.65 o                         
  -1   2  25          0.77          8.63        10.01 o                         
   0   2  25         69.95         51.05         7.06 o                         
   1   2  25        150.52        152.30        10.71 o                         
   2   2  25          4.18          6.32         7.78 o                         
   3   2  25        358.45        330.06        19.11 o                         
   4   2  25        323.79        356.28        50.83 o                         
   5   2  25        224.04        236.91        16.99 o                         
  -8   3  25          1.21          2.30         8.39 o                         
  -7   3  25          0.10         -1.32         7.87 o                         
  -6   3  25         71.23         55.97         9.00 o                         
  -5   3  25        171.13        176.15        26.16 o                         
  -4   3  25        164.56        160.49        12.57 o                         
  -3   3  25         62.08         67.46        13.49 o                         
  -2   3  25         23.31          3.98        18.46 o                         
  -1   3  25        136.14        119.16        16.99 o                         
   0   3  25         13.78         15.51         8.04 o                         
   1   3  25          1.68          6.52         8.02 o                         
   2   3  25          1.43         -7.47         8.13 o                         
   3   3  25         46.70         55.25         9.09 o                         
   4   3  25         95.85         88.09        12.07 o                         
  -7   4  25         14.59         18.37         8.90 o                         
  -6   4  25          4.29          4.62         7.52 o                         
  -5   4  25          0.09         -3.77         7.45 o                         
  -4   4  25        253.23        232.33        15.67 o                         
  -3   4  25        225.94        236.45        17.16 o                         
  -2   4  25        181.04        173.31        13.62 o                         
  -1   4  25        467.71        468.77        34.09 o                         
   0   4  25        397.94        410.94        21.72 o                         
   1   4  25         63.59         50.67         9.96 o                         
   2   4  25          5.04         -7.21         7.90 o                         
   3   4  25         10.14          8.20         7.36 o                         
  -6   5  25         26.64         48.18        20.58 o                         
  -5   5  25        137.00        120.67        12.19 o                         
  -4   5  25         59.00         65.24        10.64 o                         
  -3   5  25         21.36         20.10         9.35 o                         
  -2   5  25          5.02         23.39         9.15 o                         
  -1   5  25         32.23         36.40        10.31 o                         
   0   5  25        147.21        160.80        14.15 o                         
   1   5  25        246.88        250.92        17.54 o                         
   2   5  25        166.32        181.89        14.76 o                         
  -9   0  26         74.80         57.72        15.44 o                         
  -8   0  26        225.26        189.85        22.68 o                         
  -7   0  26         88.63         95.81        17.52 o                         
  -6   0  26       1626.04       1585.34        80.91 o                         
  -5   0  26       2069.34       1995.01        97.13 o                         
  -4   0  26         64.51         63.37        13.78 o                         
  -3   0  26        655.09        619.61        37.99 o                         
  -2   0  26        201.00        195.48        16.98 o                         
  -1   0  26        127.82        155.25        16.99 o                         
   0   0  26        520.43        553.42        35.34 o                         
   1   0  26        168.05        164.02        18.58 o                         
   2   0  26         35.99         18.43        13.03 o                         
   3   0  26         19.00         37.84        14.61 o                         
   4   0  26        335.70        389.96        32.09 o                         
   5   0  26         71.66         97.49        19.43 o                         
  -8   1  26         25.98         36.86        10.58 o                         
  -7   1  26          0.52         -0.98         8.41 o                         
  -6   1  26          7.71         -9.13         7.89 o                         
  -5   1  26          2.71         -0.80         8.04 o                         
  -4   1  26         99.60        101.36        11.32 o                         
  -3   1  26          4.49         11.83         7.69 o                         
  -2   1  26         32.34         56.59         9.19 o                         
  -1   1  26          5.46          9.25         6.50 o                         
   0   1  26          5.25         11.47         7.40 o                         
   1   1  26          0.23         -0.76         8.37 o                         
   2   1  26         25.36         28.79        21.43 o                         
   3   1  26         85.24        100.42        11.87 o                         
   4   1  26          3.97         18.29         9.93 o                         
  -8   2  26         49.75         63.01        12.11 o                         
  -7   2  26         81.52         79.36        11.21 o                         
  -6   2  26          0.92         18.80         8.62 o                         
  -5   2  26         13.55         11.74         6.83 o                         
  -4   2  26         28.15         26.55        19.07 o                         
  -3   2  26         19.53          1.97         7.33 o                         
  -2   2  26          0.10         19.70         8.25 o                         
  -1   2  26        168.94        149.25        12.27 o                         
   0   2  26         36.89         24.42         8.92 o                         
   1   2  26        142.84        144.29        10.38 o                         
   2   2  26         27.56         39.14         9.47 o                         
   3   2  26         12.38          8.33        10.68 o                         
   4   2  26          0.31          6.10        10.42 o                         
  -7   3  26          3.98          9.23        13.06 o                         
  -6   3  26          3.79          1.19         7.83 o                         
  -5   3  26         18.57         25.83         8.54 o                         
  -4   3  26        112.42        112.25        11.29 o                         
  -3   3  26        276.26        301.11        17.62 o                         
  -2   3  26          2.16          7.54         7.54 o                         
  -1   3  26         14.05          1.12        14.93 o                         
   0   3  26         15.59         22.03        14.51 o                         
   1   3  26         27.46         33.79         9.37 o                         
   2   3  26        308.04        353.48        16.30 o                         
   3   3  26        119.14        155.13        34.17 o                         
  -6   4  26         12.75         11.99        12.89 o                         
  -5   4  26         20.94         16.41        13.07 o                         
  -4   4  26         70.21         70.80        17.08 o                         
  -3   4  26         30.99         39.10         9.27 o                         
  -2   4  26         19.42         29.33         9.11 o                         
  -1   4  26         45.32         42.45         9.83 o                         
   0   4  26        135.71        151.62        23.99 o                         
   1   4  26        158.35        175.95        14.68 o                         
   2   4  26         46.62         67.67        11.58 o                         
  -4   5  26        412.78        421.14        22.50 o                         
  -3   5  26        106.39         96.17        11.98 o                         
  -2   5  26          0.58         15.39         8.61 o                         
   0   5  26         26.90         21.39        10.19 o                         
  -8   1  27          1.00         19.38        11.51 o                         
  -7   1  27        190.53        173.19        18.65 o                         
  -6   1  27         12.23         24.76         9.58 o                         
  -5   1  27          1.57          5.09        17.38 o                         
  -4   1  27        144.17         87.72        14.92 o                         
  -3   1  27        550.25        497.64        23.23 o                         
  -2   1  27        481.46        497.72        23.27 o                         
  -1   1  27        261.99        223.74        37.84 o                         
   0   1  27        185.60        169.75        12.91 o                         
   1   1  27         70.47         72.65        11.05 o                         
   2   1  27        111.17        119.65        17.96 o                         
   3   1  27        150.83        174.00        21.29 o                         
  -7   2  27          5.37         18.05         9.84 o                         
  -6   2  27         22.05         25.67         9.72 o                         
  -5   2  27          4.42         12.97        11.50 o                         
  -4   2  27        108.47        123.88        11.54 o                         
  -3   2  27        122.74        111.52        11.38 o                         
  -2   2  27         49.58         47.46         9.31 o                         
  -1   2  27        179.19        179.68        13.30 o                         
   0   2  27         10.42         33.59         9.21 o                         
   1   2  27         45.87         51.95         9.86 o                         
   2   2  27        249.58        300.10        42.63 o                         
   3   2  27         83.88         85.28        21.84 o                         
  -6   3  27          0.90         27.63        12.58 o                         
  -5   3  27          8.62          7.68        12.31 o                         
  -4   3  27         46.71         49.53         9.81 o                         
  -3   3  27         51.57         60.35        17.73 o                         
  -2   3  27         30.12         29.96         8.37 o                         
  -1   3  27          1.53         11.73         9.16 o                         
   0   3  27         12.97         27.72         9.07 o                         
   1   3  27         27.76         14.03         9.75 o                         
   2   3  27          6.39         12.39        13.47 o                         
  -5   4  27        172.34        164.38        14.07 o                         
  -4   4  27        170.81        151.11        13.54 o                         
  -3   4  27          0.89          4.91         7.99 o                         
  -2   4  27          0.00         20.07         9.90 o                         
  -1   4  27         38.29         32.05         9.98 o                         
   0   4  27        117.19        111.49        12.43 o                         
   1   4  27        199.51        231.69        16.80 o                         
  -7   0  28        186.68        146.03        19.91 o                         
  -6   0  28        243.70        244.39        24.87 o                         
  -5   0  28        625.00        610.66        40.53 o                         
  -4   0  28         62.04         21.12        12.53 o                         
  -1   0  28         13.59         14.30        12.09 o                         
   0   0  28         12.63         25.11        12.89 o                         
   1   0  28         19.48         17.38        18.29 o                         
   2   0  28        108.43        117.18        18.02 o                         
  -6   1  28          5.61         11.49         8.93 o                         
  -5   1  28         33.01         50.12        10.50 o                         
  -4   1  28         26.25         24.17        13.53 o                         
  -3   1  28          5.00         -4.80        10.95 o                         
  -2   1  28          9.46         29.55         8.96 o                         
  -1   1  28        120.99        108.12        15.80 o                         
   0   1  28         43.86         70.93        17.35 o                         
   1   1  28         69.77         78.81        10.80 o                         
   2   1  28          7.96         17.87        10.67 o                         
  -6   2  28          1.75          3.44        12.50 o                         
  -5   2  28         12.17         33.84        15.41 o                         
  -4   2  28          9.47         31.12        22.13 o                         
  -3   2  28          0.18         -2.25        11.28 o                         
  -2   2  28         13.68         15.82         8.36 o                         
  -1   2  28         16.32         20.33        10.38 o                         
   0   2  28          8.77          1.91        11.48 o                         
   1   2  28         34.56         45.18        13.39 o                         
   2   2  28          7.59         16.56        18.88 o                         
  -5   3  28         52.75         43.60        10.08 o                         
  -4   3  28         21.44         15.97        10.51 o                         
  -3   3  28          2.59         -7.09         7.98 o                         
  -2   3  28          7.82         -1.90        11.46 o                         
  -1   3  28          7.14         14.90         9.00 o                         
   0   3  28        115.89         96.06        12.17 o                         
  -5   1  29        175.54        152.38        20.27 o                         
  -4   1  29         18.73         35.15        15.16 o                         
  -2   1  29          3.03          1.86        12.09 o                         
  -1   1  29         57.44         55.08        14.86 o                         
   0   1  29         16.36         11.28        14.11 o                         
  -4   2  29         77.78         85.10        16.27 o                         
  -3   2  29        249.33        236.66        16.08 o                         
  -2   2  29        247.97        231.22        16.07 o                         
  -1   2  29         53.73         52.57        18.21 o                         
   0   2  29        143.20        102.19        15.86 o                         
                                                                                
